# Supplementary material for: Structural basis for RNA polymerase II ubiquitylation and inactivation in transcription-coupled repair
Source: Nat Struct Mol Biol. 2024 Feb 5;31(3):536–47. doi: 10.1038/s41594-023-01207-0 (PMC10948364; doi:10.1038/s41594-023-01207-0)
Supplement: Supplementary file 7 — Recovery of RNA synthesis quantifications. [file 41594_2023_1207_MOESM7_ESM.xlsx]

## Sheet: Fig 3c
	WT	ELOF1-KO	KO + WT	KO + 30-31-32	KO + 55-79	KO + 5A		WT	ELOF1-KO	KO + WT	KO + 30-31-32	KO + 55-79	KO + 5A				WT	ELOF1-KO	KO + WT	KO + 30-31-32	KO + 55-79	KO + 5A
07-feb-2022	4062.49	863.132	2279.92	2713.91	1700.18	2542.5		131.594	27.9589	73.852	87.9103	55.0729	82.3578			count 7 feb 2022	285	94	314	243	267	331
	2998.93	1815.11	2106.35	2214.07	2730.07	2674.67		97.1424	58.7958	68.2296	71.7189	88.4336	86.6391			count 22 feb 2022	301	220	331	341	379	342
	3145.14	1599.96	956.763	2759.26	2003.27	2439.26		101.879	51.8265	30.9919	89.379	64.8908	79.0135			count 10 mrt 2022	335	226	368	310	302	289
	2878.21	2247.88	1618.67	3096.67	1743.25	2214.49		93.2322	72.8142	52.4327	100.309	56.4681	71.7326			total count	921	540	1013	894	948	962
	4412.8	1222.18	2202.31	3178.5	2387.17	2459.94		142.941	39.5892	71.3382	102.959	77.3263	79.6834
	3030.5	1836.85	2620.14	3090.37	2251.98	2769.76		98.1653	59.5001	84.8726	100.104	72.9472	89.7193			average 7 feb 2022	100	34.1124	83.047	85.3015	69.3842	70.3921
	2776.29	1783.88	2210.33	3556.8	3135.19	3255.56		89.9308	57.7841	71.598	115.213	101.557	105.455			average 22 feb 2022	100	42.3582	85.2763	81.7671	84.5653	91.0443
	3512.25	1415.99	2430.06	2643.48	2838.54	3279.37		113.77	45.8673	78.7155	85.6286	91.9471	106.227			average 10 mrt 2022	100	41.9966	75.4945	99.9683	88.8878	112.022
	2552.89	1492.24	2877.06	2258.3	2902.24	2300.86		82.6943	48.3374	93.1948	73.1518	94.0106	74.5302			average of repeats	100	39.489	81.2726	89.0123	80.9458	91.1527
	3744.18	1140.76	3073.82	3099.76	3044.48	2649.4		121.283	36.9521	99.5686	100.409	98.6181	85.8205
	3170.33	1630.34	2187.08	2558.26	2330.7	3007.34		102.695	52.8105	70.8447	82.8681	75.4971	97.415			stdev 7 feb 2022	22.0629	10.4751	17.7355	16.1295	14.5262	12.2651
	3986.23	1246.1	2262	2887.77	2541.48	2614.37		129.124	40.3641	73.2716	93.5417	82.3246	84.6858			stdev 22 feb 2022	23.0338	12.545	16.4561	18.7174	20.3516	28.7663
	3287.27	1565.86	3634.71	3415.96	2841.62	3251.95		106.483	50.722	117.737	110.651	92.0471	105.338			stdev 10 mrt 2022	33.2383	13.5038	28.4741	28.1149	21.1871	28.3819
	6672.84	1358.79	2604.55	2811.34	2533.93	3427.99		216.149	44.0145	84.3676	91.0659	82.0799	111.041			stdev of repeats	6.19088	1.54796	6.60032	6.30687	3.6286	9.418
	3227.83	1057.1	3286.02	2990.73	2604.24	2733.35		104.557	34.2421	106.442	96.8771	84.3575	88.5398
	2832.18	1006.5	2927.62	3485.41	2044.32	2436.58		91.741	32.6031	94.8328	112.901	66.2204	78.9266
	3202.53	1563.58	1931.31	3497.25	1802.08	3109.93		103.738	50.6483	62.5599	113.284	58.3736	100.738
	3519.47	1512.84	2976.72	3276.12	2710.49	2633.8		114.004	49.0047	96.423	106.121	87.7993	85.3153
	2970.95	1382.22	2505.03	3253.99	2660.77	2554.58		96.2361	44.7734	81.1438	105.405	86.1886	82.7489
	3943.99	1347.18	3211.51	2981.98	1899.32	2682.91		127.755	43.6383	104.029	96.5935	61.5237	86.9059
	3103.17	1052.49	2552.96	3002.06	2028.77	2702.36		100.519	34.0925	82.6965	97.2439	65.7167	87.536
	3265.29	741.283	3047.57	3165.6	2241.26	2985.31		105.771	24.0119	98.7181	102.541	72.5998	96.7012
	3373.51	972.199	2807.71	2708.39	2694.63	2585.25		109.276	31.4919	90.9484	87.7312	87.2857	83.7424
	3009.66	786.509	2545.35	2336.91	2699.42	2240.06		97.4903	25.4769	82.4501	75.6982	87.4406	72.5608
	3583.69	1099.63	2061.31	2430.1	2201.48	2597.31		116.084	35.6198	66.7708	78.7167	71.3111	84.1332
	3338.1	918.067	1799.87	2508.14	1796.25	2525.06		108.129	29.7384	58.3023	81.2447	58.1849	81.7927
	3583.72	849.669	2114.03	2512.61	2356.76	2582.61		116.085	27.5228	68.4787	81.3895	76.341	83.6569
	3221.32	822.681	1838.12	2119.6	2507.36	2273.95		104.346	26.6486	59.5411	68.659	81.2193	73.6589
	3225.57	731.936	2616.33	3178.14	2805.97	2676.11		104.484	23.7092	84.7493	102.948	90.8921	86.6855
	3630.77	508.369	2657.81	2753.07	2561.4	2436.47		117.609	16.4673	86.093	89.1785	82.9699	78.9231
	4250.58	652.852	2439.58	3256.29	1865.14	2782.96		137.687	21.1475	79.0239	105.479	60.4164	90.1468
	3060.23	1271.41	2502.25	3034.24	3807.54	2311.54		99.1284	41.1839	81.0538	98.2863	123.335	74.8764
	2399.68	1059.59	2064.96	2517.73	2919.65	2439.94		77.7313	34.3225	66.8891	81.5554	94.5747	79.0357
	3665.55	897.782	2922.15	2747.4	3154.24	2309.14		118.736	29.0813	94.6553	88.995	102.174	74.7987
	3271.02	802.324	2697.82	2978.02	2967.72	2551.26		105.956	25.9892	87.389	96.4651	96.1317	82.6414
	3839.99	860.786	2628.14	3009.88	2492.99	2380.85		124.387	27.8829	85.1319	97.4973	80.7539	77.1215
	2685.02	1078.85	2752.33	2093.4	2029	2693.24		86.9743	34.9466	89.1545	67.8101	65.7241	87.2405
	1876.94	1031.65	2640.46	2640.82	3308.86	2234		60.7987	33.4176	85.5309	85.5424	107.182	72.3646
	3576.25	931.387	2424.33	3579.57	2705.06	2167.41		115.843	30.1699	78.53	115.951	87.6233	70.2078
	2974.05	1103.79	3121.3	2135.95	3448.47	2876.28		96.3366	35.7545	101.106	69.1884	111.704	93.1697
	3996.73	1255.6	3474.35	2680.2	2892.5	1822.13		129.464	40.6718	112.542	86.8183	93.6951	59.0231
	3287.93	610.425	3249.01	2485.87	2661.57	2194.94		106.504	19.7731	105.243	80.5235	86.2147	71.0993
	3062.38	1170.38	3431.19	2339.16	2680.78	2016.72		99.1978	37.9114	111.145	75.7709	86.8369	65.3264
	3177	639.1	3260.94	2508.64	1917	2113.55		102.911	20.702	105.63	81.2611	62.0963	68.4628
	3876.88	897.801	2746.14	2325.39	2153.95	2157.94		125.582	29.0819	88.9541	75.325	69.7718	69.9008
	2521.23	1008.13	2000.07	2767.58	2304.03	2321.96		81.6686	32.6557	64.787	89.6486	74.6332	75.214
	3752.18	747.833	2874.15	2256.59	2642.08	2145.82		121.542	24.2241	93.1006	73.0965	85.5833	69.5082
	3097.65	1136.03	2363.52	2340.02	2194.48	1682.91		100.34	36.7987	76.5601	75.799	71.0844	54.5136
	2796.02	596.876	2760.44	2582.04	2790.72	1655.85		90.5697	19.3343	89.4172	83.6385	90.3983	53.637
	3601.7	651.167	2852.29	2371.76	3183.65	1875.62		116.668	21.0929	92.3924	76.827	103.126	60.756
	3648.03	748.136	2099.67	2550.78	2686.73	1908.47		118.169	24.2339	68.0132	82.626	87.0298	61.8199
	3911.52	724.925	2225.88	3012.48	2480.16	2026.23		126.704	23.4821	72.1016	97.5814	80.3383	65.6344
	3483.81	534.357	2854.32	3526.96	2980.83	2258.3		112.849	17.3091	92.4583	114.247	96.5564	73.1519
	3216.99	916.352	2874.61	2584.39	2888.04	1885.97		104.206	29.6829	93.1155	83.7146	93.5505	61.091
	2981.93	783.458	3134.55	2558.02	2703.15	1887.22		96.5918	25.3781	101.535	82.8605	87.5615	61.1316
	2340.81	929.357	2399.14	2237.05	2236.37	2281.14		75.8244	30.1041	77.714	72.4635	72.4415	73.8916
	2365.66	752.503	2650.84	2697.87	2311.18	2408.14		76.6295	24.3754	85.867	87.3904	74.8648	78.0054
	2615.3	927.016	2866.9	2779.71	2726.37	2177.27		84.7157	30.0283	92.8657	90.0414	88.3138	70.5269
	2009.39	851.719	1999.1	2826.84	1898.98	2260.24		65.0889	27.5892	64.7556	91.5681	61.5125	73.2146
	2680.98	959.436	2689.9	2468.1	2488.39	2054.83		86.8433	31.0784	87.1324	79.9477	80.605	66.561
	3025.5	1019.3	2767.33	2770.95	1887.87	2181.54		98.0031	33.0175	89.6405	89.7577	61.1527	70.6653
	3013.94	626.683	1965.03	3459.52	2351.8	1838.34		97.6287	20.2998	63.6521	112.062	76.1804	59.5484
	3284.02	1171.32	2786.94	2878.23	2314.01	2058.19		106.377	37.9419	90.2756	93.2329	74.9563	66.6696
	2810.62	1102.01	2941.74	3297.27	2502.66	2065.82		91.0427	35.6966	95.2901	106.807	81.0673	66.9168
	2414.88	942.922	2531.55	2704.11	2089.26	1979.97		78.2238	30.5435	82.0029	87.5927	67.6761	64.1361
	2449.06	1108.19	3507.51	3472.9	2257.65	1861.5		79.331	35.8968	113.617	112.496	73.1309	60.2984
	3061.69	1192.89	2839.94	3089.77	2538.13	2146.84		99.1757	38.6406	91.9925	100.085	82.2162	69.5412
	2901.39	790.791	3186.82	2690.06	1732.55	2115.12		93.9829	25.6156	103.229	87.1376	56.1215	68.5138
	3696.41	727.493	2490.67	2421.93	2283.33	1859.86		119.736	23.5653	80.6789	78.4521	73.9625	60.2454
	3816.4	866.765	2720.48	2427.04	2657.73	1756.93		123.622	28.0766	88.1231	78.6177	86.0902	56.9112
	3555.1	996.924	3259.92	1937.88	2340.38	2389.66		115.158	32.2928	105.597	62.7727	75.8106	77.4068
	2528.49	904.076	2797.87	1069.82	2361.37	1901.89		81.904	29.2852	90.6298	34.6541	76.4905	61.6067
	3896.28	812.75	3251.7	2637.1	2610.25	2316.49		126.21	26.3269	105.33	85.4219	84.5522	75.0367
	3477.22	846.284	3186.21	3651.2	2480.01	2515.7		112.635	27.4132	103.209	118.271	80.3336	81.4897
	2963.92	487.088	3080.16	3586.13	2776.81	2432.83		96.0084	15.778	99.7739	116.163	89.9474	78.8053
	1964.86	1233.45	3551.43	2218.75	2094.05	2554.83		63.6464	39.9544	115.039	71.8707	67.8315	82.7571
	3391.21	928.382	3029.6	2503.34	2021.33	2723.63		109.85	30.0725	98.136	81.0893	65.4757	88.2251
	2876.85	757.159	3450.52	3159.32	2211.74	2094.46		93.1879	24.5262	111.771	102.338	71.6437	67.8445
	3733.41	1227.87	2560.52	2467.4	2077.86	2029.78		120.934	39.7737	82.9414	79.9251	67.3069	65.7495
	2464.62	1097.76	2847.88	3235.42	2149.54	2855.27		79.8351	35.559	92.2498	104.803	69.6287	92.489
	2652.26	1102.39	3057.97	2312.64	2285.84	2438.51		85.9132	35.709	99.0549	74.9119	74.0439	78.9891
	2868.37	1362.09	3580.39	3629.02	2747.92	3192.26		92.9133	44.1213	115.977	117.553	89.0118	103.405
	3138.74	1042.32	2971.73	2431.34	2486.76	2850.35		101.671	33.7631	96.2617	78.7568	80.5522	92.3296
	3149.98	1245.64	3623.84	2983.55	2382.6	2551.28		102.036	40.3494	117.385	96.6445	77.1783	82.6421
	2909.01	1193.25	3250.86	2704.11	2362.96	1753.96		94.2299	38.6522	105.303	87.5926	76.542	56.815
	2492.43	1463.84	2391.67	2940.43	1822.51	2392.04		80.7358	47.4172	77.472	95.2476	59.0356	77.4839
	3061.13	1174.54	2553.55	3122.71	2309.89	2030.49		99.1574	38.0462	82.7158	101.152	74.8228	65.7726
	3425.56	928.371	3200.23	3173.36	2460.02	2458.83		110.962	30.0722	103.663	102.793	79.6858	79.6473
	3767.6	712.36	3534.91	2688.9	2789.53	2936.65		122.042	23.0751	114.504	87.1001	90.3598	95.125
	3060.9	987.154	2864.7	2886.18	2393.68	3136.29		99.1501	31.9763	92.7946	93.4905	77.5372	101.592
	4621.87	1243.94	3412.63	2361.11	2500.06	2454.14		149.714	40.2942	110.543	76.4821	80.983	79.4956
	4061.53	1489.91	2832.8	2792.86	1926.47	2497.67		131.563	48.2619	91.7611	90.4674	62.4031	80.9056
	3819.26	1169.19	2175.56	2710.18	2057.74	3124.61		123.715	37.8729	70.4715	87.7893	66.6552	101.214
	3055.05	933.787	3352.25	2287.3	1409.54	1934.74		98.9605	30.2476	108.587	74.091	45.6585	62.6707
	3013.71		3535.57	2347.81	1654.07	2491.55		97.6213		114.526	76.0513	53.5793	80.7074
	3904.46		3137.67	2955.93	1885.96	2922.15		126.475		101.637	95.7498	61.0907	94.6556
	2934.04		2926.86	3668.82	2996.09	2747.71		95.0408		94.808	118.842	97.0505	89.0051
	4647.47		3169.93	2154.61	2428.42	2275.13		150.543		102.682	69.793	78.6624	73.697
	2899.64		3057.03	2158.18	2344.89	2434.31		93.9262		99.0244	69.9087	75.9567	78.8531
	3262.29		2339.77	2259.59	1954.62	1836.88		105.673		75.7907	73.1936	63.3147	59.501
	2094		2462.21	2074.91	2157.23	2113.95		67.8297		79.7568	67.2112	69.878	68.4758
	3830.66		2694.72	2379.73	2429.14	2367.77		124.084		87.2885	77.0853	78.6858	76.6977
	3762.99		2528.3	2377.77	2121.07	1764.4		121.892		81.8976	77.0216	68.7066	57.1532
	3142.05		2362.11	2521.34	1923.76	857.134		101.779		76.5143	81.6723	62.3153	27.7646
	2569.94		3091.62	1892.64	2259.53	2178.06		83.2466		100.145	61.3071	73.1915	70.5527
	3547.45		3065.6	2470.85	2577.98	2378.42		114.91		99.3023	80.0367	83.507	77.0429
	3357.04		2709.31	4593.58	2344.11	2179.19		108.743		87.7609	148.797	75.9313	70.5893
	2946.89		2682.13	2629.37	2185.11	2491.41		95.4568		86.8808	85.1717	70.7809	80.7029
	2611.24		3023.22	3057.16	2284.06	1823.8		84.5845		97.9292	99.0289	73.9863	59.0774
	3124.85		3621.95	2231.57	2364.47	2120.6		101.221		117.324	72.2858	76.5908	68.6914
	2342.82		3323.81	2010.09	2378.32	1822.31		75.8897		107.666	65.1116	77.0396	59.0289
	4934.95		3503.7	3163.51	2112.48	1741.66		159.855		113.493	102.474	68.4282	56.4167
	3272.07		4032.14	2214.26	2239.96	2159.52		105.99		130.611	71.7253	72.5577	69.9521
	2469.56		3211.97	1956.5	1792.4	2126.28		79.9949		104.044	63.3758	58.0602	68.8754
	3253.2		3465.76	2156.29	3899.95	2257.23		105.379		112.264	69.8474	126.329	73.117
	3382.49		2364.47	3176.06	2687.85	1888.15		109.567		76.5909	102.88	87.0661	61.1618
	3452.67		2787.9	3368.61	2618.94	2421.47		111.84		90.3067	109.117	84.8337	78.4373
	3516.25		3398.3	2552.97	2316.63	2214.42		113.9		110.079	82.6968	75.0413	71.7304
	2707.35		3938.13	1925.83	2056.43	2747.44		87.6975		127.566	62.3824	66.6127	88.9963
	2986.64		4310.76	2345.3	2586.71	2676.4		96.7443		139.636	75.9701	83.7899	86.695
	2572.88		3393.24	1434.55	1732.8	2101.82		83.3418		109.915	46.4685	56.1296	68.0832
	3060.41		2309.74	2572.2	2229.58	2284.83		99.1339		74.8182	83.3199	72.2216	74.0112
	3239.44		3575.11	2142.65	1709.47	2549.28		104.933		115.807	69.4056	55.3737	82.5774
	3662.39		2874.32	2129.91	1301.08	2734.27		118.634		93.1061	68.993	42.1451	88.5696
	2657.74		3018.6	3050.6	1872.02	3033.11		86.0905		97.7797	98.8164	60.6394	98.2496
	4031.78		1519.17	2482.84	1807.27	2566.08		130.599		49.2095	80.4252	58.5419	83.1216
	3729.28		2836.09	1967.32	1954.69	2532.74		120.801		91.8678	63.7262	63.3171	82.0417
	3614.61		3523.78	2611.99	1020.89	1918.73		117.086		114.144	84.6085	33.069	62.1522
	3096.13		2864.52	2474.77	1812.1	2049.49		100.291		92.7886	80.1637	58.6984	66.388
	3877.22		3897.8	2824.58	1547.92	2311.1		125.592		126.259	91.495	50.1408	74.8621
	3175.19		3077.96	3000.84	1856.21	2214.99		102.852		99.7025	97.2045	60.127	71.749
	3530.62		3258.7	1675.05	1819.73	2369.53		114.365		105.557	54.2588	58.9455	76.7549
	2713.41		1259.53	2296.14	2075.37	2176.91		87.894		40.7991	74.3776	67.2263	70.5152
	2488.45		2158.82	2633.97	1834.09	2253.52		80.6071		69.9295	85.3206	59.4105	72.9968
	1919.02		2976.77	2785.77	2232.15	2199.95		62.1618		96.4246	90.2379	72.3047	71.2617
	2816.11		3264.05	2207.69	2348.25	2158.58		91.2205		105.73	71.5123	76.0654	69.9216
	2312.4		2831.06	1761.48	1909.05	2199.66		74.9043		91.7048	57.0587	61.8389	71.2523
	2504.12		3677.27	2969.58	1654.78	2195.24		81.1144		119.116	96.1918	53.6022	71.1091
	3308.48		3407.37	3135.28	1984.93	2243.79		107.17		110.373	101.559	64.2966	72.6818
	2384.61		2793.23	2012.1	2882.83	2366.86		77.2433		90.4796	65.1767	93.3818	76.6683
	3126.94		2858.05	798.377	2069.61	2214.14		101.289		92.5791	25.8614	67.0395	71.7213
	2004		3307.8	3161.17	2110.71	1881.76		64.9143		107.148	102.398	68.371	60.9547
	2799.47		2630.18	2894.46	1700.53	2079.45		90.6815		85.198	93.7585	55.0843	67.3583
	2480.45		2745.66	3906.45	1732.77	2364.95		80.3478		88.9386	126.539	56.1286	76.6064
	3025.69		2906.98	2836.57	2114.22	1927.08		98.0092		94.1641	91.8834	68.4847	62.4228
	2547.73		3109.94	3121.25	1807.4	2665.4		82.5271		100.738	101.105	58.5461	86.3388
	2540.87		2768.58	2831.74	1724.29	2502.76		82.3049		89.6811	91.727	55.854	81.0703
	2436.53		3063.53	3251.55	1947.89	2052.49		78.925		99.235	105.326	63.0967	66.4852
	3351.03		3074.31	3087.23	1896	1962.77		108.548		99.5844	100.003	61.4159	63.5788
	2044.84		2713.69	3289.09	1736.92	2316.57		66.2372		87.9028	106.542	56.2629	75.0394
	2884.83		3386.06	2578.02	1847.84	2196.55		93.4466		109.683	83.5084	59.8559	71.1514
	1911.45		2708.94	2383.69	1782.55	2142.89		61.9166		87.7493	77.2133	57.7413	69.4133
	2657.22		2934.79	2396.18	2150.33	2257.88		86.0738		95.0649	77.6182	69.6544	73.1382
	4109.68		3104.9	2292.51	2196.1	2231.01		133.122		100.575	74.2601	71.1371	72.2679
	3038.12		2927.03	2695.62	1712.27	2480.34		98.412		94.8135	87.3178	55.4646	80.3443
	2960.17		3097.22	3499.91	1529.9	1649.48		95.887		100.326	113.37	49.5571	53.4308
	2478.47		2767.58	3137.74	2153.7	2139.43		80.2835		89.6485	101.639	69.7636	69.3013
	2556.95		2560.75	2728.26	1970.91	2129.07		82.8256		82.949	88.3749	63.8425	68.9657
	3448.81		3059.05	2382.34	2218.18	1911.03		111.715		99.0901	77.1697	71.8521	61.903
	3779.51		3534.56	3176.09	2105.24	2282.6		122.428		114.493	102.881	68.1939	73.939
	3261.39		2963.63	3017.67	2081.62	2622.16		105.644		95.9991	97.7497	67.4288	84.938
	2146.9		2627.79	2179.59	2246.1	2448.79		69.5433		85.1203	70.6021	72.7567	79.3223
	3528.3		2924.88	3609.25	1900.2	2565.83		114.29		94.7438	116.912	61.552	83.1135
	3076.38		2870.97	3006.52	1877.64	1708.61		99.6513		92.9975	97.3883	60.8211	55.3459
	2958.94		2731.04	2686.57	2107.75	2093.8		95.8472		88.4651	87.0245	68.2752	67.8231
	3807.51		2253.76	2849.65	1565.21	1942.47		123.334		73.0049	92.3071	50.7009	62.9212
	2621.75		1772.42	2408.73	2243.94	2498.4		84.9247		57.4131	78.0247	72.6866	80.9291
	2070.08		2253.48	2730.6	1983.7	2432.31		67.0549		72.9957	88.4507	64.2569	78.7884
	2737.05		2185.18	2897.71	1853.43	2317.11		88.6596		70.7832	93.8639	60.0372	75.0567
	2911.45		2304.43	3012.99	1396.07	1991.08		94.3088		74.6459	97.5981	45.222	64.4958
	2903.83		2154.65	3033.62	2016.97	2632.89		94.0621		69.7943	98.2661	65.3344	85.2856
	3332.47		2284.84	3176.5	2085.52	1611.86		107.947		74.0114	102.895	67.555	52.212
	3117.68		2473.21	2862.87	815.767	2092.38		100.989		80.1134	92.7353	26.4247	67.7771
	3825.15		2105.97	2656.42	1719.82	2268.28		123.906		68.2175	86.0478	55.7091	73.4751
	3726.39		2280.3	2217.51	1771.66	2012.73		120.707		73.8643	71.8307	57.3883	65.1972
	2989.71		3085.94	2450.54	1401.98	2035.04		96.844		99.9612	79.379	45.4134	65.92
	3033.77		2389.41	2618.66	2068.93	1744.66		98.271		77.3988	84.8248	67.0177	56.5138
	2538.02		1682.1	3239.98	1678.94	1653		82.2127		54.4872	104.951	54.385	53.5445
	1580.6		2327.15	2597.94	1208.95	2199.34		51.1995		75.3819	84.1536	39.1608	71.2419
	2644.47		1931.12	2532.17	1586.93	2477.81		85.6606		62.5537	82.023	51.4046	80.2622
	2417.53		2384.48	2823.8	1760.91	2197.01		78.3097		77.2389	91.4697	57.0401	71.1663
	2641.99		2002.55	2418.17	2284.39	1993.41		85.5804		64.8675	78.3304	73.9969	64.5715
	3430.77		2110.29	2696.1	2152.67	1681.49		111.131		68.3574	87.3332	69.7303	54.4676
	3439.94		2639.98	3065.98	2262.94	1451.45		111.428		85.5153	99.3144	73.3021	47.016
	2577.06		1837.16	2384.39	1998.86	1812.82		83.4773		59.5101	77.2361	64.748	58.7214
	2656.58		1777.45	2511.88	1344.81	2170.27		86.0531		57.5757	81.3657	43.5617	70.3003
	2778.63		2628.78	2115.05	2083.77	1706.15		90.0066		85.1526	68.5114	67.4984	55.2664
	2056.53		1955.4	2446.32	2361.31	1766.75		66.616		63.3402	79.2421	76.4885	57.2292
	3127.85		2587.63	1903.09	1911.74	1687.35		101.319		83.8195	61.6456	61.9259	54.6574
	3515.77		2122.63	2797.7	1814.31	2266.32		113.884		68.757	90.6242	58.7698	73.4116
	2613.8		1588.18	2827.15	969.678	1665.3		84.6674		51.4448	91.5783	31.4102	53.9431
	2540.22		1897.54	2375.32	2179.29	1561.53		82.2839		61.4658	76.9422	70.5924	50.5816
	2885.49		1982.88	2258.42	1494.66	1957.43		93.4679		64.2302	73.1557	48.4155	63.4059
	2876.67		1822.88	2103.53	2049.66	1987.77		93.1824		59.0475	68.1383	66.3934	64.3887
	3974.44		1895.26	2468.51	1953.21	2181.92		128.742		61.3919	79.9611	63.2692	70.6776
	3260.34		1893.54	1961.16	1891.45	1731.13		105.61		61.3364	63.5268	61.2688	56.0754
	5326.88		2157.66	1881.61	2311.76	1785.98		172.55		69.8918	60.9498	74.8834	57.8523
	3015.71		1719.17	2359.61	2429.81	2000.39		97.6862		55.688	76.4333	78.7073	64.7976
	3127.19		2330.66	1783.12	1256.89	2099.29		101.297		75.4957	57.7595	40.7138	68.0011
	2947.84		1923.71	2973.97	1680.29	1955.09		95.4875		62.3137	96.3342	54.4285	63.3302
	3690.03		2296.59	2440.17	2493.61	1739.07		119.529		74.3922	79.0429	80.774	56.3325
	2685.29		2142.83	2469.72	1659.74	1760.09		86.983		69.4115	80.0003	53.763	57.0137
	3622.39		1957.53	1979.14	1910.95	2134.35		117.338		63.4091	64.1093	61.9003	69.1368
	3163.75		1990.46	2035.91	1781.25	1769.3		102.482		64.4758	65.9479	57.699	57.3118
	2107.36		2324.64	2444.59	1918.38	2067.9		68.2626		75.3006	79.1862	62.1408	66.9843
	2611.64		2231	2331.4	2448.38	2157.09		84.5973		72.2675	75.5196	79.3089	69.8734
	2937.58		2461.67	2232.07	1849.2	1638.26		95.1554		79.7394	72.3022	59.9	53.0671
	3394.47		2612.82	2893.45	1745.51	1834.14		109.955		84.6357	93.7258	56.5412	59.4122
	3212.85		2385.24	2529.98	1327.54	2429.01		104.072		77.2637	81.9523	43.0022	78.6815
	2825.64		1993.58	2339.62	2048.51	1406.77		91.5293		64.5768	75.7861	66.3562	45.5688
	3686		2117.66	2418.34	2071.11	1876.53		119.399		68.5961	78.3359	67.0881	60.7855
	2473.22		1607.1	2874.44	1986.45	1819.48		80.1134		52.0579	93.11	64.3461	58.9374
	3036.41		1496.44	2484.41	1541.74	1937.69		98.3565		48.4732	80.4761	49.9406	62.7664
	3151.64		2511.7	2080.37	1468.99	1944.05		102.089		81.36	67.3883	47.5841	62.9725
	2846.25		2815.05	2489.52	1835.62	1962.72		92.1969		91.1861	80.6416	59.4602	63.5774
	2750		2075.7	2111.23	1825.97	2113.39		89.0791		67.2368	68.3879	59.1477	68.4577
	3356.14		1539.34	2349.88	2102.37	1345.82		108.713		49.8631	76.1181	68.1008	43.5943
	3071.81		2451.25	2383.39	1815.01	2175.81		99.5035		79.4019	77.2039	58.7926	70.4798
	3215.34		2242.24	2250.51	1674.67	2149.02		104.152		72.6317	72.8994	54.2465	69.6119
	2725.17		2893.37	2209.7	2034.46	2041.22		88.2749		93.7234	71.5774	65.9009	66.1201
	2644.73		3553.51	1971.3	2185.66	2689.02		85.6692		115.107	63.855	70.7987	87.104
	2664.41		2011.48	2099.15	2041.44	2284.72		86.3068		65.1568	67.9967	66.1271	74.0077
	4136.5		2658.48	2346.77	1726.45	1939.16		133.991		86.1145	76.0175	55.9239	62.8139
	3932.48		2621.32	2119.8	2328.26	1563.32		127.382		84.9107	68.6653	75.4179	50.6399
	4731.42		2441.86	1996.98	2396.93	2461.87		153.262		79.0977	64.6871	77.6423	79.7459
	2779.98		2435.2	2683.44	2042.6	2120.21		90.0504		78.882	86.923	66.1648	68.6787
	1848.46		2848.12	2862.28	1787.2	2245.18		59.8759		92.2574	92.7162	57.8917	72.7269
	3939.77		2546.87	2630.99	2173.02	2624.88		127.619		82.4993	85.2241	70.3893	85.0262
	3155.76		2425.29	2780.57	2226.52	2208.28		102.223		78.5611	90.0693	72.1224	71.5315
	2664.45		2074.35	1896.74	2381.02	1923.85		86.3081		67.1931	61.4398	77.1269	62.3182
	3208.71		3754.92	3423.37	2335.8	1782.34		103.938		121.631	110.891	75.6623	57.7344
	4568.14		2514.02	2853.43	2122.34	2536.3		147.973		81.4353	92.4295	68.7477	82.1569
	2711.08		2242.48	3200.4	2000.69	1933.61		87.8184		72.6392	103.669	64.8073	62.6342
	2510.16		2092.77	3100.81	1899.67	2419.58		81.31		67.79	100.443	61.5349	78.376
	2222.06		2095.12	1965.75	2255.67	2066.38		71.978		67.8661	63.6755	73.0665	66.935
	5389.87		2446.65	2395.89	2135.81	2063.05		174.591		79.253	77.6086	69.1839	66.8271
	2971.91		1920.61	2458.47	2077.6	2169.26		96.2675		62.2132	79.6359	67.2985	70.2675
	3034.48		1626.38	2797.02	2101.63	2202.28		98.2942		52.6823	90.6023	68.0768	71.3371
	3635.04		2140.81	2245.1	2303.52	1938.45		117.748		69.3459	72.7242	74.6165	62.791
	3903.38		1961.47	1608.08	1491.83	2053.44		126.44		63.5367	52.0895	48.3238	66.516
	2755.83		2700.08	2182.41	1422.69	2464.28		89.2681		87.4621	70.6937	46.0844	79.8238
	3285.65		1844.45	1621.02	1683.43	2330.45		106.43		59.7463	52.5089	54.5303	75.4891
	3455.6		1913.77	3043.4	1488.18	2161.04		111.935		61.9917	98.5831	48.2059	70.0014
	4763.84		2331.3		2382.27	2319.72		154.312		75.5163		77.1675	75.1413
	2122.38		2208.77		1934.7	2112.43		68.7489		71.5473		62.6696	68.4267
	1831.97		2239.92		1882.06	1689.9		59.3421		72.5564		60.9644	54.7398
	2195.9		2397.29		2221.89	2358.51		71.1306		77.654		71.9724	76.3977
	2933.56		1951.54		1788.58	1725.1		95.025		63.215		57.9365	55.88
	3110.41		2360.55		1295.28	2085.32		100.754		76.464		41.9572	67.5486
	2224.07		2511.53		2106.12	1973.22		72.0431		81.3546		68.2223	63.9175
	2692.75		1851.74		2433.57	2034.83		87.2245		59.9825		78.8292	65.9129
	1817.44		2603.66		1893.82	1703.03		58.8711		84.3388		61.3453	55.1651
	2045.09		2821.13		2138.89	2187.26		66.2455		91.3833		69.2838	70.8508
	1984.45		1774.9		1879.17	1354.62		64.2811		57.4933		60.8709	43.8795
	2027.21		2987.23		1820.61	1668.18		65.6662		96.7637		58.9739	54.0362
	2582.11		2115.05		2009.17	1259.55		83.6409		68.5114		65.082	40.7998
	2467.14		2433.94		2007.49	1757.92		79.9166		78.8412		65.0273	56.9433
	2255.02		2591.47		2242.35	2064.08		73.0456		83.9439		72.6352	66.8605
	3064.35		2361.38		2047.42	1920.92		99.2616		76.4907		66.3208	62.2231
	2302.45		2473.01		2319.18	2273.96		74.582		80.1066		75.124	73.6591
	2795.34		2463.08		1873.83	2419.58		90.5478		79.7852		60.698	78.3761
	2335.45		2179.27		1769.39	2595.81		75.651		70.5918		57.3147	84.0844
	3040.86		2606.88		1768.77	2261.94		98.5008		84.443		57.2948	73.2696
	2527.52		3251.6		1789.38	1621.72		81.8725		105.327		57.9624	52.5316
	3558.13		3057.28		2387.24	1844.77		115.256		99.0326		77.3286	59.7565
	2022.27		2999.04		1997.73	1629.24		65.5062		97.1462		64.7113	52.7751
	3244.27		2851.34		1486.82	2817.2		105.09		92.3619		48.1616	91.2558
	4021.88		2818.23			2311.51		130.278		91.2894			74.8755
	2102.44		1852.98			2513.29		68.1031		60.0226			81.4116
	5267.21		1823.18			1731.51		170.618		59.0574			56.0877
	3005.09		2234.69			1904.19		97.3421		72.387			61.6812
	3947.86		2196.29			2044.77		127.881		71.1431			66.2351
	4035.22		2598.32			2543.36		130.71		84.1657			82.3857
	2668.51		2320.09			1901.9		86.4395		75.1534			61.6071
	2544.8		1817.03			2409.39		82.4321		58.8581			78.0461
	3270.69		2230.27			2381.56		105.946		72.2437			77.1446
	2726.48		2078.37			2097.1		88.3173		67.3235			67.9301
	3672.33		2273.6			2064.18		118.955		73.6474			66.8636
	3211.77		2271.75			1942.5		104.037		73.5875			62.9221
	2937.53		1559.43			2418.02		95.1537		50.5136			78.3254
	2744.79		1639.33			2172.1		88.9103		53.1019			70.3597
	2846.73		2493.57			2544.69		92.2124		80.7728			82.4288
	2486.9		1794.54			2023.99		80.5566		58.1295			65.5619
	2430.71		2493.94			1938.39		78.7367		80.7846			62.789
	1696.03		1780.48			1855.56		54.9384		57.6741			60.1061
			2074.2			1802.01				67.1884			58.3714
			1798.77			1983.81				58.2664			64.2604
			2243.41			2858.46				72.6694			92.5924
			1984.78			1895.48				64.2918			61.3992
			2343.12			1695.57				75.8992			54.9236
			2806.96			2240.22				90.9242			72.566
			2446.24			1946.34				79.2394			63.0468
			2080.99			2187.16				67.4083			70.8474
			1923.19			2187.41				62.2968			70.8556
			2516.48			2383.79				81.5149			77.2168
			1864.33			1948.68				60.3901			63.1225
			2439.07			1799.25				79.0075			58.282
			2451.38			1919.71				79.406			62.1839
			2002.07			1633.79				64.8519			52.9224
			2048.71			1328.31				66.3626			43.0271
			2457.58			1665.96				79.607			53.9643
			1843.73			1667.69				59.7227			54.0204
			2526.11			1828.03				81.8268			59.2144
			1914.42			1704.47				62.0126			55.2121
			2439.98			2096.89				79.0369			67.9235
			2262.27			2013.22				73.2803			65.2131
			2244.65			2257.89				72.7097			73.1384
			2790.4			1894.9				90.3879			61.3804
			2729.3			2385.19				88.4085			77.2622
			2009.28			1908.2				65.0855			61.8112
			1772.81			1839.12				57.4256			59.5737
			2299.82			2023.09				74.4966			65.5328
			1950.71			2410.56				63.1883			78.0839
			2165.08			2180.95				70.132			70.6461
						1956.44							63.3738
						1841.18							59.6402
						2152.32							69.7189
						1712.33							55.4665
						1715.95							55.5836
						2151.76							69.7006
						2423.76							78.5116
						1918							62.1286
						2079.9							67.373
						1703.29							55.1738
						1436.95							46.5464
						2138.97							69.2863
						1985.05							64.3004
						1951.48							63.2131
						2011.28							65.1503
						2128.97							68.9624
						1496.31							48.4692
22-feb-2022	1738.38	869.048	1589.3	1346.66	1089.18	2347.92		91.2848	45.6349	83.4563	70.7149	57.1944	123.292
	1653.44	1153.7	2113.25	1584.82	2118.09	2628.22		86.8243	60.5825	110.97	83.221	111.224	138.011
	2116.68	959.122	1331.51	1654.75	1544.89	2774.3		111.15	50.3648	69.9192	86.8931	81.1239	145.682
	2106.88	857.585	1821.2	1354.79	1426.53	2647.36		110.635	45.0329	95.6338	71.142	74.9087	139.016
	2021.67	982.141	1661.97	1220.03	1505.6	2273.67		106.16	51.5735	87.272	64.0653	79.061	119.394
	1895.07	1790.49	1403.55	1575.73	1796.21	3458.95		99.5128	94.0208	73.702	82.7438	94.3212	181.634
	2099.62	1036.26	1543.15	1359.87	2407.08	2912.97		110.254	54.4154	81.0326	71.4088	126.399	152.964
	2621.38	1174.1	2193.7	1472.83	1411.65	3318.42		137.652	61.6537	115.194	77.3402	74.1276	174.254
	1789.34	1274.84	1983.06	1421.37	1538.26	2688.95		93.9606	66.9436	104.133	74.6381	80.7763	141.2
	2127.14	1205.59	821.607	1609.88	1575.2	3344.41		111.699	63.3071	43.1437	84.537	82.716	175.619
	2900.25	1844.95	1696.68	1560.61	2033.47	3158.97		152.296	96.8809	89.0949	81.9495	106.78	165.882
	2265.66	1026.87	1971.66	1634.17	1786.73	3021.49		118.973	53.9221	103.534	85.8126	93.8234	158.662
	2014.28	980.441	1901.79	1658.67	1765.28	2968.71		105.773	51.4842	99.8657	87.099	92.6972	155.891
	2733.45	1110.09	2227.72	1983.27	1979.61	2466.86		143.537	58.2926	116.981	104.144	103.952	129.538
	2151.31	684.5	1694.96	1519.48	1461.12	2549.96		112.968	35.944	89.0044	79.7897	76.7252	133.902
	2169.32	792.788	1747.26	1496.2	1894.64	3231.91		113.914	41.6303	91.751	78.5673	99.4898	169.712
	2914.09	1484.8	1594.91	2083.1	1867.81	2220.83		153.023	77.9688	83.7511	109.386	98.0812	116.619
	2319.62	1085.35	1771.52	1349.89	1526.47	2456.58		121.806	56.9932	93.0249	70.8843	80.1568	128.998
	1556.58	1253.79	1652.57	1716.75	1749.74	2869.16		81.738	65.8383	86.7786	90.1489	91.8814	150.663
	2055.24	975.581	1730.28	1554.52	1592.05	1827.68		107.923	51.229	90.8594	81.6301	83.6009	95.9738
	2046.2	707.749	1300.49	1446.61	1190.01	2163.55		107.449	37.1648	68.2907	75.9632	62.489	113.611
	1668.76	1321.52	2038.11	1391.41	1544.31	2267.89		87.629	69.3947	107.024	73.065	81.0938	119.09
	1646.17	946.725	1509.39	1315.91	1434.7	2007.46		86.4427	49.7138	79.2603	69.1	75.338	105.414
	1468.9	1288.06	1433.55	1739.88	1503.03	1715.18		77.134	67.6376	75.2777	91.3632	78.9262	90.0661
	1605.72	706.642	1435.65	2027.04	2507.35	2474.35		84.3184	37.1067	75.3878	106.443	131.664	129.931
	1904.63	1172.32	1933.51	1369.16	2375.08	2352.44		100.015	61.5599	101.531	71.8964	124.719	123.53
	2091.25	1129.17	1593.03	1401.68	2711.77	3317.88		109.814	59.2942	83.6521	73.6038	142.399	174.226
	2043.71	1193.03	1374.87	1929	1710.94	2751.38		107.318	62.6474	72.1964	101.294	89.8437	144.479
	1956.71	771.819	1548.63	1697.14	1856.67	3810.24		102.749	40.5292	81.3205	89.119	97.4962	200.081
	2124.98	1409.7	1293.18	3779.99	1374.57	2852.99		111.585	74.0249	67.9064	198.492	72.1803	149.814
	1911	913.331	1577.51	1851.37	2171.13	2195.23		100.349	47.9602	82.8371	97.2178	114.009	115.274
	2068.24	978.648	2083.57	1549.66	2707.18	2175.25		108.606	51.3901	109.411	81.3749	142.158	114.225
	1815.61	989.106	1696.88	1788.18	2306.69	2470.07		95.3398	51.9393	89.1056	93.8995	121.127	129.706
	2383.71	603.976	2105.4	1890.3	2272.61	1889.4		125.172	31.7156	110.557	99.2621	119.338	99.2148
	1845.89	520.187	1988.64	1794.03	1914.2	2635.67		96.93	27.3157	104.426	94.2071	100.517	138.402
	1708.38	858.707	2259.4	1430.18	2337.87	3171.99		89.7094	45.0918	118.644	75.1004	122.765	166.565
	1785.15	632.663	2316.09	2186.49	3080.16	2283.11		93.7405	33.222	121.621	114.815	161.743	119.889
	1974.28	552.861	1690.02	2066.45	1015.33	2676.31		103.672	29.0315	88.7451	108.512	53.3165	140.537
	1667.38	619.587	2398.26	1776.26	1830.99	1991.63		87.5565	32.5353	125.936	93.2739	96.1477	104.583
	1641.78	757.631	1976.3	1662.75	3469.28	2408.76		86.2118	39.7842	103.778	87.3134	182.176	126.487
	2224.73	785.501	1408.78	1753.36	2043	1873.13		116.824	41.2477	73.9771	92.0713	107.281	98.3605
	2091.31	965.058	1320.09	1985.65	1295.54	2120.76		109.817	50.6765	69.3197	104.269	68.0306	111.364
	1676.42	758.982	1810.61	1454.2	2338.8	2278.55		88.0312	39.8551	95.0774	76.3618	122.814	119.65
	1989.51	736.619	2021.39	1486.56	1607.93	1904.33		104.472	38.6808	106.146	78.0612	84.4348	99.9987
	2199.69	541.93	2855.02	1892.66	2459	2016		115.509	28.4575	149.921	99.3863	129.125	105.863
	1588.85	704.315	1819.8	1710.7	1468.3	2095.66		83.4324	36.9845	95.5599	89.8312	77.1025	110.046
	1911.84	632.187	2166.28	1467.97	1579.12	1891.24		100.393	33.197	113.754	77.0852	82.9215	99.3118
	1569.44	814.209	2309.12	1980.92	1877.16	3001.1		82.4134	42.7552	121.255	104.021	98.5721	157.592
	1916.09	703.192	1613.31	1303.9	1668.82	1993.61		100.616	36.9255	84.717	68.4694	87.6322	104.687
	1771.38	731.373	1065.93	1615.33	2097.6	2919.92		93.0172	38.4054	55.9731	84.8229	110.148	153.329
	1860.57	764.134	1239.37	1550.65	1696.3	2710.44		97.7012	40.1257	65.0811	81.4267	89.0749	142.329
	2082.23	724.455	1382.38	1304.91	1555.55	2685.17		109.341	38.0421	72.5906	68.5224	81.6839	141.002
	1492.24	926.362	1044.08	1716.56	2230.48	1706.08		78.3594	48.6445	54.8259	90.139	117.125	89.5885
	1969.72	781.965	1498.99	1221.04	1859.39	2404.24		103.433	41.062	78.7142	64.1186	97.6391	126.25
	1851.71	636.348	1379.89	1782.88	1550.12	3139.97		97.2357	33.4155	72.4596	93.6211	81.3987	164.884
	2241.58	851.836	1168.2	1647.88	1939.69	2614.25		117.708	44.731	61.3435	86.5321	101.856	137.278
	1525.3	725.248	847.508	1698.1	878.755	3255.67		80.0958	38.0837	44.5038	89.1693	46.1446	170.959
	2993.39	620.924	1129.95	1611.99	1659.16	2663.32		157.187	32.6055	59.3354	84.648	87.1244	139.854
	2457.35	961.253	1782.17	1437.9	1436.75	2768.11		129.039	50.4767	93.5843	75.5062	75.4458	145.357
	1806.22	865.619	1724.43	1350.19	1555.17	2449.87		94.8469	45.4548	90.5521	70.9002	81.6639	128.646
	1722.49	839.35	1272.88	1556.78	1832.48	2578.04		90.4501	44.0754	66.8407	81.7484	96.2259	135.376
	1896.34	923.902	1651.09	1858.42	1611.46	2261.93		99.579	48.5153	86.701	97.588	84.6197	118.777
	1870.55	754.181	1681.42	1770.6	1694	2362.48		98.225	39.603	88.2937	92.9764	88.954	124.057
	2639.48	837.634	1289.32	1642.51	1329.76	1893.03		138.602	43.9853	67.7036	86.2504	69.8272	99.4054
	2390.78	663.369	1511.99	1663.15	1831.11	1307.51		125.543	34.8344	79.3965	87.3342	96.1539	68.6593
	1867.7	989.321	1711.2	1514.19	1673.44	2405.74		98.0754	51.9505	89.8573	79.512	87.8746	126.329
	1796.27	692.105	1467.02	2061.13	1731.39	1755.5		94.3247	36.3433	77.035	108.233	90.9175	92.1836
	2171.86	1366.32	1379.39	1977.91	1915.33	1554.57		114.047	71.7473	72.4335	103.863	100.577	81.6326
	3307.13	851.062	997.7	1522.49	1694.94	1835.29		173.662	44.6904	52.3905	79.9481	89.0035	96.3733
	2641.95	909.975	1876.92	2103.68	1469.74	1764.35		138.732	47.784	98.5594	110.467	77.1782	92.6484
	2465.77	1019.87	1576.89	1753.36	1519.76	1951.86		129.481	53.5548	82.8044	92.0715	79.8045	102.495
	2301.29	881.741	1411.85	1567.76	1533.44	1926.92		120.844	46.3014	74.1382	82.3251	80.5228	101.185
	2226.45	878.374	1703.28	1712.4	1394.23	2694.24		116.914	46.1246	89.4415	89.9206	73.2128	141.478
	1551.86	809.263	1240.89	1879.06	1843.52	1884.93		81.4905	42.4955	65.161	98.6721	96.8056	98.9799
	1430.04	1300.93	1645.99	1787.87	1707.41	1993.45		75.0934	68.3138	86.4331	93.8833	89.6581	104.679
	1217.94	738.911	1267.83	1154.68	1564.35	1703.55		63.9557	38.8012	66.5753	60.634	82.1461	89.4557
	1694.98	883.238	1430	1316.34	1837.15	1776.83		89.0057	46.38	75.0913	69.1228	96.4714	93.3036
	1269.65	929.391	1387.06	1375.19	1763.63	1914.02		66.6709	48.8035	72.8362	72.2129	92.6103	100.508
	1700.84	1135.28	1284.09	1372.06	1128.4	2129.86		89.3135	59.6153	67.429	72.0488	59.2537	111.842
	1938.81	833.314	1619.27	1172.47	1487.48	1594.01		101.81	43.7584	85.0302	61.5682	78.1093	83.7037
	1509.14	824.895	1859.15	1550.32	1830.86	1210.24		79.2469	43.3163	97.6265	81.4096	96.1408	63.5511
	1702.59	1279.42	1534.52	1368.36	1581.99	1529.62		89.405	67.1838	80.5799	71.8546	83.0724	80.3224
	1526.49	1714.83	1753.8	1916.3	1765.11	1763.55		80.1579	90.0479	92.0942	100.627	92.6885	92.6065
	1731.83	752.71	1628.1	1588.61	1472.12	2035.05		90.9409	39.5258	85.4935	83.4202	77.3028	106.863
	1866.36	630.602	1072.06	1723.67	1337.03	1807.68		98.0052	33.1137	56.2952	90.5122	70.2092	94.9237
	1655.41	794.487	1640.94	1183.54	1505.74	1734.58		86.928	41.7196	86.168	62.1494	79.0682	91.0852
	2622.99	815.043	1049.77	1798.64	1617.5	1559.01		137.737	42.799	55.1249	94.449	84.9371	81.8659
	2291.74	582.05	1903.37	2678.72	1243.1	1541.42		120.342	30.5642	99.9484	140.663	65.277	80.9419
	2119.65	779.548	1563.12	1714.94	1443.65	1792.65		111.306	40.9351	82.0814	90.0539	75.8082	94.1343
	1137.15	591.254	1575.19	2695.32	1673.77	1811.41		59.7131	31.0475	82.7154	141.535	87.892	95.1194
	1357.07	585.86	1589.59	1360.41	1202.03	1469.27		71.2614	30.7643	83.4714	71.4371	63.12	77.1534
	1319.61	437.748	1546.94	1705.38	1423.29	1441.64		69.2945	22.9867	81.2318	89.5515	74.7386	75.7027
	1276.18	728.727	1591.29	1762.28	1531.96	1754.89		67.0138	38.2664	83.5606	92.5399	80.4451	92.1516
	1770.44	832.188	1493.61	2506.33	1462.1	1168.71		92.9683	43.6993	78.4312	131.611	76.777	61.3706
	1356.78	661.581	1122.31	1509.64	2015.26	1968.49		71.2461	34.7405	58.934	79.2733	105.824	103.368
	3112.49	563.983	1496.37	1313.31	2162.72	1685.36		163.441	29.6155	78.5763	68.9637	113.567	88.5003
	1814.43	662.566	1335.59	1295.46	1460.57	1800.85		95.278	34.7922	70.1333	68.0264	76.6962	94.5651
	1537.71	691.556	1455.17	1442.66	1513.2	1221.63		80.7474	36.3145	76.4128	75.7559	79.4603	64.1493
	1659.51	1035.93	1472.18	1477.31	1810.32	1464.97		87.1428	54.398	77.3058	77.5754	95.0622	76.9276
	1984.24	805.888	1183.82	1500.09	2335.45	2037.36		104.195	42.3182	62.1642	78.7715	122.637	106.985
	2184.8	932.305	1892.35	1583.57	2351.41	2094		114.727	48.9566	99.3698	83.1553	123.475	109.959
	1784.74	1336.01	1551.99	1046.01	2265.04	1903.31		93.7191	70.1558	81.4973	54.9272	118.94	99.9455
	1753.96	639.276	1571.95	882.159	1813.64	1549.41		92.1026	33.5692	82.5451	46.3233	95.2364	81.3616
	1570.62	999.878	1449.5	1519.09	1832.19	2605.36		82.4751	52.5049	76.1153	79.7694	96.2106	136.811
	1379.29	745.292	1187.81	1590.79	1663.44	1557.26		72.4283	39.1363	62.3733	83.5346	87.3494	81.7739
	2061.54	715.925	1350.78	1971.21	1686.3	1529.52		108.254	37.5942	70.9311	103.511	88.5498	80.3172
	1896.74	573.572	1212.04	1385.16	1537.68	2019.07		99.6004	30.119	63.646	72.7366	80.7458	106.024
	1804.01	542.303	1385.76	1290.67	1542.81	1071.42		94.7307	28.477	72.768	67.7748	81.0151	56.2617
	1977.35	572.925	1036.84	1485.55	1632.49	1579.21		103.833	30.085	54.4458	78.008	85.7242	82.9262
	1800.2	485.994	1348.92	2306.27	1505.35	1560		94.5309	25.5202	70.8338	121.105	79.0478	81.9174
	2173.37	554.669	1382.49	1767.03	1574.93	1397.32		114.127	29.1264	72.5961	92.789	82.7016	73.3749
	1503.05	531.943	1341.35	1706.9	1787.86	1639.05		78.9272	27.933	70.4361	89.6315	93.8831	86.0686
	2096.64	798.517	1259.2	2392.24	1504.21	1100.24		110.098	41.9312	66.1221	125.619	78.9879	57.775
	1942.54	548.719	1218.63	2289.42	1732.44	1645.81		102.005	28.814	63.9921	120.221	90.9728	86.4238
	1526.23	874.91	1440.77	1865.8	1601.87	1268.82		80.1445	45.9427	75.6567	97.9754	84.1161	66.6273
	2149.95	850.203	1293.46	1495.23	2241.87	1394.22		112.896	44.6453	67.9213	78.5167	117.723	73.2122
	1498.31	727.94	1473.16	1758.07	2187.45	1452.77		78.6781	38.2251	77.3578	92.3187	114.866	76.2868
	1781.47	675.919	1586.15	1463.71	1176.33	1083.4		93.5472	35.4934	83.2908	76.8612	61.7707	56.8908
	1434.78	858.242	1390.58	1359.79	2146.36	1493.52		75.3423	45.0674	73.0214	71.4044	112.708	78.4265
	1697	1551.89	1800.82	1233.41	2485.57	1402.8		89.1117	81.4916	94.5635	64.7678	130.52	73.663
	1792.77	872.849	1297.11	1615.05	2676.48	1098.39		94.1407	45.8345	68.1132	84.8085	140.545	57.6779
	1727.76	887.852	1557.05	1769.51	1627	1469.93		90.7271	46.6223	81.7626	92.9194	85.4358	77.1882
	1973.61	787.486	1543.26	1594.15	2316.46	1178.04		103.637	41.3519	81.0387	83.7109	121.64	61.8606
	1802.14	801.639	1564.46	1543.76	1561.11	1439.16		94.6328	42.0951	82.1518	81.0648	81.9761	75.5723
	1488.2	1050.31	1145.14	1897.6	2101.47	1398.43		78.1474	55.1534	60.1325	99.6453	110.351	73.4332
	1574.66	889.057	1587.25	1093.23	1915.79	1315.1		82.6873	46.6856	83.3485	57.4072	100.601	69.0576
	1954.29	825.199	1475.44	1358.87	1635.93	1456.36		102.622	43.3323	77.4775	71.3558	85.905	76.4753
	1523.8	817.305	1796.37	1452.07	2308.82	1083.15		80.0168	42.9178	94.3298	76.2499	121.239	56.8774
	1709.65	613.21	1235.88	989.302	2053.75	1449.82		89.7759	32.2005	64.8974	51.9496	107.845	76.1317
	2080.35	658.314	1558.63	1635.2	1503.53	1277.26		109.242	34.5689	81.8458	85.8668	78.9521	67.0703
	1476.33	778.034	1632.99	1732.78	1899.85	1093.48		77.5241	40.8556	85.7504	90.9907	99.7636	57.4203
	2471.51	590.264	1964.91	1388.43	2827.1	1040.31		129.782	30.9955	103.18	72.9082	148.455	54.628
	1720.84	867.115	1357.87	1255.49	1685.75	1223.45		90.3633	45.5334	71.3038	65.9273	88.521	64.2449
	2050.35	578.614	1579.5	1283.51	1838.07	1150.21		107.667	30.3838	82.9418	67.399	96.5196	60.399
	1849.39	604.82	1359.19	893.984	1402.19	1275.65		97.114	31.7599	71.373	46.9443	73.6308	66.9862
	2029.16	481.167	1302.8	1410.03	1605.01	1600.92		106.554	25.2667	68.4116	74.0425	84.281	84.0664
	1314.69	847.755	1206.07	1280.01	1630.87	1498.25		69.0363	44.5167	63.3324	67.2151	85.6392	78.6751
	2281.37	891.062	1425.61	1119.44	1591.28	1160.67		119.798	46.7908	74.8605	58.7835	83.5601	60.9485
	2009.99	781.591	1295.48	1217.57	1557.49	1489.17		105.547	41.0424	68.0273	63.9362	81.7856	78.1985
	2175.7	817.791	1439.1	1608.44	1571.54	1080.43		114.249	42.9433	75.5689	84.4613	82.5237	56.735
	2561.7	846.463	1485.37	1510.22	1359.74	1481.77		134.518	44.4489	77.9987	79.3035	71.4015	77.8099
	2482.85	888.004	1724.35	1374.25	1630.82	1577.88		130.378	46.6303	90.548	72.1637	85.6364	82.8567
	2008.75	506.118	1501.16	1192.17	1925.53	1426.61		105.482	26.5769	78.828	62.6024	101.112	74.9129
	1377.85	858.918	1714.54	1550.22	1878.06	1236.92		72.3527	45.1029	90.0326	81.4038	98.6193	64.9523
	2383.15	831.427	1760.42	1210.87	1872.19	1482.53		125.142	43.6593	92.442	63.5844	98.3113	77.8494
	1883.98	896.828	1713.55	1752.64	1886.32	1688.46		98.9303	47.0936	89.9808	92.0333	99.0533	88.6634
	1452.71	834.532	1103.4	1329.22	1473.94	1220.76		76.2838	43.8224	57.9411	69.7991	77.3985	64.1037
	1774.26	666.313	1702.03	1029.85	1530.53	1390.47		93.1687	34.989	89.3757	54.079	80.3701	73.0155
	2085.7	673.491	1555.44	1619.86	1630.8	1494.58		109.523	35.3659	81.6784	85.0611	85.6355	78.4822
	1957.34	1054.67	1041.2	1584.83	1832.04	1416.62		102.783	55.3823	54.6748	83.2213	96.2027	74.3885
	2255.7	578.408	1744.37	1645.81	1614.54	1633.79		118.45	30.373	91.599	86.4237	84.7814	85.7926
	1562.24	869.557	2398.18	1458.94	2251.66	1636.27		82.0352	45.6616	125.931	76.611	118.237	85.9229
	2117.28	871.444	1889.54	1059.02	1495.11	1931.55		111.181	45.7607	99.2221	55.6103	78.51	101.428
	1982.97	606.611	1643.68	1599.34	1909.7	2065.47		104.128	31.8539	86.3115	83.9834	100.281	108.461
	2362.57	616.087	1182.01	1592.49	1828.36	1764.77		124.061	32.3515	62.0691	83.6238	96.0096	92.6705
	1457.68	527.652	1753.92	1278.05	1461.88	1984.87		76.5448	27.7077	92.1008	67.1122	76.765	104.228
	2029.04	767.106	1860.1	1407.5	1540.18	2152.26		106.547	40.2817	97.6762	73.9096	80.8767	113.018
	1467.58	648.697	1822.84	1223	1891.77	1927.96		77.0646	34.0639	95.7196	64.2213	99.3395	101.24
	2008	844.883	1458.36	1396.78	1832.02	1938.02		105.443	44.3659	76.5807	73.347	96.2016	101.768
	1709.95	519.57	1973.29	2130.3	1489.56	2166.63		89.7915	27.2833	103.62	111.865	78.2186	113.772
	2523.9	669.779	1439.7	1312.95	2059.25	2257.2		132.533	35.171	75.6007	68.9446	108.134	118.528
	1646.53	562.304	1961.63	1938.4	1967.18	2168.62		86.4614	29.5273	103.008	101.788	103.299	113.877
	1981.82	645.487	2142.86	1801.69	2082.73	1945.11		104.068	33.8954	112.524	94.6089	109.367	102.14
	1581.48	587.086	1837.86	1107.18	1971.4	1983.21		83.0457	30.8287	96.5082	58.1393	103.521	104.141
	1642.49	639.912	2020.68	1389.73	1900.91	1858.92		86.2495	33.6026	106.109	72.9765	99.8192	97.6142
	1837.88	458.268	1861.78	1846.21	1602.51	2855.63		96.5096	24.0643	97.7647	96.9468	84.1498	149.953
	2318.49	500.512	1777.71	1602.26	2176.49	2626.44		121.747	26.2825	93.3498	84.1368	114.29	137.918
	1231	801.224	1284.94	1615.42	1860.93	2098.39		64.6413	42.0733	67.4738	84.8277	97.72	110.189
	1751.58	802.712	1891.74	1861.14	1792.8	1834.19		91.9776	42.1515	99.338	97.731	94.1422	96.3158
	2341.32	569.848	1942.22	1833.2	2434.09	2359.92		122.946	29.9235	101.988	96.2635	127.817	123.923
	1608.75	592.404	1655.33	1556.84	1820.71	1562.91		84.4774	31.1079	86.9236	81.7517	95.6081	82.0702
	1692.3	625.037	1844.82	1705.95	1709.21	1985.22		88.8652	32.8215	96.8737	89.5816	89.7527	104.246
	1553.85	561.308	1338.56	1919.61	2411.56	1967.77		81.5945	29.475	70.2897	100.801	126.634	103.33
	1804.38	512.537	1590.59	1893.02	2004.52	1420.48		94.7505	26.914	83.5238	99.4048	105.26	74.5915
	2449.05	530.295	1692.65	1657.45	1943.53	1207.14		128.603	27.8465	88.8831	87.035	102.057	63.3884
	1360.43	728.815	1793.54	2006.22	1840.65	1475.9		71.4382	38.271	94.1809	105.349	96.6552	77.5014
	2250.17	516.744	1295.71	1790.6	1617.21	987.319		118.16	27.1349	68.0395	94.027	84.9216	51.8454
	1810.4	766.356	1454.42	1879.72	1778.86	1923.14		95.0666	40.2424	76.3734	98.7063	93.4104	100.986
	1446.75	625.131	1437.82	2322.93	1368.95	1094.02		75.9706	32.8265	75.502	121.98	71.8854	57.4486
	2491.9	630.359	1665.76	2237.43	1600.18	1166.31		130.853	33.101	87.4714	117.491	84.0278	61.2445
	1831.23	496.096	1096.3	1871.77	1617.61	1407.19		96.1604	26.0507	57.5682	98.289	84.943	73.8934
	2075.91	812.901	1599.48	2074.41	1347.26	1472.14		109.009	42.6865	83.9907	108.93	70.7463	77.3042
	3074.5	702.717	1605.86	1924.89	1899.88	1163.11		161.446	36.9006	84.3261	101.079	99.765	61.0764
	2757.74	690.289	1748.66	1862.86	1346.54	1856.6		144.813	36.248	91.8243	97.8211	70.7086	97.4927
	2153.94	701.207	1421.79	2263.13	1664.96	2548.42		113.106	36.8213	74.6603	118.84	87.4291	133.821
	2774.91	440.442	1800.41	2142.52	1758.66	1936.16		145.714	23.1282	94.5416	112.507	92.3498	101.67
	2064.73	629.741	1734.82	2065.69	1713.62	1729.31		108.422	33.0685	91.0976	108.472	89.9846	90.8083
	2496.14	490.57	1843.08	1664.7	1688.51	1683		131.075	25.7605	96.7826	87.4156	88.6661	88.3765
	2980.42	599.072	1661.6	2326.97	1361.83	1429.13		156.506	31.4581	87.2528	122.192	71.5113	75.0457
	3388.41	803.629	2206.78	2203.72	1311.56	1599.34		177.93	42.1996	115.881	115.72	68.8716	83.9832
	2224.05	749.277	1621.6	1722.3	1362.49	1448.18		116.788	39.3455	85.1525	90.4401	71.5462	76.0456
	2547.99	707.006	1481.76	1769.02	1625.71	1684.26		133.798	37.1258	77.8092	92.8935	85.3681	88.4428
	4290.31	656.818	1849.62	1939.33	1570.05	1078.21		225.29	34.4904	97.1258	101.837	82.4454	56.6184
	2132.63	937.861	2147.09	1622.86	1539.35	1124.28		111.987	49.2483	112.747	85.2186	80.8333	59.0376
	1722.33	1170.35	1642.97	1293	1659.28	1413.69		90.442	61.4564	86.2747	67.8973	87.1308	74.2349
	1629.68	545.13	1718.39	1480.75	1728.26	958.818		85.5764	28.6255	90.235	77.7559	90.7532	50.3488
	2990.56	570.73	1714.53	1607.29	762.246	1364.46		157.038	29.9698	90.0323	84.4007	40.0265	71.6496
	1965.73	834.188	1563.06	1927.64	1390.23	1607.21		103.223	43.8043	82.0783	101.223	73.0029	84.3966
	1831.04	716.436	1610.38	1628.87	1686.8	1613.37		96.1504	37.621	84.5629	85.5342	88.576	84.72
	1739.09	650.382	1669.89	1720	1494.12	1850.19		91.3221	34.1524	87.6879	90.3193	78.4582	97.1557
	2389.35	683.676	2038.26	1168.39	2013.03	1637.64		125.468	35.9007	107.032	61.3535	105.707	85.9944
	1804.36	1005.63	2091.23	2205.41	1791.42	1156.61		94.7494	52.8072	109.813	115.809	94.0698	60.7352
	1747.86	693.449	1601.37	1874.79	1472.24	2038.62		91.7823	36.4139	84.0899	98.4477	77.3093	107.05
	1505.37	695.045	1650.09	1671.28	1607.91	1502.52		79.049	36.4977	86.6483	87.7609	84.4333	78.8991
	2459.74	740.47	1767.56	2186.84	1322.79	1566.24		129.164	38.8831	92.817	114.834	69.4616	82.2451
	1495.1	606.565	1636.52	1547.96	1856.22	1739.37		78.5096	31.8515	85.9358	81.2852	97.4723	91.3364
	1252.55	801.831	1660.91	1562.09	1570.36	1475.09		65.7731	42.1052	87.2165	82.0275	82.4618	77.4588
	2202.76	1047.71	1506	2270.51	1806.99	1314.1		115.67	55.0167	79.0821	119.228	94.8874	69.0051
	1508.91	699.44	1863.7	1526.43	1158.94	1717.51		79.2347	36.7285	97.8653	80.1551	60.8575	90.1889
	1448.77	717.61	1059.13	1379.88	1730.97	1776.82		76.0768	37.6826	55.6165	72.4595	90.8958	93.3032
	1812.28	666.597	1625.83	1989.73	1479.86	1769.44		95.1649	35.0039	85.3744	104.483	77.7094	92.9156
	1572.84	1154.74	1519.04	1762.97	2393.09	1678.49		82.5917	60.637	79.7667	92.576	125.664	88.1396
	1558.59	811.324	1797.02	2267.32	1237.03	2256.95		81.8439	42.6037	94.3639	119.06	64.9582	118.516
	1865.74	679.184	1547.97	2163.45	1357.26	1623.68		97.9726	35.6648	81.2859	113.605	71.2713	85.2614
	2429.45	758.662	1877.65	1738.32	1463.22	1883.02		127.574	39.8383	98.598	91.2816	76.8356	98.8799
	2259.41	763.81	1473.19	1898.99	2385.33	1846.76		118.645	40.1087	77.3592	99.7183	125.257	96.9757
	1750.59	775.367	1590.19	2259.29	1958.76	1725.92		91.9259	40.7155	83.503	118.638	102.857	90.6303
	2327.03	715.238	2049.09	1604.18	1621.22	2038.53		122.195	37.5581	107.6	84.2376	85.1323	107.046
	1898.18	662.516	2133.07	1474.63	2201.22	1364.6		99.6761	34.7896	112.01	77.4346	115.589	71.6571
	1233.07	832.764	2451.57	1453.94	1825.42	2282.32		64.7501	43.7295	128.735	76.3485	95.8551	119.848
	1369.16		1893.53	1738.26	2424.77	1600.42		71.8962		99.4316	91.2786	127.328	84.0402
	1416.84		2280.45	1407.9	1792.21	1366.05		74.4003		119.749	73.9308	94.1114	71.7332
	1488.83		2298.44	1653.77	1869.92	1392.42		78.1806		120.694	86.8419	98.1921	73.118
	2278.29		1778.73	1444.99	1580.24	1430.97		119.636		93.4036	75.8785	82.9804	75.1423
	1520.02		2571.55	1597.84	1555.18	1581.54		79.8183		135.035	83.9048	81.6648	83.0488
	2120.35		1521.43	1318.37	1642.09	1185.84		111.342		79.8921	69.2292	86.2283	62.27
	2071.52		1520.8	1879.08	1351.5	1350.86		108.778		79.8589	98.6728	70.9689	70.9352
	1922.51		2119.47	1650.11	1839.26	1359.77		100.953		111.296	86.6492	96.5819	71.4033
	2307.5		1728.71	1754.11	1942.75	1112.93		121.17		90.777	92.1106	102.017	58.4414
	2187.06		1812.26	1708.64	2919.8	1220.39		114.845		95.1639	89.7227	153.323	64.0845
	1370.91		1591.71	1780.14	2339.29	1178.25		71.9882		83.5827	93.4774	122.839	61.8715
	2506.89		1419.58	1638.36	1539.05	1136.38		131.64		74.5439	86.0323	80.8178	59.6727
	1640.43		1579.85	1550.07	1682.55	1517.85		86.1414		82.96	81.3961	88.353	79.7041
	1818.18		1772.96	1874.48	1702.12	1215.69		95.475		93.1007	98.4313	89.3805	63.8375
	1790.55		1252.68	1366.47	1269.01	1362.87		94.0242		65.7797	71.7549	66.6376	71.5659
	2322.97		1797.51	1449.38	1347.27	1184.94		121.982		94.3897	76.1091	70.747	62.2228
	2073.86		1515.16	1351.54	1703.73	1749.64		108.901		79.5633	70.9711	89.4653	91.8762
	1767.25		1622.49	1182.53	1432.98	1352.36		92.8008		85.1991	62.0964	75.2477	71.0142
	2339.23		1743.79	1710.37	1238.28	1372.89		122.836		91.5688	89.8139	65.0238	72.0924
	2204.28		1630.28	1443.67	1518.63	1267.82		115.75		85.608	75.809	79.7451	66.5748
	1700.26		1540.76	1462	1601.68	1537.29		89.283		80.9071	76.7718	84.1065	80.7251
	2693.21		1950.15	1482.8	1155.32	1105.54		141.424		102.405	77.8638	60.6673	58.0536
	1262.48		2240.76	1398.51	1274.82	2038		66.2943		117.665	73.4379	66.9425	107.018
	1986.04		1794.75	1423.31	1804.45	1223.45		104.29		94.2447	74.7401	94.7542	64.2449
	1654.76		1879.59	1372.42	1617.16	1235.62		86.8934		98.6999	72.0674	84.9193	64.8839
	1194.69		1636.54	1469.75	1410.08	1190.43		62.7346		85.9368	77.1787	74.0454	62.511
	1906.57		1788.67	1567.75	1684.97	1082.46		100.116		93.9256	82.3245	88.4799	56.8416
	1335.63		1516.26	1761.06	1316.15	1364.89		70.136		79.6209	92.4756	69.1129	71.6724
	1837.13		2521.09	1718.8	1457.56	1200.86		96.4701		132.386	90.2563	76.5386	63.059
	1864.53		1996.3	1227.35	1778.74	1760.2		97.9088		104.828	64.4496	93.4039	92.4303
	1903.07		1996.91	1716.7	1608.1	1277		99.9325		104.86	90.1462	84.4434	67.0569
	1278.85		1656.64	1603.36	1273.28	1377.05		67.154		86.9926	84.1945	66.8617	72.3109
	1987.14		1405.94	1392.72	1763.04	1346.82		104.347		73.8278	73.1334	92.5797	70.723
	2092		1254.46	1602.7	1344.84	1195.34		109.854		65.8733	84.1598	70.6193	62.7687
	1345.33		2013.47	1435.63	1733.41	2177.37		70.645		105.73	75.3869	91.0237	114.337
	1304.98		1411.54	1461.78	1404.41	1517.48		68.5262		74.1216	76.7603	73.7475	79.6851
	1704.47		1626.39	1237.19	1223.48	1092.19		89.5039		85.4037	64.9664	64.2465	57.3522
	1808.89		1287.32	967.925	1233.79	1504.96		94.9874		67.5989	50.827	64.7878	79.0273
	1210.76		1590.55	1210.1	1161.98	1255.49		63.5784		83.5217	63.544	61.0169	65.9276
	2851.87		1578.84	1328.45	1362.55	1075.61		149.755		82.907	69.7588	71.5491	56.4815
	1842.88		1399.59	1330.39	1467.29	1171.88		96.7718		73.4941	69.8605	77.0494	61.5369
	2862.96		1796.9	1533.21	1359.67	1103.11		150.338		94.3576	80.5109	71.3983	57.926
	1404.3		1448.17	2430.48	1540.78	820.339		73.7419		76.0454	127.628	80.9085	43.0771
	1622.17		946.661	1163.25	1165.85	868.829		85.1823		49.7104	61.0839	61.2205	45.6234
	1437.34		1790.25	1229.6	1458.79	1225.71		75.4766		94.0082	64.5678	76.6029	64.3636
	1949.57		1723.8	1549.58	1233.87	1117.59		102.374		90.5192	81.3705	64.7922	58.6859
	1685.57		1391.66	1597.08	1746.3	1045.75		88.5117		73.078	83.865	91.7004	54.9137
	1762.39		1347.55	1527.61	1257.36	859.648		92.5453		70.7619	80.2166	66.0255	45.1412
	1495.2		1439.91	1157.58	1540.93	900.926		78.5148		75.6118	60.7861	80.9163	47.3088
	1852.11		1456.48	1396.53	1332.76	1130.1		97.2565		76.4816	73.3336	69.9852	59.3429
	1720.52		1340.54	1738.05	1379.05	1353.62		90.347		70.3934	91.267	72.4156	71.0805
	2654.47		1475.57	1367.49	1130.77	1104.03		139.39		77.4842	71.8086	59.3782	57.9742
	2218.61		1685	1534.15	1360.03	1208.77		116.502		88.4816	80.5603	71.417	63.4739
	2106.25		1245.1	1744.34	1705.61	1304.85		110.602		65.3819	91.5977	89.5641	68.5194
	1394.02		1681.82	1339.1	1393.54	1219.26		73.2017		88.3145	70.3179	73.1766	64.0251
	1510.71		1071.9	2031.51	1477.38	1336.93		79.3296		56.2871	106.677	77.5792	70.2037
	1403.06		1728.17	1695.41	1865.11	1082.39		73.6765		90.7484	89.0281	97.9395	56.8377
	1076.43		1294.03	1589.01	2065.04	1273.48		56.5249		67.9511	83.4409	108.438	66.8722
	2368.12		1346.36	1035.18	1300.25	1145.65		124.353		70.6989	54.3585	68.2777	60.1597
	1616.58		1077.81	1841.66	1515.09	1323		84.8888		56.597	96.7077	79.5595	69.4726
	1697.32		1803.82	1185.05	1396.59	1463.9		89.1286		94.7212	62.2286	73.3366	76.8711
	1021.29		1535.13	1098.73	1317.03	952.896		53.6292		80.6115	57.696	69.1589	50.0378
	1627.74		1094.63	938.885	1404.39	2111.24		85.4746		57.4804	49.3021	73.7462	110.864
	1660.41		1751.61	1302.11	1569.22	1174.01		87.1905		91.9792	68.3754	82.4019	61.6488
	1775.8		1790.56	884.331	1166.77	1621.04		93.2499		94.0248	46.4374	61.2688	85.1227
	1650.28		1711.86	1378.57	1470.57	1345.29		86.6586		89.892	72.3907	77.2216	70.6432
	1805.59		1592.86	1021.14	1575.35	1504.63		94.8141		83.6434	53.6214	82.7239	79.0103
	1837.45		1507.13	847.697	1519.92	1250.91		96.4869		79.1415	44.5137	79.8131	65.687
	1649.01		1880.11	1166.08	1410.53	1460.15		86.5917		98.7268	61.2326	74.0686	76.6743
	1427.26		2229.83	1193.04	1552.5	952.262		74.9473		117.091	62.648	81.5236	50.0045
	1538.53		1733	1107.94	1288	1073.43		80.7903		91.002	58.1796	67.6344	56.3673
	1814.17		2124.36	1383.57	1358.73	1022.05		95.2645		111.553	72.6532	71.3485	53.6692
	1773.37		1823.83	1419.93	1479.93	1224.27		93.1222		95.7717	74.5624	77.7129	64.288
	1498.94		1423.14	1130.39	1261.82	1091.47		78.7114		74.731	59.3581	66.2598	57.3147
	1494.14		1722.31	1496.38	805.568	1181.96		78.4593		90.4408	78.577	42.3014	62.0662
	1793.86		2030.24	1131.31	1005.81	1590.97		94.1978		106.611	59.4064	52.8164	83.5438
	1510.26		1878.46	1120.63	993.526	1265.52		79.3055		98.6405	58.8457	52.1714	66.454
	1273.88		2153.8	1184.44	1597.97	1537		66.8931		113.099	62.1963	83.9116	80.7101
	1503.87		1873.11	1460.24	1348.65	1442.59		78.9704		98.3592	76.679	70.8194	75.7524
	1425.37		1236.22	885.823	1446.05	1308.8		74.8478		64.9157	46.5157	75.9338	68.727
	2265.05		1574.38	1264.42	1162.22	1536.48		118.941		82.6727	66.3964	61.0297	80.6827
			1625.97	857.459	1676.31	1211.54				85.3819	45.0263	88.0251	63.6196
			1434.95	1040.35	1194.99	1640.8				75.351	54.6302	62.7505	86.1605
			1732.78	1264.92	1436.12	1271.9				90.9905	66.4225	75.4125	66.789
			1438.63	1098.61	1176.86	1506.23				75.5444	57.6895	61.7984	79.0942
			1709.09	1137.69	1533.97	1649.83				89.7465	59.7418	80.551	86.6347
			1831.33	971.143	1665.29	2019.84				96.1654	50.996	87.4467	106.064
			1443.75	1188.15	1189.19	1745.9				75.8131	62.3915	62.4459	91.6793
			1713.91	1250.83	1770.45	1628.7				89.9996	65.6829	92.9686	85.5252
			1376.68	895.236	1232.2	1304.11				72.2911	47.01	64.7047	68.4808
			1328.89	1278.98	1589.47	1805.72				69.7819	67.1612	83.4653	94.8205
			1532.31	876.489	1351.55	1336.29				80.4637	46.0256	70.9714	70.1702
			1354.61	976.207	1929.26	1799.32				71.1326	51.2619	101.308	94.4848
			1949.23	1111.83	1771.84	1992.75				102.357	58.3837	93.0414	104.642
			1833.18	1618.82	1227.24	1613.84				96.2626	85.0064	64.4438	84.745
			1852.64	1176.2	1168.9	2132.57				97.2846	61.7638	61.3807	111.984
			1520.57	1081.27	1511.33	1479.96				79.8473	56.7788	79.362	77.7145
			2343.28	1480.09	1655.01	1662.59				123.049	77.7215	86.9066	87.3047
			2202.21	1437.79	1609.15	1290.36				115.641	75.5004	84.4984	67.7588
			1631.75	1598.48	1374.87	1185.84				85.6856	83.9383	72.1964	62.27
			1774.59	916.794	1684.55	2210.52				93.1863	48.1421	88.458	116.077
			1369.62	1324.28	1121.87	1591.52				71.9204	69.5396	58.9109	83.573
			1712.47	1273.15	1760.81	1702.34				89.924	66.8548	92.4623	89.3922
			1742.11	1212.84	2200.54	1431.22				91.4803	63.688	115.553	75.155
			1358.69	1215.35	1445.74	1788.97				71.3467	63.8194	75.9178	93.9413
			1714.98	1417.86	1744.55	1895.18				90.0558	74.4536	91.6084	99.5182
			1356.66	1405.44	2097.96	1568.62				71.2403	73.8017	110.167	82.3705
			1204.02	1103.05	1479.58	1382.67				63.2248	57.9224	77.6947	72.6058
			1244.32	1445.95	1273.54	1543.53				65.3407	75.929	66.8752	81.0525
			1713.41	1676.02	1171.84	2015.98				89.9735	88.01	61.5349	105.862
			1189.64	900.352	1491.47	2139.6				62.4694	47.2787	78.3191	112.353
				1647.15	1518.04	1784.49					86.4941	79.7141	93.7057
				1007.11	1409.81	1343.34					52.8845	74.031	70.5407
				1398.71	1304.45	1692.49					73.4483	68.4983	88.8746
				1534.1	1005.88	1805.46					80.5574	52.8202	94.8073
				2153.38	1502.33	1871.15					113.077	78.8892	98.2565
				1649.29	1261.04	1840.6					86.6062	66.2189	96.6524
				1661.9	1293.83	1505.24					87.2686	67.9406	79.042
				1453.76	1612.3	2016.53					76.3389	84.6643	105.891
				1164.41	1414.51	1634.98					61.1448	74.2778	85.855
				1358.83	1509.9	1975.45					71.3541	79.2866	103.734
					1586.4	2500.26						83.3038	131.292
					1511.68							79.3803
					1445.71							75.9159
					1188.66							62.4179
					1419.97							74.5644
					1062.44							55.7901
					1194.2							62.7088
					1062.49							55.7929
					1429.44							75.0617
					957.068							50.2569
					991.08							52.0429
					1151.38							60.4605
					943.117							49.5243
					822.815							43.2071
					1136.11							59.6588
					1086.36							57.046
					904.029							47.4718
					1115.7							58.5869
					1206.07							63.3325
					1715.97							90.1078
					903.468							47.4423
					1123.15							58.978
					1159.89							60.9074
					1294.18							67.9588
					912.848							47.9349
					1205.56							63.3053
					1270.4							66.7103
					1077.28							56.5694
					1026.38							53.8968
					817.74							42.9406
					1387.34							72.8511
					879.83							46.201
					1095.63							57.5329
					1085.39							56.9951
					1547.35							81.2533
					1120.04							58.8148
					1018.36							53.4756
					1027.98							53.9807
10-mrt-2022	2335.94	823.009	986.425	2111.79	2837.07	2210.26		100.108	35.2707	42.274	90.5025	121.585	94.7221
	2253.87	727.552	514.94	2099.25	2695.57	2115.47		96.5914	31.1798	22.0681	89.9647	115.52	90.6602
	2892.65	491.195	926.061	2201.73	2032.29	2634.81		123.967	21.0505	39.687	94.3568	87.0955	112.917
	3089.96	892.74	838.148	2275.47	3238.73	3032.09		132.422	38.259	35.9195	97.517	138.798	129.942
	2332.87	912.444	1297.7	2152.34	3034.45	2867		99.977	39.1035	55.6141	92.2402	130.044	122.868
	3582.91	850.959	937.927	1537.19	2040.58	3594.69		153.548	36.4685	40.1956	65.8773	87.4505	154.053
	2229.9	775.555	906.892	2360.05	2277.2	3266.09		95.5639	33.237	38.8655	101.142	97.5911	139.97
	2444.79	1248.84	911.303	3099.12	2486.82	2744.15		104.773	53.5201	39.0546	132.815	106.575	117.603
	2809.57	988.992	950.397	2788.65	2630.64	2811.29		120.406	42.384	40.73	119.51	112.738	120.48
	2848.39	1009.55	627.774	2173.37	2952.64	2400.3		122.07	43.2648	26.9037	93.1415	126.538	102.867
	2717.32	774.965	1086.78	2729.2	2575.09	2698.65		116.453	33.2117	46.5746	116.962	110.357	115.653
	2636.87	846.715	719.275	2233.65	2465.35	3207.05		113.005	36.2866	30.8251	95.7248	105.655	137.44
	2865.85	684.923	963.056	2681.12	2692.52	3737.61		122.818	29.3529	41.2725	114.901	115.39	160.178
	2017.02	820.853	856.808	2474.33	1594.37	3147.87		86.4408	35.1783	36.7191	106.039	68.3278	134.904
	2823.09	1266.54	912.923	2077.47	1500.18	2359.14		120.986	54.2786	39.124	89.0316	64.2912	101.103
	2533.54	1211.05	1038.67	2176.77	1383.36	3948.2		108.577	51.9002	44.5132	93.287	59.2849	169.203
	2661.23	1213.28	1427.03	2305.31	1725.77	2800.41		114.049	51.9961	61.1564	98.7959	73.9592	120.014
	2052.47	1268.28	1175.49	2440.25	1591.72	2639.52		87.9603	54.3529	50.3765	104.579	68.2143	113.118
	1909.11	1088.14	715.211	2114.77	1376.01	2496.25		81.8162	46.6332	30.6509	90.6299	58.9698	106.979
	2178.28	2034.54	1002.59	1999.98	1566.36	2905.57		93.352	87.1916	42.9669	85.7105	67.1276	124.521
	1891.29	1585.46	1067.62	2176.13	1581.02	2761.54		81.0528	67.9461	45.7538	93.2597	67.7557	118.348
	2365.52	1142.99	1218.88	3414.88	2253.74	3171.65		101.376	48.9837	52.2358	146.347	96.5856	135.923
	2999.38	1825.42	1244.85	1923.91	1219.54	2515.92		128.541	78.2299	53.3489	82.4507	52.2641	107.821
	1051.41	1401.62	896.579	2572.91	2115.29	3162.53		45.0591	60.0677	38.4236	110.264	90.6524	135.532
	1076.1	1648.83	918.484	1786.22	2194.52	2896.16		46.1172	70.6619	39.3623	76.5497	94.0477	124.117
	1106.57	1264.03	951.324	2674.24	1839.5	2914.57		47.4229	54.1711	40.7697	114.607	78.8332	124.906
	1271	1325.84	865.001	2316.75	1731.08	3334.1		54.4698	56.8199	37.0703	99.2862	74.1865	142.885
	1577.52	1100.9	1017.36	1845.93	1412.05	3128.78		67.6057	47.1798	43.5996	79.1089	60.5146	134.086
	1312.33	733.737	834.261	2322.36	2127.63	3661.74		56.2408	31.4448	35.7529	99.5263	91.1813	156.926
	988.485	953.541	1091.83	2856.1	1891.46	3275.79		42.3623	40.8647	46.7911	122.4	81.0601	140.386
	776.85	934.22	944.384	2376.66	1251.54	3651.79		33.2925	40.0367	40.4723	101.854	53.6357	156.5
	1246.59	599.75	895.246	2200.73	1354.31	3376.01		53.4236	25.7027	38.3664	94.3139	58.0398	144.681
	1314.8	895.118	952.212	2325.06	2389.76	3817.31		56.3469	38.3609	40.8078	99.642	102.415	163.594
	1238.67	983.093	1305.2	2465.52	1756.81	2977.13		53.0841	42.1312	55.9355	105.662	75.2894	127.587
	1468.68	1161.9	961.811	3113.2	2112.36	3366.19		62.9414	49.7939	41.2191	133.418	90.5267	144.261
	1686.65	1199.64	910.218	2866.36	1422.04	3987.36		72.2826	51.4113	39.0081	122.84	60.9425	170.881
	1674.1	1213.98	980.245	2295.19	1860.53	3708.75		71.7447	52.0261	42.0091	98.3622	79.7343	158.941
	1004.49	1734.03	702.224	2421.94	1794.93	2410.55		43.0483	74.3131	30.0943	103.794	76.9231	103.306
	1558.99	996.126	846.915	2277.43	2258.7	2277.34		66.8117	42.6897	36.2952	97.601	96.7983	97.597
	1183.79	897.156	834.874	1945.24	1474.3	3358.32		50.7322	38.4483	35.7791	83.3647	63.182	143.923
	1575.3	975.746	963.904	2879.93	2285.67	2982.17		67.5106	41.8163	41.3088	123.421	97.9542	127.803
	1187.25	965.874	1154.63	2782.8	1936.04	3559.1		50.8807	41.3932	49.4824	119.259	82.9703	152.528
	1290.18	1390.26	864.222	2123.26	1872.03	3377.03		55.2918	59.5805	37.0369	90.9939	80.227	144.725
	1895.98	1012.76	777.726	2431.49	1946.79	2457.2		81.2535	43.4025	33.33	104.204	83.431	105.305
	1119.72	796.289	1391.35	1964.17	2183.68	3475.42		47.9866	34.1256	59.6272	84.1758	93.5833	148.942
	1652.18	1062.49	967.591	2738.09	1606.14	3088.03		70.8054	45.5338	41.4668	117.343	68.8324	132.34
	1336.2	536.177	1051.69	2891.01	1986.22	3534.12		57.2638	22.9783	45.0711	123.896	85.1207	151.458
	1588.33	907.879	1051	3683.43	1687.95	3587.4		68.0691	38.9078	45.0414	157.856	72.3385	153.741
	1374.26	837.216	942.78	2491.69	2125.9	2733.1		58.8948	35.8795	40.4035	106.783	91.1069	117.129
	1683.02	753.007	911.969	3364.47	1727.39	3511.73		72.1272	32.2707	39.0831	144.187	74.0288	150.498
	1448.28	907.124	841.341	2634.39	1591.74	3185.04		62.0673	38.8755	36.0563	112.899	68.2152	136.497
	1091.79	784.894	806.409	3122.36	2160.1	3015.62		46.7895	33.6372	34.5593	133.811	92.5726	129.237
	1742.88	975.086	962.649	2232.78	1854.18	3740.73		74.6923	41.788	41.255	95.6876	79.4623	160.312
	940.488	1072.41	1121.8	4336.53	2083.28	3538.92		40.3053	45.9588	48.0755	185.845	89.2806	151.663
	1328.98	1169.43	1352.09	2890.17	868.127	2908.19		56.9545	50.117	57.9448	123.86	37.2042	124.633
	1887.06	963.051	939.447	3624.42	2024.92	3323.27		80.8714	41.2723	40.2607	155.327	86.7795	142.421
	1568.98	1226.14	1066.52	2567.14	1800.05	3165.05		67.24	52.5474	45.7064	110.017	77.1423	135.64
	1285.51	947.34	858.837	3313.35	1692.91	3561.06		55.0913	40.599	36.8061	141.996	72.5509	152.612
	1349.27	850.975	1153.36	2710.43	1629.35	2978.76		57.8238	36.4692	49.428	116.157	69.827	127.657
	1295.78	959.988	1115.12	3227.05	2097.96	3317.6		55.5316	41.141	47.7894	138.298	89.9098	142.178
	1597.35	695.129	1570.84	3940.4	2126.21	1971.29		68.4557	29.7903	67.3194	168.869	91.1203	84.4812
	2089.88	860.488	1213.39	2528.28	1423.56	1942.37		89.5634	36.8769	52.0009	108.351	61.0078	83.2419
	1302.14	705.743	774.837	3783.92	2664.4	828.882		55.8043	30.2451	33.2062	162.163	114.185	35.5224
	1260.74	955.964	1511.06	2898.88	1946.08	875.438		54.0298	40.9685	64.7576	124.234	83.4007	37.5175
	1304.39	568.439	1360.93	2821.88	2336	2108.9		55.9005	24.3609	58.3234	120.934	100.111	90.3786
	1202.8	806.263	1060.15	3128.02	2298.05	1992.34		51.5468	34.553	45.4336	134.053	98.4844	85.3833
	1558.17	898.541	1171.03	3341.22	2869.32	2535.31		66.7765	38.5076	50.1853	143.19	122.967	108.653
	1913.24	846.559	851.644	2144.26	2160.36	2529.05		81.9935	36.2799	36.4978	91.8939	92.5839	108.384
	1224.08	1179.77	1056.19	3760.96	2093.2	2474.84		52.4589	50.5599	45.264	161.179	89.7057	106.061
	1334.19	1059.59	1025.08	3169.89	1859.82	2486.44		57.1777	45.4096	43.9307	135.848	79.7038	106.558
	1547.9	785.553	1001.69	3216.62	1905.03	2175.28		66.3365	33.6655	42.9281	137.851	81.6416	93.2233
	1452.94	1167.97	978.709	3792.19	2110.85	2178.92		62.2668	50.0543	41.9433	162.517	90.4622	93.3791
	1134.69	939.81	936.548	1825.9	2047.72	1896.61		48.6279	40.2763	40.1365	78.2502	87.7565	81.2808
	1457.04	1080.26	891.513	1292.54	1576.05	2224.88		62.4427	46.2954	38.2065	55.3927	67.5427	95.3489
	1472.33	984.797	1192.71	1925.36	2110.37	1969.39		63.0978	42.2042	51.1146	82.5129	90.4415	84.3997
	1318.13	1060.1	833.196	1855.44	2340.95	2354.12		56.4894	45.4313	35.7072	79.5164	100.323	100.888
	2084.39	1030.16	1009.5	1684.42	1469.75	2148.31		89.3282	44.1483	43.2629	72.1872	62.9872	92.0672
	2525.01	895.138	760.608	1987.69	1436.2	2014.2		108.211	38.3618	32.5964	85.1838	61.5496	86.3198
	2078.34	1021.99	1092.55	1712.44	2340.07	2296.91		89.0688	43.7982	46.8222	73.3878	100.285	98.4358
	2394.14	1535.32	919.088	1587.85	2002.48	1977		102.603	65.7974	39.3882	68.0486	85.8178	84.7257
	2417.62	918.688	714.565	1894.14	2022.06	2091.22		103.609	39.3711	30.6232	81.175	86.657	89.6209
	3229.92	912.836	2732.2	1630.95	1995.04	1997.13		138.421	39.1203	117.09	69.8957	85.4988	85.5883
	2636.05	853.935	2052.99	2273.78	2453.78	1546.02		112.97	36.596	87.9824	97.4444	105.158	66.2559
	3648.57	1033.54	1594.48	2528.7	2196.93	2186.73		156.362	44.2932	68.3325	108.369	94.1511	93.7138
	2977.1	859.704	2485.59	1961.28	2845.83	2902.58		127.586	36.8433	106.522	84.0519	121.96	124.392
	2305.42	1001.99	2551.82	1844.5	2780.19	1961.88		98.8005	42.941	109.36	79.0474	119.147	84.0779
	1441.45	1109.6	2126.67	1756.8	2161.1	3100.61		61.7746	47.5529	91.14	75.2892	92.6155	132.879
	2612.42	921.989	2358.72	1438.59	2424.13	1822.07		111.957	39.5125	101.085	61.652	103.888	78.0862
	2640.01	733.107	2583.94	1661.19	1974.19	1338.5		113.14	31.4178	110.737	71.1915	84.6053	57.3625
	1368.15	936.685	2251.56	1780.06	2346.07	2080.16		58.633	40.1423	96.4924	76.2858	100.543	89.147
	3055.27	944.418	3346.64	1912.76	1778.61	2078.68		130.936	40.4737	143.423	81.973	76.2236	89.0832
	3167.05	1783.88	2074.12	2163.06	1466.36	2427.27		135.726	76.4497	88.8878	92.6995	62.8417	104.023
	2613.34	851.335	2422.61	2250.07	1898.08	2080.69		111.997	36.4846	103.823	96.4284	81.3436	89.1696
	2711.67	909.268	1698.35	1691.22	1979.59	1431.26		116.211	38.9674	72.7839	72.4785	84.8368	61.3378
	2193.62	1156.62	1985.37	1264.51	2053.27	1830.41		94.0094	49.5679	85.0845	54.1916	87.9943	78.4438
	2763.87	1140.64	1823.06	2248.04	2190.26	1835.11		118.448	48.8831	78.1284	96.3414	93.8654	78.6452
	2931.42	857.516	2319.84	1796.5	2052.74	1858.02		125.628	36.7495	99.4185	76.9903	87.9719	79.6269
	3843.15	1186.53	3001.65	1814.47	1983.82	2151.55		164.701	50.8495	128.638	77.7605	85.0181	92.2064
	3762.74	1494.02	1877.12	1706.24	2434.96	1455.8		161.255	64.0272	80.4453	73.1222	104.352	62.3892
	4426.83	1200.88	2121.37	2904.22	1160.4	1912.95		189.715	51.4644	90.9129	124.462	49.7298	81.9809
	2181.31	1517.26	1572.34	2277.91	1786.94	2160.64		93.4817	65.0231	67.3838	97.6216	76.5805	92.5959
	2457.04	998.242	1898.49	1660.49	2057.14	1899.51		105.298	42.7804	81.3614	71.1617	88.1603	81.405
	3238.65	1098.88	2204.9	1685.77	2033.85	2202.04		138.795	47.0934	94.4927	72.2449	87.1621	94.3701
	3077.44	1088.26	2243.01	2038.03	2462.06	2425.87		131.886	46.638	96.1261	87.3413	105.514	103.962
	3319.82	992.311	1556.08	2003.39	1179.76	2648.34		142.273	42.5262	66.6871	85.8568	50.5597	113.497
	1798.58	1161.11	2124.09	1408.8	2129.51	2037.52		77.0794	49.7602	91.0293	60.3752	91.2616	87.3196
	3989.4	1118.28	1713.95	1714.36	1407.77	2300.56		170.969	47.9245	73.4527	73.4702	60.3309	98.5921
	3825.89	990.311	1938.05	2275.83	2237.25	2144.15		163.961	42.4405	83.0567	97.5326	95.8789	91.8893
	2983.11	1105.26	2666.15	1525.99	2452.33	2657		127.843	47.3667	114.26	65.3974	105.096	113.868
	3150.57	1045.08	2004.24	1156.3	1813.49	2029.49		135.02	44.7875	85.893	49.5539	77.7184	86.9755
	2459.75	1548.74	2297.93	2477.38	1825.24	2662.31		105.414	66.3724	98.4794	106.17	78.2222	114.095
	3076.68	1045.69	2337.16	1762.68	1767.06	2071.96		131.853	44.8139	100.161	75.5412	75.7286	88.7953
	3581.41	1141.14	1920.86	2662.75	2386.22	3279.72		153.484	48.9044	82.3197	114.114	102.263	140.555
	3394.19	3540.1	1821.99	2339.68	2606.4	1976.41		145.461	151.714	78.0829	100.269	111.699	84.7006
	1950.27	1019.85	2187.64	2572.67	1724.09	2600.17		83.5804	43.7065	93.7528	110.254	73.8869	111.432
	2389.6	1251.79	1823.01	1910.95	2173.2	3436.93		102.408	53.6463	78.1263	81.8954	93.1339	147.292
	2681.3	1600.9	1320.51	4042.83	1781.34	2489.05		114.909	68.6076	56.5913	173.259	76.3409	106.67
	2613.18	1350.51	2409.88	2282.26	1767.61	2725.31		111.99	57.8769	103.277	97.8078	75.7524	116.795
	2439.26	1090.44	1857.19	3473.51	5.114	1826.65		104.536	46.7317	79.5914	148.86	0.219164	78.2823
	3711.17	1121.57	1828.19	2278.57	1803.43	2840.74		159.045	48.0655	78.3484	97.6499	77.2872	121.742
	3083.39	1154.26	2276.91	3615.93	1674.64	2130.3		132.141	49.4666	97.5785	154.964	71.7679	91.2954
	2936.03	1112.33	1471.51	2411.18	1773.61	2187.28		125.826	47.6699	63.0627	103.333	76.0095	93.7376
	2302.48	1168.19	1793.49	3560.73	1646.51	2122.85		98.6744	50.0637	76.8615	152.598	70.5622	90.9764
	3737.54	1212.38	1606.52	2373.02	2395.14	2164.16		160.175	51.9576	68.8486	101.697	102.646	92.7468
	2914.06	1000.52	1187.85	2742.79	2329.41	1918.85		124.884	42.8781	50.9062	117.544	99.8284	82.2338
	5435.7	1156.67	1308.34	2595.86	2551.11	2000.47		232.951	49.57	56.0698	111.248	109.33	85.7318
	3431.77	857.393	1315.97	3077.15	1947.23	1954.12		147.071	36.7442	56.3967	131.874	83.4499	83.7451
	3338.69	1483.97	1806.7	3291.66	3165.25	3036.27		143.082	63.5964	77.4274	141.066	135.649	130.122
	3653.65	770.164	1777.8	3238.89	2493.6	2954.13		156.58	33.0059	76.189	138.805	106.865	126.601
	3947.19	580.001	1941.74	2270.71	1952.26	2305.68		169.16	24.8564	83.2147	97.3131	83.6656	98.8118
	2882.28	1108.07	2005.73	3508.32	2974.47	2775.6		123.522	47.4872	85.9569	150.352	127.473	118.951
	2728.8	744.642	1877.89	4018.26	2343.9	2774.26		116.945	31.9122	80.4782	172.206	100.45	118.893
	2939.29	818.47	1898.82	3557.2	2819.73	2875.88		125.965	35.0761	81.3753	152.447	120.842	123.248
	3563.02	611.291	2070.62	2895.15	2029.96	3015.52		152.696	26.1973	88.7382	124.074	86.9954	129.232
	2487.24	660.129	1782.45	3094.89	3122.7	2965.16		106.592	28.2903	76.3882	132.634	133.825	127.074
	3699.15	791.308	1629.01	2502.54	2004.63	2596.17		158.53	33.9121	69.8125	107.248	85.91	111.261
	2628.06	746.615	1827.1	2157.88	2404.99	4018.57		112.627	31.9967	78.3019	92.4777	103.067	172.219
	3946.12	634.462	1602.45	3107.94	2543.34	7109.11		169.114	27.1903	68.6743	133.193	108.997	304.666
	1989.59	747.005	1664.68	2716.32	3158.26	2055.64		85.2654	32.0135	71.341	116.41	135.349	88.096
	1893.75	614.177	1730.52	2619	1855.09	4617.95		81.1581	26.321	74.1628	112.239	79.5013	197.906
	2640.41	572.813	2246.73	2741.89	3046.46	2771.87		113.157	24.5483	96.2853	117.506	130.558	118.791
	1753.03	445.089	2575.44	4112.25	2523.05	2959.29		75.1273	19.0746	110.372	176.234	108.127	126.822
	2337.23	520.993	2603.99	3289.9	2113.63	2035.26		100.164	22.3275	111.596	140.991	90.5813	87.2227
	2537.57	636.775	2296.38	3327.71	2074.04	2524.11		108.75	27.2895	98.413	142.611	88.8844	108.172
	2358.36	672.545	1852.59	3400.14	2753.94	2129.32		101.069	28.8224	79.3941	145.716	118.022	91.2536
	1816.25	1721.91	3024.66	4046.51	1915.28	2157.5		77.8369	73.7939	129.624	173.416	82.0807	92.4611
	1920.08	966.936	2065.81	3382.12	2573.98	3034.18		82.2866	41.4388	88.5317	144.943	110.31	130.032
	2786.98	1072.62	2943.64	3181.73	2498.19	2415.62		119.438	45.9681	126.152	136.356	107.062	103.523
	2662.21	1479.51	1655.77	3750.23	2481.09	2123.28		114.091	63.4053	70.9592	160.719	106.329	90.9949
	2745.05	1293.41	2570.43	2467.97	2441.75	2976.28		117.641	55.4299	110.158	105.767	104.643	127.55
	2104.91	1172.48	2954.62	2493.92	2624.86	2556.32		90.2073	50.2476	126.622	106.879	112.49	109.553
	2256.65	1085.97	3075.38	3177.28	2490.12	2617.31		96.7105	46.5401	131.798	136.165	106.716	112.167
	2219.58	918.459	2030.47	1418.49	3080.65	3242.8		95.1218	39.3612	87.0175	60.7906	132.023	138.972
	2991.11	1025.41	2467.57	1494.07	2964.59	2868.44		128.186	43.9445	105.75	64.0296	127.05	122.929
	2771.87	982.554	2911.24	2018.57	2265.8	2121.54		118.791	42.1081	124.763	86.5071	97.1026	90.9201
	2600.04	932.07	2475.6	1811.36	2381.74	2629.09		111.426	39.9446	106.094	77.6271	102.071	112.672
	2750.21	833.027	2500.96	1906.43	2179.37	2320.3		117.862	35.7	107.181	81.7016	93.3986	99.4381
	2508.81	1146.17	1755.19	1208.58	3375.75	2281.18		107.517	49.1201	75.2198	51.7948	144.67	97.7617
	3014.98	961.127	2596.52	1717.68	1879.39	3236.88		129.209	41.1898	111.276	73.6125	80.5426	138.719
	2791.05	830.843	3246.22	2000.1	2371.71	2618.89		119.613	35.6064	139.119	85.7158	101.642	112.235
	3196.12	925.633	2109.59	1700.99	2385.63	2401.25		136.972	39.6687	90.4081	72.8973	102.238	102.907
	3982.59	803.849	2557.97	1327.93	2605.34	2224.11		170.677	34.4495	109.624	56.9096	111.654	95.3159
	3316.52	749.276	2244.7	1370.8	2436.66	2008.24		142.132	32.1108	96.1982	58.7467	104.425	86.0647
	3601.06	773.159	2172.51	2073.06	1456.58	2551.04		154.326	33.1343	93.1046	88.8427	62.4226	109.327
	2771.8	668.44	1796.86	1751.7	1007.44	2744.66		118.788	28.6465	77.006	75.0703	43.1746	117.624
	3249.62	1211.94	2373.91	2150.61	1760.71	3357.91		139.265	51.9387	101.736	92.166	75.4566	143.906
	3900.57	722.424	2019.43	1909.56	1378.79	2455.23		167.162	30.96	86.5441	81.8357	59.0892	105.221
	3810.13	1104.01	2984	2197.49	1772.92	2804.71		163.286	47.313	127.881	94.1752	75.9797	120.198
	3297.68	659.362	2367.76	2370.8	2197.55	2327.06		141.325	28.2574	101.472	101.602	94.1778	99.7278
	2710.26	1440.13	2048.69	1782.09	1749.74	2508.93		116.15	61.718	87.7982	76.3729	74.9865	107.522
	1554.55	953.511	2151.92	1985.03	1361.35	3628.7		66.6215	40.8634	92.2221	85.0699	58.3416	155.511
	2059	820.995	2433.54	2157.81	1934.63	2343.14		88.24	35.1843	104.291	92.4746	82.9098	100.417
	2552.81	814.462	1868.34	1643.27	1497.28	2784.32		109.402	34.9044	80.0693	70.4234	64.1669	119.324
	2397.82	1118.09	2209.63	1365.29	1917.65	2611.67		102.76	47.9165	94.6955	58.5103	82.1823	111.925
	1997.03	1106.63	2230.69	1178.7	2141.84	1788.38		85.5842	47.4256	95.5978	50.5143	91.7904	76.6423
	2911.7	946.509	2825.86	2094.13	2000.51	3493.45		124.783	40.5633	121.104	89.7456	85.7333	149.714
	2397.26	1081.95	2540.89	1556.33	2023.48	2195.35		102.736	46.3677	108.892	66.6978	86.7178	94.0834
	1978.8	1276.45	2429.85	1954.72	1910.14	2051.2		84.8031	54.7031	104.133	83.7709	81.8604	87.9058
	2400.87	1205.5	2020.68	2160	2184.84	2591.6		102.891	51.6626	86.5976	92.5684	93.633	111.065
	2146.66	1124.06	2329.42	1794.18	2055.11	2834.08		91.9965	48.1723	99.8291	76.8909	88.0734	121.456
	2091.55	887.69	2161.22	2453.37	1589.05	2388.79		89.6347	38.0426	92.6206	105.141	68.0998	102.374
	2420.13	1033.59	1953.39	2251.9	1625.8	2421.25		103.717	44.2951	83.7139	96.5069	69.6747	103.765
	1815.52	918.366	2008.43	4129.69	1782.29	2429.31		77.8053	39.3573	86.0728	176.981	76.3812	104.11
	1831.55	776.537	1873.12	1660.27	1785.18	2592.26		78.4924	33.2791	80.2738	71.1521	76.5053	111.093
	2724.48	628.511	2261.48	2154.42	1529.09	1481.13		116.76	26.9353	96.9172	92.3292	65.5303	63.475
	2354.98	733.401	1853.66	1964.58	1821.65	1620.3		100.925	31.4304	79.4399	84.1935	78.0682	69.4392
	1947.21	579.414	2088.39	3106.76	1768.5	1854.06		83.4493	24.8312	89.4995	133.143	75.7902	79.457
	2402.38	837.688	2049.27	2182.91	1887.56	2039.89		102.956	35.8997	87.823	93.5504	80.8927	87.4211
	2349.95	679.057	2367.58	2427.24	1772.52	2013.28		100.709	29.1015	101.464	104.021	75.9627	86.2807
	2486.24	942.468	1806.03	2536.08	1795.4	2096.74		106.549	40.3902	77.3989	108.686	76.9432	89.8572
	1847.73	880.89	1595	2965.14	1660.29	2017.38		79.1858	37.7512	68.355	127.073	71.1528	86.4565
	1192.38	840.215	1677.81	2576.19	1906.31	2382.91		51.1003	36.008	71.9037	110.405	81.6962	102.121
	1869.06	835.915	1773.22	2819.8	1865.77	1894.21		80.0999	35.8238	75.9929	120.845	79.959	81.1779
	2073.41	673.308	2013.41	2133.43	2610.97	1928.65		88.8577	28.8551	86.2863	91.4299	111.895	82.6538
	1673.55	504.629	2066.44	2102.91	2036.06	1722.65		71.7212	21.6262	88.5589	90.1219	87.2569	73.8253
	2214.71	770.109	3375.21	3146.88	1963.53	2311.6		94.9132	33.0036	144.647	134.862	84.1487	99.0655
	2269.5	802.803	3018.31	2192.34	1984.01	2083.35		97.2609	34.4047	129.352	93.9544	85.026	89.2835
	1826.5	606.407	1900.95	2391.39	2225.47	1191.44		78.2759	25.988	81.4668	102.485	95.374	51.0603
	2803.99	928.37	2595.28	1366.76	1895.09	1869.26		120.167	39.786	111.223	58.5736	81.2154	80.1085
	2281.49	924.158	1980.11	1242.73	1638.14	1607.74		97.7748	39.6055	84.859	53.2582	70.2035	68.9009
	2693.74	851.58	2235.19	1938.91	1952.44	1817.73		115.442	36.4951	95.7907	83.0932	83.6732	77.9003
	2215.59	698.566	1979.33	2061.79	2208.81	1305.31		94.9507	29.9376	84.8255	88.3596	94.6604	55.9399
	2106.46	730.543	2012.22	2435.1	1646.81	1705.56		90.2739	31.308	86.235	104.358	70.5753	73.0929
	2695.52	727.305	3277.35	2078.24	1948.9	1794.09		115.519	31.1692	140.453	89.0644	83.5216	76.887
	2532.07	760.458	1821.71	1307.2	1832.36	1753.7		108.514	32.59	78.0709	56.0211	78.5269	75.1563
	2386.85	691.046	2038.85	1477.6	1760.22	1720.13		102.29	29.6153	87.3765	63.3236	75.4353	73.7174
	2355.48	953.116	3825.96	1858.75	1767.45	3198.81		100.946	40.8465	163.964	79.6579	75.7452	137.088
	2859.05	725.331	1898.03	2075.54	1883.4	2731.14		122.527	31.0846	81.3414	88.9488	80.7147	117.045
	3710.4	548.721	2291.93	1751.27	1505.29	3629.98		159.012	23.5158	98.2223	75.0521	64.5101	155.566
	4072	773.598	1961.47	1947.94	1324.92	2791.13		174.509	33.1531	84.0603	83.4806	56.7803	119.616
	2129.3	697.415	2151.38	1101.63	1731.41	2233.32		91.2526	29.8882	92.1989	47.2111	74.2007	95.7108
	1768.03	846.129	2476.98	2760.2	1753.53	2715.06		75.7703	36.2615	106.153	118.291	75.1486	116.356
	2740.96	784.36	2561.5	2131.14	1307.47	3174.75		117.466	33.6143	109.775	91.3318	56.0324	136.056
	3284.42	901.664	937.34	1615.41	1729.47	3032		140.756	38.6415	40.1704	69.2296	74.1176	129.939
	3571.74	879.501	1152.92	2571.93	2516.37	2865.84		153.07	37.6917	49.4094	110.222	107.841	122.817
	2457.63	756.57	1360.99	2066.15	1890.66	3828.27		105.323	32.4234	58.3263	88.5462	81.0255	164.063
	3624.79	861.87	1413.33	1188.81	2109.84	2804.81		155.343	36.9361	60.5693	50.9472	90.4187	120.202
	1559.11	773.94	1345.21	1996.98	1967.59	4048.58		66.8166	33.1678	57.6501	85.5821	84.3227	173.505
	1347.74	1292.89	1182.96	1940.39	1909.38	3097.84		57.7586	55.4077	50.6967	83.1569	81.8279	132.76
	1521.88	763.246	1241.56	1483.87	1988.68	3377.43		65.2212	32.7095	53.2081	63.5922	85.2261	144.742
	2364.97	965.512	985.037	1506.55	1819.39	2587.23		101.353	41.3777	42.2145	64.5641	77.9713	110.878
	1460.09	760.417	1402.35	1596.52	2091.55	2213.92		62.5733	32.5882	60.0989	68.42	89.6349	94.8791
	2050.74	888.511	1909.91	1443.24	1520.01	3289.31		87.8858	38.0778	81.8507	61.8512	65.1413	140.966
	1719.4	547.081	4031.72	1713.99	1514.63	2373.02		73.6863	23.4456	172.783	73.4543	64.9107	101.698
	1606.92	647.318	1323.51	2026.34	1761.82	2358.03		68.8659	27.7413	56.72	86.8403	75.5039	101.055
	2206.67	777.715	1826.62	2099.55	1794.16	3121.57		94.5684	33.3296	78.281	89.9779	76.8901	133.777
	1783.87		2200.49	1953.64	1651.39	3054.25		76.4491		94.3034	83.7247	70.7717	130.892
	1495.89		1396.29	2242.11	2077.07	2707.15		64.1076		59.8391	96.0874	89.0142	116.017
	2236.49		2015.32	2121.06	2119.96	3416.57		95.8467		86.368	90.8996	90.8523	146.42
	1931.95		1938.25	2524.09	1613.59	2430.23		82.7953		83.0651	108.172	69.1517	104.149
	2133.29		1386.7	1984.31	1463.01	2386.56		91.4238		59.4283	85.0389	62.6984	102.278
	1501.95		1359.35	1823.19	1976.33	2718.07		64.367		58.256	78.1341	84.6972	116.485
	1641.91		1256.01	2062.92	1710.97	2603.37		70.3654		53.8273	88.4079	73.3248	111.569
	2053.42		1137.32	2625.59	1540.38	3041.05		88.0008		48.7405	112.522	66.0142	130.326
	1471.43		1346.04	1800.22	1572.92	2607.64		63.0594		57.6855	77.1498	67.4088	111.752
	2085.94		1464.93	1922.98	2299.21	2311.47		89.3945		62.7808	82.4108	98.5343	99.0598
	2323.34		1457.84	1366.84	1827.28	2864.35		99.5684		62.4769	58.5769	78.3096	122.754
	1905.2		1195.04	1692.41	1475.84	2484.36		81.649		51.2143	72.5293	63.248	106.469
	1552.31		1333.38	1912.59	2727.76	2550.43		66.5254		57.1429	81.9656	116.9	109.3
	1741.25		1369.14	1878.68	1799.35	2438.52		74.6227		58.6753	80.5121	77.1123	104.504
	1977.58		1140.38	1946.07	1819.47	2692.58		84.7505		48.8717	83.4002	77.9745	115.392
	1749.14		1665.14	1471.31	1705.32	2682.94		74.9606		71.3608	63.0542	73.0826	114.979
	2325.97		1656.69	2086.07	1503.23	3014.88		99.6811		70.9985	89.4001	64.422	129.205
	1612.14		1616.19	1843.99	2340.97	1656.11		69.0896		69.2628	79.0256	100.324	70.9736
	2245.9		1219.41	1448.78	1983.21	2435.81		96.2496		52.2588	62.0884	84.9918	104.388
	1747.34		1148.95	1896.18	1776.57	2116.54		74.8837		49.239	81.2622	76.136	90.7057
	1534.6		2446.5	2490.24	2007.14	3020.66		65.7662		104.846	106.721	86.0175	129.453
	1709.87		2616.54	2600.84	100.518	4174.99		73.2777		112.134	111.461	4.30777	178.922
	2059.58		1872.53	2796.17	1473.41	2125.12		88.2649		80.2488	119.832	63.1442	91.0736
	1991.78		2792.92	2000.06	2162.79	2599.33		85.3593		119.693	85.7141	92.6881	111.396
	1733.6		2763.89	2067.01	2432.81	3189.85		74.2946		118.448	88.583	104.26	136.703
	1607.6		2729.39	1662.05	2328.18	2279.49		68.8951		116.97	71.2283	99.7761	97.6894
	1296.18		2000.92	2343.02	2401.94	2828.66		55.5486		85.751	100.412	102.937	121.224
	1528.58		3417.61	2105.88	2540.9	2593.99		65.5083		146.464	90.2492	108.892	111.167
	1931.95		3209.36	1869.61	1341.26	3014.24		82.7952		137.54	80.1235	57.4809	129.177
	1284.95		2609.71	1787.04	2097.09	3098.73		55.0677		111.841	76.5851	89.8724	132.799
	1262		2291.26	2427.6	2540.46	3149.34		54.0839		98.1935	104.037	108.873	134.967
	1604.34		2684.71	1964.99	1627.47	2509.83		68.7551		115.055	84.2111	69.7464	107.561
	1614.96		2015.81	2101.91	2602.13	2822.02		69.2101		86.3889	90.079	111.516	120.94
	2119.54		2164.91	1648.2	2759.97	3232.84		90.8345		92.7787	70.6349	118.281	138.546
	1987.73		2370.31	3215.67	2808.38	3213.67		85.1856		101.581	137.81	120.355	137.724
	1993.89		2811.93	3835.71	2014.93	2965.7		85.4497		120.507	164.382	86.3515	127.097
	1797.37		1905.75	2436.73	2340.78	2466.96		77.0275		81.6722	104.428	100.316	105.724
	2243.16		2406.97	2338.74	2380.19	2281.69		96.1324		103.152	100.229	102.005	97.7837
	2205.53		2310.13	3495.82	2524.26	2823.91		94.5196		99.0025	149.816	108.179	121.021
	2012.5		2450.35	2223.64	2072.53	2199.63		86.2472		105.011	95.2957	88.8199	94.2666
	2400.38		1951.76	2266.23	2410.56	2097.93		102.87		83.6442	97.1211	103.306	89.9082
	2033.76		5542.12	2500.3	2888.34	2061.06		87.1582		237.511	107.152	123.782	88.3281
	1773.45		2582.04	2267.03	2629.28	2314		76.0024		110.655	97.1552	112.68	99.1682
	1845.97		2180.3	2963.29	2804.8	2250.54		79.1104		93.4384	126.994	120.202	96.4486
	2272.21		3891.4	3259.02	2057.14	2028.15		97.3773		166.769	139.668	88.1601	86.918
	2417.76		2193.88	3476.65	2652.51	2482.99		103.615		94.0205	148.994	113.675	106.411
	2360.14		2309.23	3491.99	2007.04	2758.45		101.146		98.9637	149.652	86.0133	118.215
	2002.73		2654.25	3313.76	2587.31	2331.92		85.8287		113.75	142.014	110.881	99.936
	1925.82		1338.38	3327.44	2541.03	3417.82		82.5324		57.3572	142.6	108.898	146.473
	2392.89		1222.76	3293.31	2065.84	2159.6		102.549		52.4025	141.137	88.5329	92.5513
	2509.58		1576.14	2937.84	2068.88	2744.52		107.55		67.5466	125.903	88.6634	117.618
	3119.49		1867.68	2710.84	2395.91	2338.99		133.688		80.0406	116.175	102.679	100.239
	2863.34		1509.4	2561.62	2388.57	2610.97		122.711		64.6863	109.78	102.364	111.895
	1829.43		1111.73	3078.24	3437.42	3463.34		78.4017		47.6441	131.92	147.313	148.424
	2957.09		1443.78	2534.18	2098.81	1989.75		126.728		61.8744	108.604	89.946	85.2723
	3551.69		1560.93	3614.78	2015.65	3451.23		152.21		66.8948	154.914	86.3821	147.905
	2607.43		1209.97	1971.42	4371.74	2915.21		111.744		51.854	84.4865	187.354	124.933
	3375.65		1270.79	1701.03	2376.08	3046.65		144.666		54.4605	72.899	101.829	130.566
	2286.86		1091.15	1500.17	3017.82	2142.81		98.0053		46.7622	64.2909	129.331	91.8318
	2370.54		1068.16	1388.07	2273.63	3201.21		101.591		45.7766	59.4869	97.4381	137.19
	2063.91		1400.82	2389.49	2649.81	2456.98		88.4502		60.0331	102.404	113.56	105.296
	2436.61		2126.89	1869.66	1911.11	2508.04		104.423		91.1493	80.1258	81.9018	107.484
	2051.78		1461.17	1952.47	2354.41	3537.64		87.9305		62.6195	83.6744	100.9	151.608
	1833.85		1177.13	2463.65	2170.23			78.5908		50.447	105.582	93.0069
	2794.91		1796.8	1536.76	2056.48			119.778		77.003	65.8591	88.132
	2357.38		1447.43	2014.22	2567.35			101.027		62.0305	86.3209	110.026
	1726.92		1499.3	2070.37	2530.68			74.0083		64.2535	88.7272	108.454
	2941.53		1341.22	2091.41	2206.08			126.061		57.4789	89.6291	94.5432
	1796.16		1215.48	2310.13	2368.25			76.9756		52.0902	99.0022	101.493
	1813.33		1099.22	2027.63	2787.67			77.7117		47.1081	86.8957	119.468
	1624.06		1155.93	2223.89	2200.54			69.6003		49.5385	95.3062	94.3059
	1980.18		1371.33	2220.57	2622.22			84.8619		58.7695	95.164	112.377
	2104.16		1322.8	2390.82	2020.66			90.1754		56.6894	102.46	86.5971
	1803.77		1163.23	2180.1	2146.24			77.3017		49.8511	93.4298	91.9789
	3194.51		1218.23	2221.83	3186.47			136.903		52.2082	95.2182	136.559
	3242.98		932.707	1880.38	1984.8			138.98		39.9718	80.5851	85.0599
	3786.24		1849.17	1863.08				162.262		79.2477	79.8438
	3594.24		1473.39	3177.6				154.034		63.1434	136.179
	3896.01		1677.93	1942.44				166.967		71.9089	83.2447
	3749.54		1764.45	2016.97				160.689		75.6169	86.4389
	3631.45		2622.83	2804.81				155.628		112.403	120.202
	2674.31		2173.88	2116.08				114.61		93.1633	90.6863
	3799.69		1744.62	1978.32				162.839		74.7672	84.7825
	3420.72		2446.12	1720.4				146.598		104.83	73.7291
	2533.69		1632.46					108.583		69.9602
	2782.04		1647.13					119.226		70.589
	3483.38		2073.03					149.283		88.8415
	3310.78		2135.87					141.886		91.5342
	3081.32		2224.14					132.052		95.3173
	5022.04		1762.95					215.223		75.5526
	1409.06		1574.86					60.3864		67.4919
	3110.75		2231.89					133.313		95.6493
	1795.52		1668.13					76.9484		71.4889
	2180.57		1543.91					93.45		66.1652
	1661.17		1925.8					71.1906		82.5316
	1755.36		2458.25					75.2273		105.35
	1282.72		2857.28					54.9719		122.451
	1931.85		2055.5					82.7907		88.09
	2851.58		1947.47					122.207		83.4602
	3174.36		1728.34					136.039		74.0695
	2491.25		1954.91					106.764		83.7792
	2924.67		1758.59					125.339		75.3657
	2748.09		2231.4					117.771		95.6282
	2196.07		2347.04					94.1141		100.584
	2685.27		1967.78					115.079		84.3305
	2712.78		1983.12					116.258		84.9882
	2237.97		1701.91					95.91		72.9368
	2514.67		2067.05					107.768		88.585
	2743.39		1214.97					117.57		52.0682
			2272.35							97.3832
			1717.37							73.5992
			1799.11							77.1021
			1663.64							71.2964
			2019.43							86.5441
			1940.3							83.153
			1662.84							71.2623
			1573.53							67.4349
			2103.89							90.1636
			1431.5							61.348
			2139.41							91.6861
			1884.47							80.7601
			2510.41							107.586
			1938.18							83.0623
			1402.86							60.1204
			1430.43							61.3021
			1548.73							66.372
			1748.15							74.9184
			1910.49							81.8754
			1431.5							61.348
			1656.21							70.978
			1319.94							56.5669
			1505.4							64.5149
			2057.14							88.1602
			1231.38							52.7718
			1314.72							56.3434
			1532.14							65.6608
			1445.74							61.9582
			1668.86							71.5201
			2150.41							92.1576
			1483.14							63.561
			1356.2							58.1211
			1696.89							72.7213

## Sheet: Fig 3e
	RPE1 parental			RPE1 ELOF1-KO (2-16)			RPE-I ELOF1-KO + WT			RPE-I ELOF1-KO + N30A-H31A-E32A					RPE1 parental			RPE1 ELOF1-KO (2-16)			RPE-I ELOF1-KO + WT			RPE-I ELOF1-KO + N30A-H31A-E32A
Mock	3h	24h	Mock	3h	24h	Mock	3h	24h	Mock	3h	24h			Mock	3h	24h	Mock	3h	24h	Mock	3h	24h	Mock	3h	24h
0.816513	0.199369	0.400512	0.875387	0.412112	0.0606574	1.00088	0.238522	1.03439	0.64069	0.135549	0.0582525		Exp1	1	0.291951	0.967843	1	0.360169	0.168037	1	0.370863	1.01642	1	0.11675	0.158078
1.01779	0.253611	1.37115	0.656191	0.327161	0.177598	0.742701	0.220708	0.936993	0.502797	0.100752	0.0715826		Exp2	1	0.234565	1.75033	1	0.200483	0.396273	1	0.246696	1.01331	1	0.17545	0.428694
0.813031	0.285649	0.555583	1.23981	0.373202	0.18381	0.543887	0.227888	0.594001	0.808697	0.0883221	0.133641		Exp3	1	0.33987	0.897076	1	0.34884	0.206784	1	0.346174	0.891823	1	0.12688	0.132844
1.11597	0.220266	0.667439	0.819144	0.371671	0.202467	0.553111	0.271832	1.63098	1.0231	0.126412	0.0871228
0.768375	0.310789	1.81138	0.804975	0.495522	0.118994	1.28444	0.329197	1.08526	0.694042	0.127206	0.0766365
0.968435	0.322276	0.390522	0.871029	0.263448	0.129848	0.614848	0.304978	0.5243	0.585796	0.0994706	0.0720192
0.960086	0.258547	1.67645	0.890884	0.408188	0.162131	2.03567	0.213779	1.32341	0.570452	0.108484	0.0991453
0.963493	0.213758	1.55225	1.22075	0.368772	0.150542	0.831079	0.232873	1.76427	0.868706	0.111092	0.102024
0.74454	0.298109	1.32066	0.998922	0.34217	0.217742	1.34105	0.345877	1.60436	0.731164	0.118975	0.0711234
0.9369	0.289142	0.975959	0.930735	0.35567	0.206396	1.13148	0.37178	1.12638	0.74886	0.129295	0.0820243
1.16	0.3318	0.315871	0.739605	0.358119	0.185884	0.6248	0.424013	0.446632	0.613408	0.130593	0.079819
1.00031	0.38203	0.211394	0.817745	0.309917	0.241064	1.20994	0.278538	2.14867	1.02923	0.142072	0.0555695
1.30612	0.329784	0.110668	0.864967	0.570218	0.24622	1.39354	0.175486	0.704705	0.733288	0.110289	0.0997157
0.876741	0.392151	1.1014	0.831126	0.505706	0.168009	0.728349	0.245521	1.96892	0.726265	0.134164	0.0256597
1.21917	0.245619	1.98814	0.84048	0.374756	0.201485	1.1355	0.274836	0.215448	0.624717	0.109819	0.0728539
0.990932	0.256339	1.43386	1.01458	0.445019	0.223695	1.71973	0.523559	0.552687	0.670107	0.13514	0.113416
1.51951	0.323743	1.70381	0.843611	0.383306	0.0745439	1.65872	0.340415	0.499191	0.494387	0.166518	0.109399
1.66205	0.353441	0.253077	0.856235	0.383797	0.0704506	0.76927	0.169487	0.253083	0.562246	0.15994	0.0706927
1.11261	0.348024	2.44269	0.77458	0.379065	0.100514	1.42349	0.28169	1.55272	0.646531	0.144189	0.0897672
1.26061	0.185675	1.21489	0.891247	0.468394	0.101668	1.33497	0.287074	1.57102	0.676508	0.120474	0.0829829
1.08582	0.30293	1.39109	0.913913	0.339703	0.247843	1.49621	0.389523	1.03855	0.7973	0.087591	0.0456817
0.927834	0.251175	0.453058	0.842894	0.207022	0.0803272	1.29943	0.34455	1.41326	0.577647	0.11098	0.0619211
0.958689	0.267477	1.6732	0.831619	0.305925	0.32764	0.937128	0.324268	1.47024	0.652679	0.193236	0.082518
0.908135	0.45516	1.32355	1.31603	0.351679	0.188855	1.91421	0.303422	0.786778	0.711411	0.13198	0.0682896
1.56372	0.211195	1.53861	1.07284	0.357454	0.231404	1.54943	0.366514	1.21381	0.691644	0.123369	0.115677
1.04541	0.316322	0.0280853	1.51387	0.392178	0.13123	0.946181	0.302524	0.532499	0.815781	0.137574	0.0605479
1.40062	0.193458	0.389064	1.03793	0.384821	0.0896114	1.58031	0.363201	0.497832	0.532348	0.160279	0.136126
1.2195	0.278544	1.38734	0.921997	0.306843	0.09563	1.9053	0.306601	0.8351	0.803071	0.132377	0.05978
1.14389	0.179864	1.76226	1.10846	0.354667	0.127379	0.833845	0.261788	0.206557	0.871142	0.139969	0.107922
1.11742	0.203432	0.384341	0.908964	0.277185	0.156689	0.500792	0.383699	0.578392	0.879244	0.140053	0.0718309
0.810044	0.225843	0.50243	0.959077	0.208381	0.0803779	0.706012	0.30067	1.14047	0.720625	0.119533	0.0382296
1.19373	0.291674	2.39526	0.924571	0.339761	0.167049	1.06766	0.390735	1.29012	0.862045	0.141343	0.0379573
1.08353	0.28729	0.999487	0.764647	0.365117	0.142444	1.44821	0.306821	0.386454	0.753318	0.104377	0.112186
1.16568	0.300378	0.609753	0.748394	0.255973	0.0986176	0.713623	0.339199	1.06939	0.844972	0.114609	0.0721531
1.08503	0.376356	1.33372	1.16942	0.381014	0.133599	1.64353	0.153806	1.13534	0.670968	0.182671	0.1913
1.25154	0.150457	0.281035	1.08613	0.296666	0.222226	1.04803	0.318154	1.13194	0.801516	0.121624	0.0493972
1.04892	0.357019	1.42929	0.670317	0.310757	0.122465	0.649783	0.386118	1.1479	0.673757	0.0883509	0.076926
1.13081	0.279327	0.188077	0.808232	0.215563	0.183721	1.59979	0.461752	0.824316	0.867997	0.12174	0.0329552
1.20205	0.254312	1.0468	1.0153	0.252279	0.159407	1.24353	0.418329	0.991693	0.614811	0.151923	0.118814
0.885652	0.447919	0.474863	1.17407	0.188417	0.198358	0.568195	0.2851	0.568315	0.790963	0.114779	0.115268
0.630074	0.238679	1.22844	1.24023	0.308632	0.163089	1.33832	0.342797	0.744225	0.697357	0.11946	0.0883046
1.33385	0.355497	1.67557	0.755441	0.354256	0.152264	1.59905	0.252069	0.921036	0.58965	0.128911	0.170476
0.815663	0.264461	0.329399	0.595595	0.627669	0.141317	1.28639	0.259075	1.18332	0.712594	0.121115	0.0605035
1.19719	0.356311	0.237	0.910013	0.173453	0.333458	0.790558	0.368949	1.02016	0.583658	0.111311	0.0890715
1.31399	0.325254	0.401409	0.791665	0.392888	0.136289	1.51054	0.30782	1.16028	0.75834	0.0913503	0.181708
2.11551	0.349496	0.846439	0.820165	0.383376	0.158028	1.36431	0.225109	1.03252	0.719578	0.107739	0.0891894
1.26067	0.339436	1.55951	1.02306	0.275067	0.118774	1.76797	0.252375	1.48781	0.896689	0.153158	0.0800676
1.44076	0.394672	0.145068	0.745637	0.251397	0.152838	2.07008	0.341131	0.325337	0.955331	0.0868541	0.0582605
0.830766	0.28829	1.61356	0.626275	0.26245	0.20764	1.5006	0.359286	1.1511	0.795022	0.130848	0.0503076
2.00221	0.224225	0.21713	0.895565	0.337347	0.131999	0.88891	0.184157	1.68524	0.651889	0.176119	0.0709097
1.25421	0.27885	0.146418	0.68804	0.166435	0.287742	1.98312	0.301055	1.61649	0.710284	0.168998	0.0902663
1.45618	0.393587	1.20329	0.903303	0.272309	0.235517	1.33603	0.347447	1.20982	1.34191	0.121543	0.0489457
1.21413	0.281467	2.06683	0.736465	0.217394	0.227164	1.91887	0.296905	1.46813	0.801528	0.0943772	0.0653225
1.53741	0.250789	0.147398	0.755691	0.332034	0.305001	1.83207	0.428483	1.15222	0.71909	0.101543	0.106538
1.63976	0.39829	0.927188	0.655405	0.31499	0.240955	2.13683	0.428663	0.812752	0.779221	0.113889	0.0556705
1.3966	0.271951	1.41665	1.17626	0.2419	0.0779464	1.56804	0.355875	0.824925	0.723336	0.149186	0.0933805
0.825463	0.47195	1.17405	0.858317	0.388743	0.166955	1.63724	0.523007	1.56716	0.884706	0.141991	0.07159
1.67913	0.285699	1.74312	0.743244	0.302244	0.0965018	1.02556	0.541546	1.12145	0.623747	0.133742	0.093515
1.17435	0.190395	1.23248	0.8547	0.390846	0.0836739	0.545263	0.395422	1.9036	0.719446	0.116277	0.0778102
1.23119	0.249556	0.961286	0.809704	0.366306	0.335781	1.69533	0.296894	1.43869	0.656694	0.148942	0.0721313
1.10923	0.430893	0.119338	0.834593	0.321383	0.125186	0.531895	0.333754	1.74572	0.8112	0.107323	0.0422614
1.02175	0.227238	0.677157	0.881457	0.425456	0.120791	0.643084	0.505044	0.951707	0.809676	0.0854851	0.0366938
1.08959	0.584494	0.311449	1.02315	0.402865	0.239503	0.390745	0.454522	1.30987	1.0068	0.113131	0.0497532
1.13913	0.305833	0.0617412	1.03043	0.262089	0.346358	0.652411	0.335302	1.12932	0.808881	0.135953	0.0750812
1.09732	0.388704	1.21072	0.732285	0.355438	0.106717	1.10915	0.510198	0.86117	0.839077	0.0947865	0.0583743
1.22121	0.258562	0.558785	1.01095	0.356686	0.152492	0.418441	0.273277	0.181405	0.728905	0.149105	0.121999
1.27788	0.225187	2.12673	1.04484	0.253727	0.135033	0.696756	0.336972	1.59407	0.813296	0.111038	0.0647048
1.13249	0.260967	1.37849	1.05263	0.425027	0.0954417	0.953223	0.349677	0.519307	0.985157	0.104881	0.138058
1.22126	0.261012	1.13759	1.01146	0.378461	0.216125	0.609603	0.251992	1.71637	0.883514	0.154229	0.0666231
1.17304	0.385055	2.37609	0.922492	0.304229	0.205545	1.21596	0.322844	1.31051	0.922677	0.119874	0.0570366
1.16033	0.277202	1.35891	1.1799	0.291216	0.115222	1.03176	0.248739	1.19298	0.740332	0.0851559	0.024004
1.03529	0.182274	0.923528	0.985356	0.305825	0.0957596	1.16623	0.177363	1.59595	1.14207	0.0994792	0.0501977
1.08895	0.118013	0.636651	0.733273	0.324789	0.149797	0.559599	0.227197	0.645995	0.874632	0.123711	0.0786213
1.20808	0.214626	0.602444	0.882035	0.610117	0.277491	0.494796	0.235622	1.73134	0.977004	0.140265	0.0720057
1.0929	0.111841	1.49153	0.85959	0.533219	0.127016	1.08469	0.203535	1.52734	0.828683	0.15325	0.0943653
1.05733	0.148814	0.298633	0.922339	0.400034	0.107328	1.1973	0.257502	1.36904	0.721228	0.116204	0.0427849
0.813702	0.28441	1.41844	0.929911	0.274059	0.101352	0.435635	0.340501	1.63418	0.736418	0.0861018	0.0592035
0.988987	0.126455	0.869942	0.744553	0.312343	0.181033	0.688238	0.263068	1.46844	0.927992	0.0650352	0.088998
0.879663	0.241121	0.274854	0.61838	0.284562	0.0789022	1.12929	0.339033	1.33943	0.944416	0.105238	0.041676
1.2075	0.347175	1.08263	0.763353	0.371767	0.177563	0.826029	0.345395	1.66856	1.1106	0.118643	0.0857762
0.805047	0.414905	1.28894	0.868673	0.316772	0.216263	0.492277	0.322389	1.95476	0.931116	0.0829315	0.0637029
0.788902	0.356251	1.01561	0.699073	0.35143	0.260994	1.06847	0.342731	1.57608	1.04725	0.0993911	0.0804693
0.94427	0.204838	0.285155	0.744203	0.365104	0.373773	1.36024	0.310161	1.30339	1.05214	0.0786245	0.0746143
1.10099	0.238503	0.914826	0.775785	0.310214	0.0456304	1.56086	0.353955	1.37742	0.635842	0.124215	0.0932472
0.915022	0.415944	1.22406	0.767851	0.262701	0.204103	0.91288	0.266289	0.949264	0.766695	0.114861	0.059277
0.789843	0.328407	0.660799	0.921281	0.417046	0.237193	1.38541	0.332732	1.65213	1.00199	0.0851758	0.122902
0.86521	0.402151	1.017	0.690731	0.302997	0.611059	1.28174	0.30729	1.6127	0.891442	0.1238	0.0561904
1.27065	0.297771	1.00718	0.5954	0.423815	0.112877	1.85082	0.288357	1.07593	0.655755	0.139102	0.0425005
1.11382	0.496425	1.07584	0.905193	0.301018	0.100487	1.58171	0.245839	0.106535	1.0723	0.1137	0.132059
1.15152	0.193053	0.992014	0.892234	0.338532	0.175832	1.17084	0.292253	0.393516	0.699484	0.130049	0.0430057
0.940115	0.283471	1.25702	0.706886	0.284543	0.569154	1.71683	0.309418	0.647177	0.757375	0.089671	0.0648511
0.872302	0.630322	1.24131	1.08852	0.420162	0.18518	0.904729	0.310565	0.412957	0.727764	0.131189	0.0719773
1.1737	0.238699	2.87465	0.908645	0.406004	0.322863	0.568397	0.244521	1.10228	0.761137	0.110266	0.0823307
0.842148	0.307712	1.21419	1.03425	0.291347	0.0753491	0.750433	0.283186	1.49901	0.834649	0.112381	0.0271089
1.09024	0.400076	0.730978	1.14544	0.418429	0.129626	0.599839	0.296286	0.974615	0.62452	0.0847127	0.046541
0.964969	0.316253	1.28534	0.961513	0.341607	0.279325	0.787048	0.236795	1.15476	0.765329	0.0957589	0.035953
1.02295	0.383939	1.72091	0.925787	0.178799	0.0476832	0.452977	0.28821	0.622239	1.03464	0.131338	0.0450116
0.999716	0.309365	0.560613	0.866405	0.384384	0.0260526	0.789134	0.336764	0.251371	0.678681	0.116644	0.051901
1.00758	0.222476	0.105029	1.00295	0.380653	0.282527	0.884764	0.179674	0.569402	0.935213	0.141429	0.0483002
1.10324	0.309212	1.54075	0.979106	0.288635	0.260898	0.646425	0.34075	1.33775	0.687643	0.124266	0.0616332
1.28911	0.390881	1.00897	0.914643	0.414344	0.146986	0.481897	0.257735	0.787057	1.01876	0.0870621	0.124461
0.900271	0.625186	0.972164	0.933444	0.263065	0.230733	0.468806	0.258053	1.1751	0.838223	0.120046	0.076662
0.855025	0.234988	1.76391	0.647246	0.400121	0.165414	0.769855	0.257876	0.33438	0.817773	0.116954	0.147339
1.08881	0.285929	1.19794	0.873882	0.329022	0.119726	0.786396	0.350407	0.304918	0.868173	0.12777	0.103018
0.912469	0.620521	0.547371	0.76296	0.322654	0.257833	0.995192	0.374107	1.26188	0.733705	0.0978728	0.0423234
1.46371	0.228408	0.989641	1.11741	0.301521	0.0926757	1.01694	0.18625	0.355299	0.91547	0.0956861	0.0447978
0.771711	0.4282	0.917641	0.866153	0.46184	0.171711	0.961412	0.367263	1.61772	0.777114	0.131152	0.059573
0.914675	0.270043	0.273649	1.05882	0.283869	0.0997037	0.686376	0.25237	1.5072	0.70796	0.119775	0.0539656
0.80739	0.46691	1.6886	0.788193	0.288083	0.22352	1.23654	0.290919	1.71479	0.579049	0.115449	0.0615891
1.32726	0.392417	0.368811	0.844803	0.340724	0.0913796	1.65841	0.377868	1.53511	0.776339	0.107255	0.0446728
0.908009	0.436765	1.01547	0.9673	0.308975	0.302721	0.6322	0.426491	1.77788	0.586637	0.117178	0.0492892
0.853281	0.429893	0.194798	0.890756	0.408622	0.0668744	0.63629	0.282865	1.55204	0.680989	0.0852125	0.0711151
0.860089	0.444826	0.527248	0.989638	0.319679	0.69478	1.37678	0.200514	1.46166	0.758557	0.0929871	0.121294
0.961648	0.176961	0.72521	0.710114	0.364534	0.131991	0.489277	0.355699	1.48067	0.726908	0.0918018	0.0253401
0.988869	0.265956	1.5353	0.855714	0.420986	0.0667042	0.748911	0.274374	1.34848	0.92792	0.125409	0.0524778
0.924162	0.225052	0.633248	1.04419	0.381373	0.0837803	1.54966	0.33022	1.62773	0.846775	0.103911	0.0739445
1.04101	0.291352	1.95725	0.859873	0.406565	0.178971	1.08096	0.263652	0.722274	0.734694	0.122272	0.0509659
1.06781	0.198057	0.439064	1.32417	0.290989	0.167233	1.81605	0.237209	1.44927	0.532783	0.103552	0.153744
0.995928	0.232386	1.11398	0.904018	0.402406	0.112264	1.28726	0.175928	1.45479	0.926397	0.167549	0.0471437
1.01102	0.120087	0.770084	1.22718	0.521896	0.0995958	1.62722	0.211337	1.19276	0.795993	0.0864959	0.0862565
1.36392	0.321243	1.60877	0.817055	0.355362	0.277489	0.926289	0.211181	1.43835	0.746288	0.155633	0.0827653
0.863624	0.11367	0.164101	1.15357	0.753513	0.0645783	2.06691	0.219822	1.19349	0.813175	0.113968	0.0720872
1.14051	0.229797	0.406546	0.980537	0.341543	0.289134	0.55336	0.488959	0.917812	0.727195	0.126549	0.049084
1.08122	0.325446	1.22098	1.05496	0.31299	0.264474	0.723022	0.355176	2.03382	0.909086	0.120664	0.0566969
1.37909	0.228939	0.98524	0.993609	0.234814	0.198962	1.16408	0.335234	0.686689	0.889065	0.111863	0.0326047
1.31313	0.458503	0.346371	0.924849	0.503472	0.46863	1.18409	0.287291	0.753686	0.92496	0.119558	0.0758238
1.00232	0.136227	0.632251	0.959421	0.299378	0.057929	1.83554	0.287284	1.05225	0.800841	0.128047	0.0613692
1.22914	0.201924	1.06673	0.957139	0.380243	0.214467	1.09894	0.320139	0.913766	0.898977	0.102097	0.0668372
1.12417	0.363671	1.01444	1.01989	0.297517	0.150737	0.6509	0.298223	0.312965	0.972545	0.0889015	0.117837
0.975889	0.212111	0.970516	0.875436	0.271174	0.115204	0.74013	0.367905	1.42518	0.656374	0.168187	0.0710512
1.35112	0.140523	0.787379	0.988391	0.298226	0.521729	0.851878	0.371264	0.312981	0.680834	0.106283	0.0656155
1.12645	0.191923	1.5189	0.923774	0.280505	0.381296	0.74607	0.203239	1.77384	0.744988	0.107522	0.0705719
1.00803	0.23859	0.0583572	0.915086	0.26021	0.224541	0.553945	0.371025	1.02001	0.880212	0.129713	0.0914423
1.33033	0.189096	0.839691	0.77786	0.314235	0.142546	0.593117	0.462055	2.08609	0.593807	0.129641	0.0280541
0.833039	0.265832	0.897419	1.04753	0.336754	0.595344	0.412358	0.329281	0.981937	0.655894	0.129711	0.0670759
1.07746	0.431478	0.49812	1.08399	0.285121	0.228248	1.09573	0.382468	1.4392	0.683259	0.14041	0.0295411
1.14264	0.296907	0.885137	0.973608	0.441988	0.329389	1.19071	0.272957	1.03239	0.78288	0.116035	0.0468714
0.911842	0.231854	1.62094	0.927953	0.341298	0.111974	1.14955	0.237582	0.867432	1.03954	0.116084	0.0667921
0.911749	0.23892	1.65916	1.01613	0.310786	0.143184	0.395955	0.403677	0.810937	0.826946	0.149581	0.127276
0.772073	0.393944	1.35088	0.80991	0.327098	0.255216	0.637184	0.252624	0.776248	0.905006	0.138466	0.0891444
0.709696	0.219842	0.882468	0.908853	0.335554	0.424542	1.35236	0.191355	0.513876	0.980592	0.163037	0.0370462
1.06331	0.207046	0.244637	0.885098	0.338007	0.24912	0.632362	0.292357	1.09521	1.46757	0.127928	0.0642488
0.970149	0.318209	0.168926	0.756622	0.306535	0.34052	0.873394	0.271993	0.243673	1.03123	0.130974	0.163386
1.05072	0.310737	0.577423	0.868387	0.469494	0.113944	0.513707	0.349404	0.998808	0.999951	0.143109	0.141039
1.04555	0.25723	1.057	0.799307	0.378198	0.12521	1.55319	0.358409	0.397773	1.15306	0.126488	0.144688
0.731108	0.143299	1.94461	0.807058	0.326133	0.285474	1.07747	0.334867	0.238813	1.00683	0.13187	0.0416706
1.09738	0.359486	0.73593	1.00989	0.433114	0.291573	0.319714	0.225539	0.70703	1.72702	0.121244	0.114372
0.816972	0.25547	1.88508	0.873105	0.422317	0.153541	1.12904	0.314074	0.484301	1.12117	0.129631	0.14808
0.825274	0.40657	1.63635	1.15706	0.280067	0.184412	0.971472	0.281975	0.284325	1.2513	0.136538	0.0371776
1.16768	0.281107	0.513893	0.96678	0.442394	0.214287	0.659541	0.268677	0.944918	1.20489	0.146625	0.108524
0.771112	0.231582	0.304326	1.09282	0.336292	0.175295	1.63905	0.533042	1.01168	0.979544	0.115478	0.113241
1.03129	0.315752	1.00889	0.719112	0.36147	0.155646	0.662615	0.407846	0.639962	1.15837	0.0996918	0.133676
1.12489	0.339841	1.53089	1.12278	0.37802	0.158334	1.36725	0.321465	1.03747	1.15599	0.131013	0.131745
1.07672	0.317372	0.517055	0.984126	0.302739	0.119728	0.583507	0.390016	0.869237	1.02995	0.118437	0.142715
1.0292	0.242613	0.359725	1.00911	0.396121	0.123411	0.989225	0.346747	0.488673	0.983121	0.148695	0.198515
0.908986	0.311053	0.790495	1.03809	0.3532	0.160188	1.15004	0.354391	0.636453	1.29881	0.150329	0.0387115
1.65822	0.256883	1.22821	1.19292	0.33127	0.501823	0.833112	0.371713	0.503395	1.04905	0.072131	0.157136
1.04544	0.356616	1.12529	0.791408	0.249705	0.15078	1.29145	0.474535	0.2928	0.992496	0.113793	0.173904
1.16573	0.267482	0.935374	0.909391	0.284107	0.218092	1.346	0.462602	0.367679	1.0524	0.141466	0.44224
0.892138	0.393341	1.56496	0.919042	0.290004	0.109555	0.524648	0.505005	0.221861	1.00185	0.132899	0.170537
1.1238	0.226553	0.628685	0.863245	0.299586	0.194314	0.935581	0.232096	1.18051	1.18303	0.10827	0.183345
1.10112	0.25996	1.57238	0.971651	0.327279	0.0891965	1.12876	0.447674	0.682617	1.64224	0.0919245	0.11637
0.889932	0.283846	0.426233	0.742576	0.359968	0.245409	1.599	0.486267	0.664817	1.0334	0.149072	0.170125
1.24298	0.19003	0.201928	1.04329	0.549915	0.089342	0.498319	0.247216	0.58027	1.08575	0.151215	0.179203
1.13637	0.454007	0.218714	0.893527	0.263184	0.26935	0.966431	0.223141	0.865949	0.982351	0.109008	0.149896
1.44756	0.373063	0.86511	0.596994	0.245512	0.156652	0.59165	0.359954	0.328556	1.5539	0.105178	0.140083
1.29332	0.374481	1.0811	1.02054	0.351963	0.103739	0.522763	0.402034	1.02858	1.04803	0.133361	0.07186
0.72564	0.277252	0.815629	0.986213	0.376137	0.107228	0.973339	0.389165	0.305759	1.33491	0.170422	0.1129
0.770834	0.323227	0.919843	0.749942	0.326952	0.228048	1.3155	0.289241	0.710967	1.07655	0.157492	0.0914081
1.17028	0.262425	0.555074	0.873101	0.27096	0.310791	1.27793	0.40753	0.250362	1.12882	0.105721	0.208413
1.08817	0.26775	0.705357	1.15971	0.437574	0.348266	0.599329	0.474172	0.206243	0.862095	0.132287	0.218303
1.23162	0.366148	1.0293	0.815417	0.61802	0.238041	0.434036	0.284261	0.969389	1.25222	0.125381	0.118542
0.683986	0.327196	0.180667	0.980967	0.631755	0.237398	0.854653	0.358516	0.574272	1.08194	0.104495	0.0813385
1.28648	0.281382	1.11084	1.2361	0.403822	0.218443	0.31174	0.360993	0.363847	1.28914	0.130038	0.124419
0.899909	0.36905	0.246245	0.884012	0.525086	0.18237	0.925079	0.253994	0.562001	0.95596	0.141952	0.15299
0.923224	0.39526	0.296747	0.921778	0.456827	0.314423	1.35426	0.401504	0.515605	1.09403	0.111285	0.0717245
1.2274	0.300512	0.491894	0.695946	0.335984	0.128987	0.950111	0.291056	0.485191	1.04543	0.124849	0.048303
1.28854	0.376287	1.3875	0.709217	0.413078	0.241121	1.49143	0.331568	0.362245	0.928791	0.145354	0.303065
0.825945	0.320898	0.930991	0.709227	0.441149	0.165099	0.782341	0.34268	0.233828	1.17967	0.127323	0.180984
1.09676	0.1895	0.166963	1.24877	0.3332	0.127748	0.517637	0.389278	1.44126	1.07961	0.116429	0.263148
0.990368	0.334934	0.270432	1.04825	0.392857	0.197155	1.07893	0.364232	0.630373	0.913241	0.174023	0.135318
0.97788	0.655345	0.835437	0.699481	0.480357	0.220031	0.747646	0.32387	1.10234	1.58583	0.164706	0.116585
0.915473	0.36973	0.178593	0.90304	0.263472	0.307467	0.729267	0.214239	1.35429	1.22316	0.135812	0.149944
0.947415	0.397584	0.784235	1.19572	0.418011	0.358522	1.35462	0.54994	0.412466	1.35455	0.140572	0.1579
1.08325	0.310677	0.146406	0.787165	0.432764	0.201226	1.35736	0.295884	0.860448	1.09969	0.18138	0.187644
1.59247	0.187414	0.198108	1.05556	0.41707	0.351457	0.716647	0.285586	0.848568	1.05856	0.108195	0.28825
1.08336	0.398724	1.1855	0.919847	0.610671	0.18965	1.29669	0.244775	1.44737	0.991231	0.205242	0.227899
1.35322	0.391299	1.0204	1.05855	0.412524	0.474898	1.38787	0.504223	0.612409	1.17797	0.141472	0.312103
1.03271	0.292626	1.29266	0.793124	0.39088	0.714448	1.06211	0.283866	0.475835	1.23166	0.110407	0.266829
1.11156	0.318686	1.13278	1.07473	0.276015	0.252437	1.21517	0.289931	0.946982	0.980738	0.153874	0.18685
0.75014	0.298209	1.15873	1.0846	0.423526	0.0820396	0.56537	0.380855	0.0861095	0.907734	0.12364	0.116559
1.15489	0.218545	1.19468	0.628505	0.465882	0.287625	1.4718	0.314299	0.358218	0.993295	0.114004	0.119964
1.22565	0.392636	0.648821	1.45835	0.281043	0.323401	0.424735	0.241141	0.788211	1.14189	0.133718	0.115729
0.886961	0.293904	0.355131	0.834056	0.243483	0.426487	0.52691	0.441648	1.11029	1.00162	0.111175	0.111985
0.975015	0.27471	0.42615	1.2269	0.300685	0.381619	0.630889	0.251424	0.490753	1.28784	0.123832	0.122842
0.88406	0.158531	0.591345	1.04497	0.474826	0.275361	0.87672	0.383724	0.356116	1.17346	0.21694	0.248609
1.01374	0.450492	1.14778	0.928971	0.506701	0.258996	0.674285	0.345961	0.145344	1.25049	0.137145	0.0494873
1.06507	0.319676	1.25169	1.02361	0.151191	0.273087	0.886834	0.384629	0.965558	1.20647	0.167461	0.0833607
0.79014	0.548245	0.996547	0.984234	0.317255	0.221046	0.84548	0.400213	0.238585	1.71475	0.15525	0.175509
0.907249	0.288086	1.44319	0.964559	0.26594	0.296089	0.990906	0.357152	0.718095	1.52768	0.246216	0.153145
1.15836	0.304904	1.41075	0.921127	0.275344	0.181997	0.728443	0.533642	0.494774	1.38628	0.159232	0.0992846
0.963299	0.160914	0.609773	0.885982	0.242829	0.266259	1.0215	0.30697	0.251695	1.32803	0.126779	0.239941
1.0431	0.316505	0.159976	0.718971	0.228691	0.300308	0.788589	0.59763	0.611883	1.29149	0.16279	0.135558
0.986	0.293438	0.643894	0.963746	0.521395	0.309621	1.13592	0.456812	0.216083	1.1893	0.173152	0.0933124
1.17542	0.144896	1.66804	0.983977	0.380986	0.306817	0.375625	0.413232	0.254303	1.18826	0.179775	0.114046
1.34369	0.323206	1.60844	0.753066	0.278914	0.37756	1.5917	0.450045	0.340137	1.03006	0.252803	0.171361
1.0336	0.224733	1.75543	0.649212	0.329602	0.416476	0.661488	0.246481	1.04314	1.24301	0.153366	0.0738985
0.771328	0.190633	0.802869	0.643278	0.350273	0.5964	1.22698	0.355074	0.223596	1.3601	0.145113	0.133034
1.18799	0.236677	0.403648	0.859965	0.268929	0.340576	1.56404	0.420555	0.504254	1.27691	0.160927	0.258179
0.967108	0.108173	0.172366	0.752342	0.630553	0.342188	0.702236	0.350096	0.195233	1.04911	0.221317	0.0745577
1.02882	0.27995	1.63117	0.897666	0.386978	0.341499	0.9373	0.389473	1.12252	1.26443	0.137748	0.119548
0.971364	0.213584	0.19842	0.858349	0.514214	0.301039	1.60842	0.345679	0.438174	1.0374	0.150345	0.206836
1.30871	0.303682	0.266468	0.960152	0.423361	0.37393	0.590853	0.300175	0.227798	1.32873	0.184185	0.267612
0.941674	0.218254	1.81003	0.980065	0.251185	0.392523	1.69429	0.344367	0.443513	1.73462	0.141356	0.153961
1.1145	0.342115	1.81361	0.945754	0.355223	0.208191	1.39797	0.472138	1.35858	1.20207	0.13638	0.109476
0.938298	0.299744	0.755273	1.00629	0.288366	0.494431	0.994917	0.555737	0.387622	0.895698	0.165299	0.114082
0.734137	0.182798	0.861494	1.39811	0.301196	0.245701	1.10937	0.419484	0.317626	1.56697	0.153917	0.101897
1.33659	0.286511	0.251703	0.828568	0.208631	0.398879	1.43513	0.542334	0.229682	0.968301	0.189785	0.136724
0.907242	0.249812	1.5039	0.91445	0.234702	0.348978	0.672131	0.472735	0.717909	1.10316	0.15421	0.213158
1.08698	0.252628	1.27829	1.09545	0.366106	0.0813886	1.46738	0.327772	1.04147	1.27992	0.137715	0.0538206
0.740088	0.395612	0.181679	0.79914	0.532833	0.29164	0.869904	0.407142	0.328106	0.977485	0.116415	0.0916031
0.928906	0.286973	1.13362	1.05209	0.273982	0.249453	1.47954	0.460234	0.865976	1.22274	0.151659	0.206192
1.22476	0.297036	1.30507	0.877196	0.398994	0.331919	0.526652	0.393447	1.26313	1.43629	0.15689	0.193878
0.903987	0.288681	0.1314	0.96085	0.30271	0.36748	0.314862	0.520457	0.55095	1.37807	0.162768	0.130911
0.928373	0.426368	1.13994	1.08591	0.287425	0.479206	0.877586	0.424204	1.00883	1.66963	0.0638237	0.15243
0.926182	0.24732	0.75771	1.09277	0.255639	0.42291	0.828401	0.514881	0.260079	0.974775	0.130867	0.152176
1.08806	0.183198	0.44925	0.932401	0.203254	0.361041	1.03082	0.493875	0.822652	1.79688	0.119342	0.105393
1.0161	0.268609	1.08632	0.917496	0.272295	0.420917	0.900373	0.564008	0.216334	1.31432	0.0984822	0.216541
0.914422	0.452189	1.90849	1.07554	0.285685	0.434468	1.06154	0.434467	1.17308	1.39975	0.126591	0.129203
0.920179	0.243563	0.278996	1.08569	0.47964	0.243023	0.494419	0.295988	2.98479	1.12665	0.124008	0.0917379
0.814228	0.21648	0.219161	0.840185	0.552188	0.77068	0.996184	0.367812	0.746868	1.56919	0.111491	0.068813
1.03972	0.254344	0.615491	0.917117	0.230591	0.232152	0.877997	0.385343	0.206508	1.19928	0.110096	0.110996
0.832515	0.235705	1.36566	1.00514	0.318408	0.451824	0.677434	0.28106	1.66191	2.38154	0.140933	0.277441
0.756564	0.38213	1.33736	1.35065	0.325571	0.568769	1.32077	0.307534	1.64952	1.07429	0.117885	0.184769
0.883406	0.217218	0.118557	1.14902	0.254136	0.347358	1.37856	0.404392	0.643103	1.67099	0.132441	0.232823
0.988544	0.318014	0.456573	0.850319	0.271623	0.385171	0.892386	0.423902	0.479732	1.37662	0.101443	0.111811
0.781135	0.200415	1.48643	0.896733	0.389673	1.00043	0.94591	0.283282	0.730035	1.3686	0.113091	0.120053
0.714413	0.254363	0.258656	1.13106	0.285988	0.354992	0.975406	0.551978	0.567094	1.65121	0.144641	0.207619
0.966378	0.191642	0.334695	1.22255	0.372959	0.447745	1.22981	0.54161	1.22733	1.02309	0.103752	0.143405
0.879539	0.258547	1.44924	1.16138	0.403283	0.375312	1.37658	0.654063	0.863997	1.05499	0.137917	0.0795819
0.966347	0.280317	0.256071	0.958462	0.209088	0.286581	1.15545	0.549707	0.334342	1.78639	0.152596	0.144724
0.799063	0.337097	0.118161	1.07383	0.335425	0.559181	0.657285	0.620097	1.78048	1.51509	0.14068	0.0974727
0.873855	0.242323	1.6316	1.10145	0.209887	0.575606	1.52372	0.424521	0.211627	1.516	0.224934	0.160699
0.834884	0.28474	1.27428	0.840174	0.295949	0.387369	0.510037	0.41393	0.116612	2.01424	0.136351	0.149734
0.937427	0.185527	0.235176	0.980781	0.251862	0.568752	1.50574	0.546434	0.383884	1.09505	0.123733	0.125317
0.98702	0.22648	1.02219	1.28027	0.363228	0.132453	1.26526	0.524105	0.406047	1.40266	0.126308	0.0885024
0.796132	0.304503	0.382025	0.991085	0.309543	0.343958	1.25311	0.438781	0.196169	0.909406	0.140225	0.186296
0.900593	0.132188	0.859999	1.0646	0.273131	0.371134	0.372707	0.549406	1.44104	1.48749	0.142489	0.127684
0.886638	0.192768	0.177927	1.26313	0.183722	0.437154	0.905297	0.499603	0.190108	0.868229	0.110887	0.0654493
0.913863	0.386022	1.35085	0.891213	0.287017	0.308312	0.601421	0.262563	1.47939	1.1532	0.109461	0.130832
1.17738	0.262335	1.06326	0.985499	0.300877	0.286586	0.944499	0.36816	1.14068	0.8558	0.079771	0.10832
0.818531	0.229839	2.18816	0.70334	0.275276	0.352794	0.756998	0.426374	1.03322	1.26753	0.102094	0.0797394
0.950492	0.245849	0.928763	0.76936	0.442814	0.240456	0.67782	0.307867	0.699291	1.36672	0.119643	0.113165
0.951572	0.213154	0.139355	1.32967	0.354591	0.484162	1.19586	0.30912	1.3568	1.26564	0.130301	0.116761
0.910729	0.232975	1.05559	1.17105	0.350176	0.214499	0.405296	0.339846	0.948055	1.36547	0.081064	0.200588
0.86783	0.259419	0.122727	1.24387	0.276546	0.415689	0.562553	0.308863	0.349282	0.997598	0.139772	0.188943
0.975252	0.465235	1.03057	0.906339	0.288545	0.409491	1.22339	0.368738	0.465129	1.06554	0.118552	0.166042
0.814746	0.154392	1.11895	1.14631	0.388767	0.410602	1.67793	0.417508	0.48391	1.01514	0.077182	0.12358
0.886044	0.245924	1.30071	1.06829	0.292675	0.346629	1.12646	0.278533	1.78211	1.54665	0.090544	0.0810525
0.784605	0.400406	0.460314	1.0105	0.415375	0.105131	1.33346	0.426542	0.40645	1.26107	0.187894	0.168595
0.903246	0.284529	1.53312	1.04894	0.257806	0.393085	1.34381	0.260888	1.46919	1.06097	0.149077	0.26083
0.911298	0.249738	1.38413	0.96542	0.226198	0.308976	0.882319	0.38008	1.12372	1.49535	0.0813589	0.103445
0.864556	0.396354	0.224797	0.995684	0.402379	0.417345	0.964396	0.342267	1.50274	1.19547	0.139536	0.134492
0.631979	0.293063	0.25405	1.13633	0.366711	0.283899	0.646813	0.345797	1.04205	1.21909	0.117389	0.246375
0.999235	0.201491	0.864365	0.841476	0.356816	0.392686	1.04482	0.350271	0.256149	1.42209	0.0943446	0.195705
0.767772	0.335488	0.701964	1.22375	0.319649	0.355275	1.41127	0.287418	1.13163	1.2635	0.105328	0.297098
0.967272	0.408583	0.85406	0.838435	0.254284	0.301504	2.04563	0.327572	2.17935	1.28945	0.111963	0.22409
0.759601	0.434962	0.539523	1.17161	0.37195	0.186616	2.43851	0.345532	0.665135	1.23013	0.117915	0.113505
0.790693	0.415619	0.134527	0.9861	0.334828	0.21355	0.803084	0.473416	0.990882	0.993909	0.13555	0.196378
1.08325	0.297005	1.17819	0.907935	0.352779	0.341272	0.46821	0.242888	0.998185	1.07475	0.0881349	0.189633
0.795088	0.375422	1.01108	0.892546	0.267557	0.296704	0.16177	0.303275	0.330493	1.28066	0.133489	0.284935
0.650014	0.319473	0.128716	1.06421	0.271145	0.302059	0.901486	0.245426	0.537429	1.24277	0.0920898	0.19943
0.906843	0.206845	1.85472	1.00323	0.325602	0.369721	0.574387	0.341395	0.908166	1.11034	0.10746	0.264509
0.947405	0.46416	0.742113	1.14768	0.402364	0.147004	0.452214	0.399275	1.60384	0.985641	0.10884	0.228719
0.81535	0.225758	0.49678	1.01921	0.314197	0.249887	0.206528	0.260141	0.452673	1.25595	0.125523	0.256095
1.00246	0.368903	0.857284	1.23335	0.367119	0.323086	0.90445	0.418069	0.397044	1.06902	0.133934	0.178723
0.863754	0.339709	0.0625829	1.35792	0.307665	0.449735	0.720493	0.0509488	0.846013	1.17754	0.118788	0.183186
0.948292	0.319403	0.559867	1.09874	0.371853	0.489298	0.411112	0.120793	2.06206	1.00605	0.151343	0.25089
1.15553	0.575383	0.266317	1.16656	0.432273	0.397213	0.893056	0.0318546	1.4377	0.853073	0.154313	0.197937
0.859151	0.333486	0.335401	1.13177	0.429154	0.289948	0.168292	0.0544921	0.35567	0.818238	0.155118	0.232538
0.729192	0.272677	0.623569	1.18839	0.364125	0.693874	1.10404	0.12854	1.71754	1.56615	0.161365	0.409333
1.12443	0.324898	0.33802	1.0151	0.34071	0.626929	0.869403	-0.0207124	0.857565	1.04777	0.184128	0.0863255
0.74023	0.306854	0.188044	1.19492	0.705932	0.32858	0.574435	0.146988	0.562474	0.851677	0.112226	0.180335
0.636172	0.213166	0.942261	1.18368	0.57819	0.37884	0.344178	0.129957	1.30103	1.12453	0.145514	0.256566
1.08163	0.340962	1.00798	1.16745	0.378165	0.670172	1.36807	0.0541449	0.688291	1.2054	0.137101	0.220485
1.0824	0.170315	0.562703	1.36004	0.304915	0.221691	0.332704	0.151765	1.17217	1.1028	0.161641	0.23337
0.650964	0.740979	0.911775	1.02609	0.254334	0.429155	1.26027	0.14305	1.09183	1.02754	0.150256	0.178325
1.35455	0.560928	1.1245	1.40328	0.451675	0.308181	1.24509	0.0631048	1.99357	2.00252	0.152063	0.171059
0.878765	0.331936	1.62881	1.08875	0.355743	0.359482	0.65963	0.155654	1.61934	1.08891	0.117209	0.0256114
1.04627	0.575697	0.757426	1.24609	0.379296	0.307636	1.11061	0.123877	0.49298	0.832677	0.120069	0.195186
0.923136	0.368177	0.350911	1.30586	0.317815	0.407862	1.37167	0.189053	1.84941	0.96459	0.173728	0.188774
1.11525	0.313862	0.34303	1.0051	0.410578	0.595108	0.409178	0.218604	0.470342	1.12281	0.156566	0.197226
1.00021	0.335335	0.153768	1.96259	0.281458	0.565012	1.20956	0.103055	0.50336	1.11748	0.176129	0.193671
0.966197	0.241814	1.38594	1.39793	0.372954	0.536761	0.764847	0.210519	1.94372	1.35091	0.151481	0.321835
1.60224	0.46361	0.743353	1.14429	0.380555	0.511169	0.989518	0.11507	0.248575	1.34647	0.156858	0.386331
1.20748	0.368902	2.3803	1.31287	0.299065	0.401099	1.26451	0.179005	1.76241	0.887289	0.156119	0.272851
1.1694	0.223918	2.27457	0.866748	0.29253	0.779357	0.612805	0.12033	0.713847	1.05645	0.188556	0.301637
1.18644	0.324198	0.957037	1.35875	0.302663	0.258885	0.182716	0.0820623	0.36041	1.30534	0.138492	0.18909
1.04121	0.295183	1.28852	1.35853	0.36733	0.447514	0.508994	0.257711	0.367402	1.18835	0.128631	0.191477
1.03467	0.455787	0.206626	1.31744	0.288704	0.380046	0.813914	0.135149	0.148411	1.62143	0.111784	0.382604
1.12128	0.367451	0.522745	1.00064	0.29233	0.246041	0.936421	0.137596	0.904849	1.30718	0.116472	0.203602
0.91841	0.472832	1.60592	0.843261	0.235599	0.277103	1.26921	0.332953	0.273997	1.29666	0.14081	0.281437
1.30631	0.322418	1.53805	2.13207	0.417044	0.359344	0.404759	0.233736	1.0735	1.3632	0.122155	0.194525
1.03244	0.411254	1.26724	1.12335	0.386804	0.672036	0.809455	0.0932937	1.74855	1.07555	0.171639	0.326135
0.938028	0.414912	0.364229	0.934028	0.229818	0.265993	1.25591	0.149326	1.25494	0.929336	0.106341	0.146593
1.12868	0.323863	0.655132	1.0169	0.334234	0.553077	1.32107	0.115146	0.47916	1.22123	0.160941	0.26217
0.914624	0.300049	1.12117	1.19343	0.273309	0.342566	0.524838	0.0545206	0.743338	1.66845	0.16148	0.25517
0.944217	0.584508	0.36798	1.48553	0.393341	0.519711	0.957212	0.321296	0.323833	1.03535	0.121366	0.175853
1.05404	0.243646	0.832508	1.53597	0.336507	0.547504	0.505301	0.118922	0.157805	1.02133	0.0926864	0.30293
0.821285	0.395721	1.02338	1.3451	0.217195	0.482321	1.551	0.166002	1.47067	1.16089	0.161393	0.380967
1.00554	0.199606	1.15214	1.23767	0.3095	0.379749	1.68925	0.111841	0.393607	1.02502	0.120396	0.251185
1.24799	0.3833	2.07457	1.96659	0.446835	0.724504	1.58696	0.0889618	0.560282	1.01215	0.129384	0.277851
0.861461	0.452241	1.17342	1.11445	0.240183	0.494525	0.854527	0.0907656	1.24584	0.546005	0.0854471	0.186237
0.827485	0.303623	0.104903	1.38615	0.309409	0.462501	1.3566	0.0443768	0.391593	0.74175	0.13292	0.325627
0.91478	0.395076	1.13064	0.83579	0.240518	0.147593	1.69561	0.0660992	1.06517	0.67509	0.14446	0.195241
0.559929	0.256859	1.10441	1.14434	0.518571	0.355883	0.809995	0.130202	0.412104	0.769502	0.171221	0.245997
0.770232	0.322203	1.18767	1.16436	0.398333	0.371792	1.5409	0.115795	1.88855	1.41747	0.21706	0.219938
0.933466	0.25553	0.97496	1.40069	0.344164	0.558683	0.5698	0.161725	0.384249	0.801091	0.164277	0.197642
0.803761	0.230325	2.08762	1.25084	0.300963	0.499998	0.664227	-0.00448175	0.493877	1.08746	0.239933	0.290018
0.714294	0.467339	1.04232	0.981988	0.301704	0.685768	0.374272	0.174189	1.40598	0.951148	0.128599	0.115409
1.15781	0.419967	1.61628	0.953833	0.249737	0.370104	0.91776	0.124426	0.300099	1.81823	0.127469	0.213736
0.766343	0.405512	0.186395	1.2886	0.326003	0.632714	0.357825	0.444343	0.419586	1.00056	0.152349	0.529028
0.86976	0.37009	0.436383	1.49362	0.415637	0.199716	0.786878	0.0891971	0.313982	1.22314	0.0936594	0.276334
0.714206	0.400987	0.726713	1.2801	0.429436	0.477575	0.620354	0.242684	0.885348	1.07342	0.145406	0.260013
0.55066	0.359734	0.363955	1.59397	0.402744	0.776846	1.126	0.0964796	0.403645	1.07366	0.107058	0.237769
0.862596	0.262196	1.36842	0.942885	0.478815	0.552425	0.457438	0.16863	1.25607	1.30528	0.0999685	0.211557
0.698205	0.377895	1.40604	1.41958	0.328151	0.756114	0.749237	0.167438	1.60368	0.907619	0.109813	0.317731
0.732164	0.18665	1.16431	1.45346	0.375165	0.566956	0.97909	0.679762	1.97278	1.20855	0.0919389	0.330004
0.869805	0.361835	0.947108	0.883853	0.350479	0.62077	0.66311	0.154975	1.94581	1.44786	0.123672	0.339173
0.860671	0.550138	0.577374	1.51247	0.385125	0.457121	1.37547	0.209534	0.689171	0.974193	0.112965	0.241954
0.902529	0.713922	1.20671	1.34603	0.331115	0.408288	0.937497	0.100611	0.451324	1.11886	0.0939854	0.508749
1.01188	0.285075	1.1898	1.38637	0.461451	0.467266	0.418943	0.193095	1.44886	1.39422	0.143858	0.334545
0.735949	0.30931	0.818467	1.01962	0.402898	0.715368	0.866788	0.0368319	1.31482	1.10008	0.153731	0.33384
1.02614	0.192365	0.252906	1.13261	0.443378	0.961755	1.31586	0.117865	1.47771	1.45669	0.110743	0.267285
0.788631	0.180666	1.16278	0.931084	0.518238	0.469338	1.54017	0.566033	0.888739	0.930165	0.115892	0.591186
0.911542	0.342918	0.837609	1.24148	0.40901	0.222341	1.15244	0.124513	1.89026	1.04574	0.119655	0.173633
0.766461	0.30299	0.961332	0.840864	0.33552	0.546393	1.18808	0.150497	0.422795	0.791691	0.0963456	0.259799
0.711393	0.293641	0.134646	0.98683	0.343078	0.435398	0.676655	0.158614	0.487405	0.880174	0.128703	0.208712
1.02719	0.367293	0.0623206	0.979882	0.346401	0.276733	1.35144	0.0776237	1.09341	1.0124	0.12296	0.315346
0.724569	0.484852	1.26527	0.781475	0.364802	0.398015	1.55294	0.0219578	2.12823	1.00205	0.145988	0.256442
0.864036	0.300985	0.93169	0.80465	0.478018	0.453166	1.40158	0.103687	2.2945	0.81626	0.119248	0.342917
0.792947	0.408926	0.0849898	0.918483	0.460372	0.282918	0.76921	0.138195	0.449368	0.881494	0.145855	0.237868
0.85297	0.336039	0.710638	1.21167	0.544443	0.392072	0.964151	0.167541	1.02747	0.903506	0.191262	0.457592
0.884212	0.412463	0.873809	1.20794	0.679325	0.760735	0.530621	0.0911267	0.53344	1.09589	0.109541	0.209258
0.940731	0.355754	0.857286	1.22565	0.679469	0.696347	0.617098	0.00040783	0.845975	0.762842	0.112383	0.320675
0.77187	0.59832	0.339437	1.11226	0.574699	0.695765	0.783008	0.0915652	0.991274	1.36837	0.131389	0.58198
0.740094	0.673586	0.897151	1.11187	0.514127	0.49449	1.05773	0.0705941	2.62443	0.57432	0.136802	0.270774
0.929512	0.27924	0.914765	1.10623	0.514055	0.254692	0.977072	-0.00230227	0.492023	0.663946	0.127905	0.40269
0.779468	0.471798	0.151119	1.3646	0.286434	0.229951	0.92504	0.0465935	0.822825	1.65271	0.123753	0.26021
1.06618	0.424311	0.702068	1.08014	0.211803	0.304301	0.683362	0.0366967	0.87975	1.12427	0.101062	0.267594
1.27405	0.314931	0.0637542	1.10798	0.590021	0.373147	1.043	0.0231462	0.882584	1.22233	0.136937	0.0981791
0.87193	0.277551	1.50045	1.02158	0.757505	0.404209	0.97898	0.126076	3.35273	1.25586	0.126053	0.117145
0.656682	0.304517	1.36947	0.744785	0.639689	0.236977	0.70021	0.168001	1.53904	0.72125	0.146351	0.176157
0.796876	0.402674	1.17588	1.11732	0.633555	0.419657	0.923432	0.00781601	1.95564	0.817867	0.152256	0.367024
0.634321	0.437819	0.631136	1.11625	0.5973	0.438939	0.806956	0.102568	1.43152	0.896644	0.101082	0.408573
0.824685	0.34551	0.330463	1.34529	0.373672	0.530367	1.13959	-0.00639665	0.615805	1.24465	0.111815	0.272018
0.6877	0.370159	0.647691	0.877854	0.0935508	0.77397	1.28269	0.0212291	1.09675	1.40419	0.108068	0.513443
1.36012	0.431459	0.918516	1.6847	0.509166	0.330479	0.904157	0.114548	1.51168	0.912661	0.11253	0.356109
0.580551	0.518546	0.166983	0.837872	0.477913	0.469575	1.1449	0.0902854	0.249963	1.06397	0.149197	0.35122
0.463248	0.381132	0.505035	1.01006	0.606932	0.549024	0.612808	0.0818679	2.15895	0.971784	0.1129	0.269139
0.509114	0.29878	1.38359	1.14075	0.261398	0.619311	0.846946	0.0334669	0.736131	1.08221	0.12901	0.353685
1.19008	0.329583	1.18251	1.81995	0.440801	0.261081	1.01967	0.131583	0.615363	0.554752	0.123879	0.410327
1.02962	0.406342	1.84323	1.43684	0.472083	0.291577	0.786628	0.126384	1.11204	1.00447	0.113328	0.313691
0.504995	0.401884	1.37783	1.40163	0.451062	0.466866	0.862606	-0.0142514	0.358228	1.09268	0.097776	0.239427
1.10982	0.41244	1.64871	1.23834	0.519937	0.300686	0.841763	0.0956033	0.592932	1.02216	0.0838697	0.420635
1.43305	0.297453	0.657453	0.998878	0.0214742	0.584772	0.699275	0.108172	1.39002	0.854837	0.104299	0.433738
0.969887	0.429127	0.441988	1.27353	0.255403	0.277512	0.862558	0.0518551	0.185613	0.759793	0.124908	0.0796393
1.38448	0.332723	0.547171	0.832954	0.167155	0.605795	0.937814	0.102791	1.48748	0.961697	0.105289	0.549326
0.574536	0.412614	1.68576	0.903451	-0.208675	0.376255	0.956783	0.128379	0.620927	1.31374	0.0954493	0.281648
1.49983	0.406337	0.625912	1.15055	0.102417	0.204825	0.934149	0.0507376	1.14027	1.4288	0.106394	0.606052
0.697014	0.598254	1.95459	0.896733	0.00536227	0.432673	0.988506	0.110959	1.18484	1.36589	0.192423	0.167894
1.49987	0.226494	1.46161	1.34634	0.184066	0.392499	0.862087	0.165619	2.25168	1.09818	0.107122	0.412736
0.979188	0.533141	1.62033	0.809171	0.104801	0.299074	1.17774	0.0824051	1.54378	1.20445	0.107288	0.880704
1.16991	0.39317	1.76143	1.5422	0.0510614	0.41702	0.985324	0.0187207	0.976554	0.822744	0.0957573	0.461118
1.17714	0.397593	1.84008	1.21089	0.425122	0.473161	0.677552	0.151697	3.24658	0.905996	0.133735	0.280782
1.74788	0.321036	1.47633	0.791284	-0.140929	-0.00719613	1.18266	0.0282711	1.12752	0.763881	0.102005	0.229391
1.63569	0.367847	1.66443	0.864554	0.313876	0.390684	0.944387	0.128525	0.467232	0.55894	0.0782611	0.207781
1.2286	0.702	1.36466	1.23463	0.446851	0.322143	0.702884	0.19504	0.668989	0.758292	0.141474	0.449917
1.6267	0.414446	0.790385	1.41251	0.284956	0.367425	0.861032	0.136595	1.14532	0.634957	0.0994962	0.361798
1.07921	0.44933	2.00211	1.22705	0.503262	0.373584	0.988741	0.119773	0.42505	1.06071	0.11101	0.405902
2.08095	0.400071	0.522376	0.961799	0.0184071	0.547567	0.770969	0.102654	2.40265	0.621749	0.129789	0.528361
1.61445	0.303445	1.52382	0.799414	0.552856	0.386948	0.870456	0.257184	1.07539	0.757862	0.137109	0.508445
1.2081	0.467937	1.33096	1.0876	0.57915	0.0865762	0.852291	0.0533929	2.68229	1.16567	0.0959992	0.231933
0.80013	0.412853	1.69891	1.00194	0.227239	0.397761	0.56144	0.147596	1.24077	0.816191	0.147871	0.499976
1.5986	0.43405	1.79694	1.31725	0.259774	0.481404	1.25017	0.0473924	0.926709	0.535866	0.255734	0.443649
1.74713	0.379348	1.61209	1.28232	0.544484	0.00211019	0.85579	0.0604078	0.549822	1.00992	0.146281	0.443889
1.24839	0.41383	1.17946	1.05232	0.739055	0.495672	1.40558	0.180874	0.698134	0.765017	0.121699	0.588169
0.985582	0.341869	1.85386	1.05507	0.43025	0.714882	1.0816	0.136685	0.836568	0.571651	0.143855	0.379204
1.34487	0.321702	2.17933	0.986044	0.502401	0.406782	0.660939	0.149754	1.57672	1.18619	0.130239	0.41215
1.6421	0.461116	2.11549	0.91449	0.470531	0.131883	1.02149	0.0681837	0.39799	0.800522	0.132363	0.405974
1.50326	0.30959	0.544936	1.2664	0.0297814	0.504057	1.40167	0.169105	0.733563	0.700949	0.147909	0.470611
0.961164	0.466204	2.17651	0.976639	0.570989	-0.0314245	0.828985	0.111775	1.62255	1.05061	0.146125	0.527877
1.72836	0.422912	2.17596	1.07602	0.368244	0.243577	0.722044	0.147775	0.502736	1.0482	0.0965709	0.440128
1.40153	0.352418	0.546708	1.28618	0.247123	0.210748	1.10441	0.0610313	2.4146	1.12904	0.128356	0.36031
1.77532	0.75613	1.84292	0.919983	0.609509	0.518763	0.510401	0.111474	1.74641	0.829351	0.109222	0.321366
1.58199	0.471475	1.52997	1.26508	0.0833287	0.340793	0.731649	0.0337395	0.825513	0.625282	0.142382	0.56554
0.934723	0.27891	2.9031	1.27729	0.68768	0.388631	0.642463	-0.00247549	0.772824	0.738011	0.0635221	0.310207
1.10798	0.365425	0.985168	1.05381	0.428039	0.519037	0.840369	0.0546207	2.02526	1.12373	0.118918	0.359045
1.59315	0.200359	1.87735	0.939335	0.371066	0.359037	0.698039	0.0999725	1.86791	0.950185	0.110885	0.649403
1.00665	0.523783	1.76902	1.20211	0.383483	0.53958	0.8847	0.0969868	1.44119	0.832702	0.165627	0.497124
0.981198	0.408931	1.66663	1.03796	0.34923	0.309292	0.868776	-0.0242973	0.809911	0.677586	0.157004	0.404632
1.22531	0.371859	2.08184	1.25601	0.00393834	0.41364	0.897067	0.11366	0.846436	1.08722	0.138994	0.0896966
1.21906	0.409474	2.61608	1.13584	0.312886	0.546653	0.882381	0.140671	1.58713	1.22994	0.126498	0.433309
1.25848	0.365828	1.34159	0.967774	0.310732	0.449942	0.854756	0.0737822	0.562008	1.00506	0.16912	0.355171
0.606823	0.2788	1.65635	0.870059	0.157951	0.440297	0.950442	0.219171	0.538443	1.01047	0.107969	0.432857
1.05061	0.199297	1.24281	1.09485	-0.083066	0.353199	0.651425	0.157503	1.1299	1.08639	0.156679	0.513177
0.751089	0.459406	1.31413	1.1097	0.218721	0.313962	0.726652	0.0466995	1.83201	0.783943	0.126574	0.50474
1.20753	0.384221	1.2628	1.04521	0.120432	0.270492	0.853253	0.165208	2.12573	0.621888	0.136324	0.483121
2.00374	0.302528	1.93205	1.26426	0.242012	0.345932	0.987256	0.133454	0.334536	1.03713	0.146367	0.482909
1.60853	0.384241	1.4191	1.13475	-0.00407194	0.0220109	0.864212	0.119689	2.18504	0.883721	0.112334	0.200189
0.499963	0.586577	1.509	1.18358	0.243011	0.439658	0.62957	0.204243	1.50099	0.894589	0.102135	0.613454
1.73376	0.35726	1.56645	1.19648	0.362047	0.323707	1.03248	0.160092	1.66889	1.37972	0.115754	0.528219
1.93436	0.617992	1.16153	1.1448	-0.0438756	0.06243	0.905774	0.155627	1.96514	0.82866	0.119405	0.560018
0.699078	0.389972	0.322394	1.17501	0.432973	0.933601	0.848029	0.0631055	0.571304	1.23487	0.0810611	0.411952
1.42674	0.443375	1.71426	1.30522	0.378492	0.134612	0.860384	0.154265	1.8483	1.02057	0.136069	0.427575
1.59223	0.217672	0.632823	1.16389	0.304093	0.42038	1.08497	0.13375	0.275722	0.665754	0.111821	0.142052
0.952889	0.598464	2.09464	1.02113	0.0912373	0.508083	0.788116	0.128785	1.90793	1.21776	0.147651	0.439905
1.56597	0.303348	0.681421	1.38521	0.348627	0.521524	1.1368	0.0757673	0.848581	0.817092	0.0793259	0.434187
1.15243	0.366703	0.750352	1.36822	0.526465	0.599158	1.03963	0.170644	1.83911	1.11722	0.0914494	0.316602
1.81972	0.574672	1.7	0.978516	0.597458	0.294916	1.14868	0.115775	1.276	1.25548	0.127241	0.213834
1.21759	0.340137	1.90975	1.67407	0.26139	0.224727	0.770361	0.0263394	0.892603	0.895398	0.125823	0.488055
1.82926	0.546537	1.69225	1.08039	-0.00796233	0.413824	1.17386	0.198263	1.02369	0.737657	0.109089	0.40374
1.81522	0.563456	0.775972	1.05423	0.507247	0.372606	0.626637	0.109426	0.885055	0.720955	0.108404	0.104982
1.38466	0.382702	0.670393	0.846285	0.435388	0.195924	1.13003	0.0399191	1.85977	1.10645	0.111886	0.512496
1.48129	0.571211	1.52873	1.04952	0.439782	0.444321	0.922252	0.117282	0.487351	0.925376	0.102708	0.513965
1.59062	0.607631	1.30634	1.03988	0.0499732	0.376658	0.864273	0.140574	1.42758	1.01574	0.108853	0.70335
1.24175	0.292443	1.99394	0.85057	0.342454	0.361694	1.03583	0.0875607	0.969387	0.709179	0.133036	0.493944
1.76489	0.325992	2.20501	1.21823	0.414252	0.551233	1.09079	0.125421	1.78805	1.2994	0.116869	0.578026
1.61418	0.312195	1.31381	1.21165	0.163987	0.208188	1.1805	0.025694	0.704413	1.17931	0.145629	0.498152
0.864503	0.504432	1.53544	0.906263	0.323383	0.710848	1.05888	0.0201759	1.73642	1.18409	0.118432	0.277165
1.17112	0.340661	1.72057	1.22595	0.234173	0.290642	0.991289	0.117851	1.95571	1.24029	0.0846785	0.698109
1.50529	0.774284	0.499487	0.821999	0.275184	0.392899	0.790925	0.104556	0.359621	0.816546	0.114471	0.31522
1.39896	0.340789	1.51712	0.983125	-0.200062	0.510852	0.90614	0.0702272	0.526461	0.705273	0.130645	0.548832
1.0473	0.476238	1.96547	1.09362	-0.027903	0.339324	0.985137	0.0694744	1.92621	1.14606	0.118442	0.546344
0.784463	0.391519	2.04032	1.12341	0.181334	0.238847	1.49632	0.118052	2.12722	0.922983	0.12163	0.434944
0.29695	0.377165	0.199339	0.957864	0.109204	-0.661964	1.04932	0.0260946	0.479447	1.41396	0.0670203	0.0805669
0.270183	0.384142	1.00666	1.10976	0.00482444	0.561248	1.11743	0.0645797	1.8907	1.47322	0.20156	0.401262
1.21931	0.363358	1.48482	0.799956	0.145247	0.000734229	0.972022	0.106735	1.82533	1.24586	0.115216	0.406057
0.391395	0.514895	1.71901	0.913858	0.48756	0.905651	0.768712	0.0197571	1.24948	1.0349	0.174978	0.286235
0.527807	0.22401	0.648662	0.867308	-0.207635	0.408422	0.875323	0.110309	2.08912	1.47148	0.118652	0.393196
0.732052	0.213657	1.22032	0.864169	0.18152	0.363408	1.27695	0.14445	1.03034	1.80237	0.103756	0.474725
1.65915	0.41738	1.52264	1.0674	0.299467	1.306	0.841521	0.137757	0.784307	0.879959	0.109909	0.702279
1.10578	0.411171	2.10994	1.25038	0.399388	-0.307165	0.978888	0.161442	0.343041	0.834868	0.123369	0.515221
0.438565	0.508823	1.95645	0.764429	0.449921	1.54338	1.05582	0.117356	1.77202	0.87146	0.137268	0.60057
1.12674	0.372378	1.59597	1.41521	0.445743	1.26198	0.962039	0.16934	0.229163	0.968363	0.122931	0.296775
0.727067	0.388112	1.54094	1.00353	0.267797	0.44179	1.25407	0.193447	2.07248	1.14758	0.124628	0.846356
1.41335	0.341073	0.205162	1.11972	0.358646	-0.0997466	0.459907	0.114396	1.43835	0.741524	0.13394	0.441111
1.05495	0.403822	1.78326	0.889573	-0.144978	0.477491	0.677932	0.143155	1.46051	0.871319	0.125908	0.916262
1.36144	0.368034	1.27752	0.786269	0.314225	1.17434	0.920211	0.133637	1.45359	1.27057	0.17223	0.433926
1.54297	0.394238	1.81998	1.26589	0.425995	1.23599	0.87989	0.334297	1.34553	0.771406	0.0903552	0.527854
0.750164	0.292994	0.338771	0.777271	0.522008	0.122566	1.24064	0.0342797	1.68542	0.749217	0.146541	0.513146
1.80405	0.4925	1.59388	1.38107	0.215094	0.000886099	1.15219	0.119399	0.577573	1.21496	0.113889	0.503735
0.429904	0.487059	2.02868	0.869379	0.0527697	1.35648	0.46312	0.121213	0.786191	1.08334	0.142332	0.543863
1.22602	0.38052	1.89956	0.570905	0.450367	0.0864255	0.823837	0.159155	1.14542	0.59905	0.0963782	0.536848
1.62901	0.309755	1.57489	1.01676	-0.244906	0.701659	1.1311	0.0804164	1.37556	0.675035	0.0684337	0.668301
0.880872	0.31571	1.60305	0.923714	0.511761	0.250349	0.815444	0.0979582	1.80798	0.554056	0.121683	0.285249
0.883989	0.417214	2.54345	0.746185	0.558906	0.403114	1.03018	0.108486	1.66665	0.768792	0.0966681	0.195532
1.24624	0.332992	2.23829	0.886091	0.227335	0.363487	1.12678	0.144115	0.634389	0.528071	0.11267	0.460534
1.6276	0.42403	1.56089	0.996672	0.282917	-0.0943512	1.20118	0.0642727	0.754766	0.702158	0.0859753	0.631048
1.27959	0.399564	1.81007	0.868559	0.452792	0.720987	0.928628	0.11825	0.444315	0.90132	0.133649	0.784672
1.23348	0.442267	1.60522	0.914065	0.622804	0.304652	0.902305	0.0177392	0.744963	1.14878	0.118802	0.624754
1.50793	0.436389	0.404235	0.78303	-0.0383135	0.523888	1.04395	0.113014	1.16931	0.726569	0.0871158	0.412543
1.67485	0.333847	1.69114	0.839549	0.425714	0.388142	1.06622	0.171819	2.38056	0.682375	0.0733418	0.744259
0.535847	0.485706	1.2852	0.697662	0.147744	0.413944	1.12262	0.0645468	1.0058	0.810765	0.10456	0.56712
1.63316	0.271078	1.58908	0.871845	-0.10132	0.138035	1.54402	0.0768051	1.03996	1.00061	0.120343	0.439926
1.11591	0.45989	1.34801	0.718093	0.164544	0.406361	1.09423	0.2237	1.51886	1.02386	0.110986	0.527275
1.04287	0.333375	1.72253	0.926169	0.325504	0.569388	1.26836	0.188902	0.1971	0.618443	0.0937735	0.514097
1.60636	0.525654	1.57911	0.915477	0.325375	0.500538	1.39878	0.214777	0.269087	0.885887	0.131031	0.520331
0.806156	0.31681	1.75391	1.22708	0.34015	0.75676	1.22191	0.175616	0.425902	0.849824	0.103265	0.517286
1.19189	0.386781	2.16413	0.845538	0.0855348	0.511755	0.859531	0.0690687	0.225268	1.09833	0.118706	0.515162
1.46562	0.399083	1.66307	0.7829	0.277513	0.983253	0.955431	0.171808	0.135446	1.21943	0.139974	0.451686
1.18187	0.577222	1.72645	1.01216	0.251009	0.490864	0.647672	0.0572636	0.201419	1.28555	0.0825167	0.668642
1.56083	0.415063	2.06757	0.940619	0.100891	0.671395	1.24332	0.216753	0.336746	1.17634	0.162865	0.330849
1.50359	0.412132	2.05688	0.923911	0.109244	0.691092	1.29526	0.194699	1.2438	1.13233	0.110499	0.380629
0.488156	0.226607	1.14053	0.764244	0.0788696	0.439464	1.26441	0.183618	0.788399	0.799464	0.108307	0.197416
1.33789	0.389133	1.79161	0.702352	-0.205862	0.207876	1.08749	0.165149	1.13979	0.87193	0.113992	0.239249
1.40959	0.298837	1.83676	0.989871	0.0321862	0.164137	0.90039	0.121107	1.30977	1.26122	0.129774	0.0382389
1.53914	0.377857	1.98545	1.01304	0.10056	0.336074	1.21567	0.069166	1.4475	0.652531	0.114433	0.147068
1.16599	0.396753	1.6723	0.425374	-0.398744	0.0246383	1.06015	0.164774	1.66613	0.639243	0.13163	0.128443
1.26588	0.515183	1.52869	0.86556	0.16843	0.0463215	1.12873	0.141573	1.42569	0.958857	0.0859437	0.202467
1.15821	0.34182	2.61412	0.9616	0.16486	0.387531	0.623572	0.164236	1.41842	1.10858	0.0797247	0.314416
1.60288	0.446997	2.27056	0.662884	0.26261	0.279105	0.98987	0.206391	0.915008	0.679744	0.138127	0.648894
0.719497	0.56128	0.655823	0.864959	0.160466	0.464538	1.15638	0.0543474	1.46657	1.37988	0.0835415	0.354716
1.17058	0.322307	0.717123	0.750441	0.165268	0.426836	0.933676	0.0865843	1.17827	1.12255	0.141675	0.671091
1.03468	0.365311	1.84158	0.766105	0.54881	0.110033	1.04292	0.11347	0.298454	1.87419	0.142071	0.268244
0.292171	0.308204	2.34227	0.477236	0.383615	0.291238	1.40795	0.0430458	0.400587	0.993448	0.115633	0.377406
1.06348	0.381955	2.47848	0.855202	0.409623	0.426324	1.09983	0.0974714	1.61533	0.927561	0.106603	0.0301958
0.898771	0.487149	0.411778	0.656401	0.459228	0.384211	0.712219	0.160137	1.46752	0.732247	0.116959	0.429454
0.549143	0.43659	1.55731	0.827318	0.480443	0.334159	1.12637	0.0976227	1.49499	1.08315	0.0745415	0.0600586
0.547854	0.57414	2.23482	0.5498	-0.0522364	0.227879	0.865384	0.17453	0.400557	1.19293	0.128556	1.43245
1.01792	0.286277	2.39554	0.939086	0.583401	0.39139	1.0225	0.0731938	0.586077	0.685142	0.104189	0.0210601
0.772566	0.340001	1.74326	0.769381	0.424831	0.375666	1.10117	0.0827391	1.0559	0.671578	0.115813	0.920704
1.09906	0.252616	2.45674	1.11916	0.626487	0.437068	0.947917	0.360563	0.697737	0.983539	0.139502	0.715158
0.299026	0.397052	3.94333	1.13187	0.58642	0.0957032	1.02673	0.252808	1.5163	0.910817	0.13738	0.596702
1.2517	0.2705	3.19515	1.04336	0.457621	0.0112155	0.458638	0.220092	0.245042	0.837311	0.0886395	0.562112
1.14339	0.393153	2.06078	0.910271	0.311833	0.309183	0.882955	0.255924	0.468753	1.32711	0.119247	4.02611
0.832128	0.692074	1.42398	0.874559	-0.0617574	0.353624	1.05722	0.196449	0.577854	0.783237	0.136498	0.0375141
1.05315	0.307521	2.43238	0.968546	-0.22318	0.378722	0.881621	0.171594	0.330606	0.523928	0.067356	0.324171
0.860735	0.316065	2.50621	0.781192	0.53749	0.156592	1.37775	0.204843	0.859254	0.813166	0.035473	0.866249
0.530386	0.437653	1.12158	0.939799	0.558399	0.278904	1.44323	0.211939	0.903713	0.63408	0.0725566	0.179487
1.28663	0.2984	3.67664	0.922309	0.422258	0.413451	1.29422	0.195641	0.265589	0.611463	-0.02553	0.854057
1.61794	0.349504	2.89721	1.06779	0.519625	0.324577	0.721581	0.0968451	1.6592	1.10524	0.0755233	0.903586
1.80003	0.283039	3.62552	0.992934	0.441309	0.393464	1.13602	0.213162	0.782669	1.01759	0.111524	0.252764
1.04672	0.364757	1.06179	0.865087	0.472839	0.225239	0.885588	0.233336	0.18688	0.702533	0.158704	6.07043
0.947745	0.385567	2.78229	0.737462	0.147899	0.516945	1.26292	0.215394	1.80099	0.460142	0.148247	0.360904
1.02686	0.381015	3.95035	1.12143	0.30854	0.397156	0.874949	0.34389	2.23697	1.05106	0.0961042	0.149452
1.9591	0.44166	2.62103	1.01711	0.326329	0.304587	0.660856	0.174875	0.771776	0.632517	0.0385202	0.639744
0.769038	0.390847	2.13346	1.19848	0.410936	0.553227	1.06072	0.0997035	0.38827	0.903093	0.063583	1.0392
0.871941	0.393117	2.46834	0.91828	-0.0160891	0.313958	1.19673	0.182575	1.40786	1.04967	0.0893994	0.294381
1.09875	0.549663	3.84849	0.986702	-0.264606	0.347294	1.39767	0.147002	1.38563	1.36208	0.142768	0.519886
1.14321	0.517905	2.45159	0.983892	0.364461	0.225873	1.46062	0.330705	1.53127	1.30762	-0.00205103	0.800249
0.951087	0.526768	1.73891	1.0741	-0.153478	0.32404	0.858451	0.0389953	1.08125	1.14718	0.198354	0.382095
1.8725	0.535043	2.02343	1.04478	0.170905	0.427816	1.10938	0.0765032	0.821773	0.865129	0.14075	0.233973
1.48882	0.292683	2.24988	1.17167	0.085995	-0.027042	1.1296	-0.0233486	0.888427	0.649471	0.265915	0.350246
0.666281	0.328302	2.329	0.990456	0.00786298	0.164016	1.20287	0.213944	0.548502	1.07591	0.0939518	0.467503
1.60736	0.349007	2.15764	0.967798	0.230535	0.510499	0.877963	0.182121	1.65445	0.719442	0.223589	0.049874
1.91634	0.532439	2.39937	0.771862	0.412423	0.363005	0.916418	0.166179	1.0264	0.671041	0.159347	0.451372
1.48952	0.303866	2.90583	1.19992	0.222772	0.0858659	1.36142	0.204231	0.705587	0.74169	0.151765	0.49306
1.17561	0.548307	2.43066	0.934698	0.216943	0.13693	1.05252	0.238116	0.833506	0.874053	-0.00499386	0.139106
0.65096	0.441927	2.63156	0.930607	0.180911	0.27931	0.842566	0.267822	0.256228	0.915271	0.114204	0.297448
1.34732	0.395152	0.592268	1.07913	0.329724	0.0312738	1.07214	0.278615	1.43869	0.77118	0.0938872	0.217916
1.72474	0.390539	3.59462	0.890221	0.113292	0.736153	1.05198	0.204936	0.256183	1.35574	0.141019	0.322474
1.07597	0.365718	2.28791	1.03786	-0.120753	0.387246	1.26786	0.242381	0.857964	0.843915	0.0339101	0.337365
2.1682	0.459759	3.04954	0.905006	0.267408	0.304134	1.17794	0.263603	0.91529	1.2666	0.167675	0.391695
1.78343	0.365492	2.61235	0.882013	0.000896376	0.365821	1.20836	0.288003	1.46403	1.41981	0.128836	0.222168
2.04514	0.17125	2.04512	1.21797	0.0605128	0.362741	1.72486	0.253483	0.0915104	0.731587	0.163747	0.214959
0.903051	0.338866	3.34703	0.918602	0.329684	0.223059	0.908644	0.295458	0.30958	0.887497	0.109126	0.43658
1.38876	0.419374	0.708101	0.946194	0.208695	0.274222	1.29338	0.293176	0.287942	1.19063	0.0714501	0.389389
1.26071	0.272738	1.07199	1.11636	0.263995	0.419732	1.13658	0.14021	0.809189	1.04717	0.0685232	0.368948
1.4916	0.23062	3.20803	1.04595	0.42275	0.655028	1.36337	0.292389	1.7563	1.51571	0.0158883	0.293095
1.94753	0.149379	1.85293	1.06448	0.346036	0.158718	0.814494	0.200715	0.490131	0.966963	0.151368	0.958066
1.62189	0.228759	2.22545	1.15047	0.300617	0.379173	1.87151	0.165299	0.497762	0.689951	0.0706507	0.391257
1.55021	0.225605	2.91629	0.867709	0.291602	0.146075	1.09924	0.296292	0.640226	0.989066	0.171379	0.34594
1.49019	0.22168	2.76458	0.909118	0.197801	0.200533	1.56165	0.266866	0.943171	0.502312	0.0324656	0.166054
1.7392	0.213868	1.72014	0.782981	0.426951	0.145609	1.01364	0.274202	0.673494	1.20718	0.0810779	0.505998
0.612405	0.279276	1.21204	1.14882	0.181473	0.155069	1.04754	0.296031	1.2172	0.862351	0.155505	0.313053
1.45415	0.232684	2.3175	0.780039	0.292512	0.181319	0.917817	0.277209	0.814799	0.784468	0.0678809	0.304402
0.64545	0.281464	1.2083	0.872731	0.358426	0.225697	1.06597	0.182157	1.48649	1.00943	0.0862308	0.215826
0.690027	0.346479	1.92077	1.20806	0.190068	0.128267	1.11247	0.21289	0.911197	0.845348	0.135678	0.38881
1.40299	0.360475	2.58206	0.66396	0.399604	0.162433	1.18329	0.166804	1.08577	0.840837	0.0134286	0.179282
1.4362	0.221804	0.509312	0.32041	0.0957797	0.253042	1.07479	0.238051	0.551435	0.685885	0.08604	0.310321
0.879313	0.260086	2.20859	0.512549	0.354161	0.142676	1.03625	0.118029	1.17947	0.773292	0.0582968	0.414422
0.551757	0.278381	1.8674	0.967266	0.136522	0.170936	1.0489	0.25169	1.42755	0.830928	0.0265739	0.48817
0.769258	0.354889	2.84171	0.848501	0.470636	0.115391	1.12544	0.196247	0.412251	1.07584	0.0780396	0.306894
1.49401	0.415531	1.90577	0.986127	0.229159	0.212839	0.872032	0.154669	1.03625	1.78143	0.0546004	0.461169
1.35358	0.298233	0.766754	1.44263	0.260216	0.139102	1.37866	0.058539	0.216471	1.02883	0.184078	0.536988
1.33166	0.317928	2.15453	0.808594	0.0279098	0.190619	1.01059	0.309411	0.932906	1.17944	0.0631764	0.329113
1.15405	0.302925	2.43435	0.23507	0.362161	0.156075	0.829272	0.0940494	0.256435	0.874466	-0.0146386	0.106635
0.734175	0.25355	1.43687	1.31393	0.176251	0.225623	1.22123	0.210383	1.16013	1.10807	0.0899969	0.356957
1.83397	0.272547	1.83126	0.839596	0.0193686	0.0980458	0.696165	0.178291	0.322593	0.748431	0.071974	0.455282
1.62036	0.320621	0.556004	0.224814	0.130589	0.167788	0.886621	0.360416	0.295183	0.988805	0.00123479	0.723357
1.77671	0.241407	2.13275	1.18356	0.285568	0.143511	0.840466	0.351282	0.563692	1.20139	0.134305	0.639723
1.37845	0.390107	1.64615	1.66188	0.397392	0.144344	1.21268	0.358393	1.08885	0.641198	0.0331496	0.066839
0.92338	0.374456	1.30969	0.542133	0.463956	0.237186	0.76539	0.212671	1.129	0.717448	0.0724045	0.645426
1.48611	0.320375	2.90313	0.994028	0.684079	0.170912	1.01638	0.196302	1.30365	1.18572	0.0839044	0.35638
1.6301	0.365252	2.03628	0.704863	0.109349	0.244886	1.19391	0.295757	0.423972	0.94147	0.0949599	0.151208
1.79479	0.176316	1.56003	0.732044	0.717324	0.214477	1.1397	0.449664	0.341055	0.902586	0.208314	0.264026
1.13182	0.339446	0.3404	1.33051	0.606055	0.116376	1.36604	0.345713	0.592826	1.04353	0.0601301	0.433982
1.36258	0.232698	2.38526	0.670431	0.5996	0.126274	0.923913	0.340784	0.482153	1.48927	0.103014	0.234774
0.99006	0.333857	0.630457	1.3052	0.70217	0.175262	1.08571	0.382662	0.42648	1.30161	0.0510253	0.0954481
0.910099	0.241543	2.06539	0.509316	0.381889	0.132275	1.35846	0.388534	1.25149	1.54251	0.0690819	0.447769
1.62523	0.236454	2.14304	1.20557	0.568417	0.0983421	1.26337	0.343915	0.137856	0.915611	0.115009	0.123274
1.26789	0.228703	2.48731	1.0741	0.621562	0.175137	1.01927	0.38663	1.14144	0.793852	0.122	0.144411
1.54249	0.187173	2.3097	1.06962	0.240015	0.0854748	0.515355	0.356559	1.09335	1.19293	0.267948	0.416666
1.30935	0.284299	1.94601	0.810658	0.649258	0.182055	1.11284	0.520446	0.844586	1.57294	0.0266316	0.333705
1.18383	0.212368	1.91725	1.00284	0.254232	0.220159	1.20571	0.332797	0.817426	0.779965	0.152616	0.0830106
1.30379	0.197222	2.62534	0.748176	0.245626	0.13319	0.667886	0.336375	1.15727	1.11771	0.122722	0.278373
1.22907	0.234208	2.31472	0.630021	0.391299	0.12808	0.931916	0.290651	0.255231	1.19327	0.0976999	0.269226
1.45483	0.161434	2.5227	0.415015	0.403141	0.152995	0.94595	0.109145	1.09241	0.961478	0.183847	0.157873
0.33509	0.256943	1.93157	1.236	0.499591	0.204138	0.85446	0.39926	0.422389	1.1713	0.0665666	0.249921
0.592929	0.287771	2.20491	1.05255	0.401405	0.0917601	0.961928	0.490511	0.945198	1.06585	0.152201	0.113322
1.29657	0.239222	1.82319	1.10242	0.186279	0.29817	1.1315	0.300498	1.21331	1.03741	0.0661739	0.664523
1.37845	0.245667	2.01722	1.15867	0.307829	0.161001	1.49889	0.342037	0.180877	1.17862	0.134303	0.49218
0.953847	0.185597	2.66928	1.03479	0.194355	0.181285	0.702921	0.27948	0.663754	1.25461	0.0273872	0.177587
1.40269	0.272692	2.46825	0.837347	-0.187021	0.187021	0.810096	0.246001	0.179247	0.980884	0.16126	0.233672
0.579695	0.168157	2.02919	0.661265	0.037835	0.166827	0.956338	0.0824723	1.00149	0.866082	0.111603	0.334508
1.44748	0.269784	2.77133	0.273984	0.090446	0.142201	1.26903	0.466883	0.151181	0.897145	0.166437	0.468975
0.909614	0.288044	1.07139	1.44155	0.0552544	0.297862	1.20366	0.346002	0.633729	1.04392	0.062895	0.198623
1.63993	0.263179	1.38332	0.530288	0.172354	0.181853	0.73363	0.277048	1.25974	1.07751	0.149932	0.221905
1.81868	0.279005	3.32221	0.681013	-0.159436	0.257994	1.46014	0.363712	1.48876	1.02708	0.143403	0.607916
0.538506	0.372489	2.61443	0.865411	0.212181	0.0609221	0.970312	0.310048	0.985552	0.677443	0.157211	0.397726
1.69314	0.325809	2.47505	1.2305	0.231725	0.131302	0.568429	0.257833	0.654072	1.1341	0.090152	0.230499
1.15547	0.284761	1.93569	1.14919	0.102149	0.114631	1.33363	0.210448	1.00109	0.990323	0.14229	0.194815
1.41046	0.364199	2.48875	0.843301	0.0526292	0.177	1.24842	0.259755	0.464199	0.93796	0.202691	0.73293
1.72028	0.224644	1.9566	0.488488	0.19342	0.0888786	1.14646	0.126132	1.46769	0.956051	0.256563	0.584776
1.87185	0.296103	2.16508	0.90751	0.198957	0.162079	0.913486	0.268428	0.117192	0.994967	0.0535704	0.215357
1.56189	0.41519	2.29829	0.828274	0.138088	0.151729	1.1307	0.174559	0.787533	0.724736	0.114191	0.423928
1.14893	0.338122	0.558104	0.809263	-0.00593663	0.229917	1.18461	0.310005	1.61155	0.807838	0.0625948	0.394909
0.960781	0.249668	2.05936	0.679311	0.402034	0.0872602	1.55065	0.208608	0.678152	0.970611	-0.00661838	0.641987
1.39278	0.306065	2.21581	0.782947	0.225492	0.116651	1.16443	0.123608	0.383537	0.876732	0.0775157	0.464354
2.16378	0.338428	2.46141	0.447214	0.50464	0.194113	1.29009	0.162322	0.405817	1.06653	0.0489573	0.304517
1.74664	0.265591	2.35405	0.760573	0.228497	0.201024	1.04104	0.21145	1.34008	1.31694	0.102114	0.557225
1.70739	0.331316	2.45237	1.06796	0.127344	0.138169	0.739796	0.324832	0.894421	1.15461	0.127467	0.377257
1.56561	0.31979	3.18654	0.964894	0.109314	0.192085	1.26843	0.287684	0.906315	1.02834	0.0660267	0.0173935
1.55446	0.333833	2.40612	0.946439	0.28478	0.251304	0.84471	0.309726	0.683546	0.68851	0.171736	0.695229
0.541759	0.303707	1.62505	0.918614	0.0423466	0.125723	1.48148	0.103099	1.85019	1.25609	0.0735359	0.269844
0.560008	0.231829	2.48723	0.792894	0.201627	0.106771	0.917642	0.262399	1.26903	0.913653	0.088253	0.483268
0.598226	0.303765	2.62165	0.638456	0.282654	0.0878432	0.959127	0.318942	1.10243	1.26603	0.047984	0.663806
0.628094	0.18995	2.18402	1.30296	0.23281	0.166337	0.941325	0.182394	0.625826	0.454706	0.091858	0.331842
0.142902	0.161916	1.34825	0.825839	0.0251054	0.138289	1.15779	0.39881	1.06277	1.01055	0.0512559	0.507019
0.497112	0.333332	1.75751	0.874375	0.17337	0.308205	1.39487	0.475138	1.24908	0.958597	-0.0555538	0.108255
0.867885	0.229376	2.25519	0.496319	0.306845	0.0926748	0.958589	0.420935	0.39757	1.22164	0.00395691	0.496894
1.23265	0.233797	1.75253	0.647563	0.0907578	0.14265	1.38447	0.432204	1.05778	1.30278	0.0454846	0.301351
0.691124	0.221915	0.841178	1.23643	0.159213	0.181981	1.06342	0.395081	1.4478	0.949015	-0.0277183	0.296681
0.595763	0.260118	2.54122	0.842705	0.217554	0.251015	0.794681	0.377567	0.58625	1.74167	0.0384825	0.00859883
1.30858	0.269326	2.29458	1.09159	0.142503	0.165851	0.913004	0.306542	0.247201	0.89601	0.035296	0.49392
0.840577	0.188224	3.64565	1.02923	0.0686087	0.342333	0.966506	0.358453	1.27144	0.771384	0.144936	0.38754
1.20434	0.245262	2.5624	0.66285	0.182389	0.22659	0.891018	0.261713	1.31261	0.734563	0.0158734	0.620619
0.623358	0.216903	1.65848	0.83758	0.112745	0.226209	0.803016	0.239816	1.13208	0.781287	0.0894262	0.328809
1.08835	0.253365	2.70216	0.441704	-0.0996336	0.101618	0.939237	0.3898	1.88975	1.56137	0.0306303	0.378691
1.3144	0.334676	2.52618	0.942471	0.0760606	0.160518	0.735284	0.230996	1.95691	1.12594	0.10421	0.585016
0.661804	0.243702	2.58671	0.707827	0.103828	0.299814	0.993805	0.126512	1.56712	1.06454	0.0714252	0.775904
1.14278	0.294197	0.997291	1.10672	0.129481	0.144691	1.00879	0.354403	0.324765	1.4024	0.200902	0.339903
1.49787	0.153829	0.622592	0.978334	0.127033	0.0807869	0.920439	0.243386	0.462346	0.86322	0.176642	0.612556
1.12356	0.288084	1.84881	0.924755	0.00325893	0.200526	0.742476	0.232204	0.547966	0.490909	-0.0135231	0.318762
1.18336	0.251033	2.95438	0.846169	-0.00703284	0.117619	0.961448	0.281284	0.508069	1.17124	0.105159	0.280844
0.640889	0.411026	2.60311	0.719237	0.206202	0.189947	1.22016	0.243614	2.1609	1.50016	0.121118	0.32904
0.801408	0.254654	2.8077	0.884392	0.181772	0.2214	1.19975	0.24887	1.21443	1.48139	0.0327658	0.388422
0.883857	0.382601	0.627848	1.41005	0.0590626	0.240399	1.10984	0.194976	1.55748	0.920942	0.0972138	0.341759
1.08057	0.226762	1.62485	0.802316	0.209585	0.131799	1.44225	0.65362	0.332067	1.05745	0.136275	0.27855
1.12284	0.163909	1.92122	0.699279	0.16348	0.172512	0.838092	0.908722	1.22067	1.11126	0.0997967	0.536532
1.03372	0.221686	2.15823	0.59355	-0.0828582	0.18706	1.06254	0.859583	0.479846	1.02161	0.188545	0.491758
0.520131	0.133089	2.67373	0.594873	0.121853	0.221948	0.955195	0.981658	0.28793	0.775044	0.187477	0.280991
0.532972	0.284348	2.15812	0.755874	0.260765	0.050069	1.08253	1.02219	0.712604	0.860361	0.0915597	0.371593
0.377315	0.229506	1.12708	1.10997	-0.0423854	0.133909	0.98269	1.11498	1.3493	1.19732	0.0872052	0.219227
0.735913	0.16476	2.4357	0.636669	0.27089	0.157496	1.00945	1.03673	0.663282	1.21698	0.116972	0.388156
0.575993	0.325501	0.143356	0.927826	0.485862	0.0944559	0.882317	0.885752	1.29422	1.1786	-0.0367774	0.37111
0.681187	0.219934	2.47555	1.16426	0.320708	0.1341	1.91864	0.977038	1.43761	0.872524	0.148736	0.398458
0.842563	0.275838	2.35862	1.03891	0.10044	0.227191	0.83713	1.31501	0.526932	0.785513	0.184318	0.457951
0.146765	0.241654	0.444511	0.887895	0.269634	0.103666	1.37345	1.4943	1.20596	0.783509	0.0529262	0.404206
0.729917	0.295299	2.2371	0.842746	-0.00100029	0.22338	1.07836	1.21722	0.904791	1.33787	0.136965	0.152461
0.398812	0.244465	0.25537	0.600792	0.253108	0.197758	1.38858	1.33009	0.269338	0.943146	0.115169	0.0990659
0.992307	0.266945	1.78301	0.594867	0.0536912	0.21588	0.957289	1.2622	1.1519	1.96099	0.147588	0.557691
1.03416	0.192018	1.94333	0.931048	0.236555	0.189577	1.28926	1.2276	0.241526	0.708228	0.149994	0.411364
0.858393	0.223588	1.67728	0.511578	0.225107	0.19779	0.860444	1.37659	0.804116	0.993229	0.126631	0.391979
0.539588	0.301138	2.94029	0.653417	0.111104	0.0723553	1.21945	1.04151	0.833657	0.576011	0.102771	0.367509
0.25609	0.278003	2.86966	0.517584	0.136533	0.200603	1.0847	1.37021	0.391894	0.93906	-0.0036676	0.458504
1.00626	0.301193	2.76075	0.553613	0.223537	0.0981368	1.16364	1.38815	1.15353	0.70138	0.0931833	0.261263
1.04131	0.174753	0.681004	1.21064	0.0555182	0.0661026	1.10757	1.29852	0.902074	0.580978	0.0864704	0.599285
0.268918	0.293007	1.33566	0.450248	0.297488	0.278803	1.15386	1.1043	0.827454	0.679806	0.138637	0.251114
0.469006	0.343015	2.67378	0.687564	0.0703238	0.169037	0.733794	1.28604	0.869346	0.707737	0.0789056	0.578964
1.09964	0.27947	3.32446	0.771001	0.108327	0.113613	1.14099	1.11889	0.410636	0.898357	0.0912277	0.217245
0.980551	0.229911	2.27281	1.22549	0.206198	0.168457	0.978389	1.27945	1.39447	1.12532	0.00219022	0.737331
1.05449	0.306131	2.02585	1.3097	0.0139195	0.075178	1.04275	1.12591	0.897251	0.98467	-0.0600536	0.344172
1.48982	0.267748	2.10349	0.767645	0.0523894	0.117707	1.33349	1.64689	1.03524	0.678706	0.153434	0.26145
0.990983	0.297753	1.40509	0.622465	0.125108	0.230375	1.32101	1.66189	0.615225	0.327319	0.0572818	0.416842
0.146927	0.316293	0.797806	0.562339	-0.0411671	0.100558	0.870133	1.6156	0.593151	1.30743	0.060321	0.588075
0.528692	0.234727	1.64448	0.564237	0.143054	0.214428	0.764587	0.210089	0.819418	0.812079	0.114334	0.377203
0.400046	0.259173	1.57238	0.982911	0.0848782	0.128382	1.1099	0.241922	0.940119	0.539111	0.0397729	0.35916
0.637881	0.307067	0.333594	0.515691	-0.105727	0.0779618	0.872244	0.188616	0.828995	0.757942	0.0825791	0.348724
0.692777	0.331525	2.09792	0.78704	0.209646	0.284576	0.814177	0.185575	1.23478	1.45617	0.134841	0.254753
0.705181	0.280998	0.577499	0.776306	0.150347	0.120506	1.19059	0.315356	0.405887	1.01912	0.0803124	0.434091
0.698868	0.201192	2.16611	0.757835	0.253355	0.059903	0.990655	0.257708	0.929055	0.708809	0.136094	0.843358
1.00708	0.284268	1.94588	0.735356	0.18988	0.365131	1.38189	0.240206	0.507048	1.07954	0.059461	0.516378
0.315308	0.341376	1.41133	0.723478	0.231089	0.133112	1.6795	0.293898	1.94193	0.54499	0.196947	0.29706
1.03159	0.261402	1.99829	0.664647	0.0851134	0.23536	0.81232	0.303947	1.25911	1.04852	0.0713805	0.84506
1.15741	0.239521	1.64922	1.10521	0.275314	0.143314	0.757132	0.140347	1.22712	1.00176	0.18894	0.539462
0.473722	0.248173	2.7727	0.579456	-0.101284	0.167384	0.465483	0.212268	0.985843	0.929669	0.0640791	0.302519
0.301041	0.194497	1.95174	1.18271	0.0673515	0.094757	0.863424	0.384782	1.66254	1.60375	0.0157103	0.559458
1.13533	0.199644	0.754918	0.845355	0.1258	0.143428	0.814042	0.485692	0.546782	1.58892	-0.00816038	0.332607
0.878394	0.203195	2.12079	0.611335	0.134408	0.289728	0.810622	0.330001	1.21569	0.618284	0.166683	0.295179
0.826704	0.244317	2.2988	1.1923	0.277059	0.0520047	0.695008	0.26291	0.891477	1.08706	0.0755253	0.639173
1.21642	0.189553	1.49673	1.20127	0.254486	0.335319	1.20714	0.194862	0.264348	0.891876	0.271754	0.448157
1.22726	0.174645	1.61419	0.802944	-0.0247914	0.220082	0.953201	0.195141	1.21548	1.33939	0.34037	0.771074
0.413553	0.28221	1.94102	0.749272	0.269429	0.188116	0.896216	0.34545	0.354657	0.689126	0.0350594	0.386076
1.09407	0.235674	2.47564	0.921298	0.120757	0.14031	0.764683	0.31929	1.03679	0.854075	0.20477	0.615295
1.23311	0.229601	2.54597	0.781055	-0.061231	0.184937	1.29637	0.300004	1.0407	1.03329	0.0136633	0.206076
1.02361	0.199493	1.49535	0.817911	0.24909	0.114586	1.10692	0.328419	1.12512	0.8307	0.172897	0.46447
1.00832	0.260614	1.23257	0.795309	0.254098	0.190626	0.776574	0.275624	0.419447	0.578606	0.127913	0.287499
0.697152	0.252855	2.06085	0.80775	0.0756769	0.179767	0.768182	0.484116	1.56661	1.57729	0.0623094	0.568743
0.138931	0.230027	1.71412	0.631985	0.408948	0.208721	0.969496	0.275557	1.14488	0.752002	0.142923	0.400841
0.259966	0.192464	1.05732	0.993974	0.156624	0.106574	0.906351	0.339931	0.686191	1.19957	0.0998762	0.531434
0.539777	0.26853	1.10886	0.712541	0.152631	0.317674	0.954782	0.323357	0.763701	0.631287	0.0694309	0.325705
0.554511	0.231513	1.93491	0.476744	0.269866	0.222275	0.806013	0.120106	1.67619	0.914992	0.0524271	0.438389
0.764079	0.290542	1.74238	0.593245	0.16131	0.206306	0.903589	0.179195	0.671708	0.708453	0.122507	0.59908
0.208787	0.243668	0.946878	0.644965	0.271169	0.209606	1.25778	0.114275	1.03271	0.949682	0.151645	0.163741
0.914407	0.241098	1.1275	0.661006	0.2175	0.11305	0.930994	0.0346583	0.978167	0.965575	0.110454	0.0400712
0.82323	0.348457	0.421366	0.751239	0.0208907	0.165107	1.62136	0.208267	0.847148	0.782051	0.118122	0.12352
0.184623	0.252316	0.875973	0.657647	0.215843	0.0973987	0.496133	0.303415	0.868951	1.13958	0.0367784	0.335559
0.743175	0.273438	1.49704	0.875825	0.11169	0.111207	0.971899	0.303939	0.497374	0.712826	0.151055	0.0818126
0.75184	0.193042	2.02076	0.576742	0.11042	0.203205	0.722394	0.162671	0.460293	0.960163	0.181062	-0.0724493
0.26869	0.260963	0.358675	0.85345	0.0788662	0.0986293	1.10516	0.106907	0.418259	0.934096	0.19244	0.122384
1.06222	0.242478	1.55978	0.609436	0.110766	0.0746897	1.42831	0.244528	1.17059	1.23729	0.105291	0.161128
0.7358	0.235576	1.6069	0.767381	-0.202166	0.306451	0.847294	0.268349	0.814991	1.37841	0.0971521	0.0797924
1.18263	0.234764	1.89689	0.604802	-0.154867	0.237027	1.25865	0.180789	1.44007	1.29384	0.224014	0.30507
0.324194	0.12917	1.61142	1.25485	0.096844	0.122372	0.89287	0.320025	1.16679	0.760502	0.0153544	0.377738
0.948365	0.255362	1.47855	1.08002	-0.238136	0.220758	1.00946	0.1356	0.412768	0.407676	0.107292	0.124475
1.21352	0.238281	1.53503	0.954344	-0.0146263	0.189061	1.61338	0.218905	1.07083	2.4025	-0.0347005	0.334603
0.72765	0.198316	1.1738	0.573288	0.172674	0.185668	1.52126	0.157756	1.13565	1.64134	0.0682448	0.2366
1.52912	0.313843	1.46632	0.97736	0.332889	0.145726	1.27388	0.288494	0.331238	1.25951	0.196089	0.300106
0.920573	0.243879	0.461647	0.908552	0.0807572	0.0784419	0.968114	0.258218	1.51985	1.40855	0.125885	0.528058
1.26298	0.209468	0.453682	1.00656	0.312988	0.239682	0.960328	0.155844	1.08019	1.15437	0.0966152	0.0866951
0.91493	0.242558	1.48907	1.1232	0.23779	0.109037	0.76909	0.287411	1.34812	1.4604	0.0723767	0.359582
0.630271	0.217759	1.55996	0.898259	-0.0504311	0.191566	0.862758	0.32652	1.51091	0.78121	0.0643634	0.27349
0.962883	0.315386	1.49128	1.13084	0.33149	0.163609	1.20829	0.303144	1.17171	0.858502	0.098542	0.410601
1.02852	0.156283	1.07774	1.04629	0.313956	0.186755	1.47239	0.229676	0.773263	0.904467	0.0894739	0.51619
1.04321	0.221247	1.28639	1.29998	-0.176537	0.193784	1.11223	0.118233	0.85832	1.19824	-0.0448662	0.29005
0.451827	0.245314	0.802635	0.820686	0.15542	0.245682	1.28096	0.305039	1.50199	0.645653	-0.0283267	0.437498
0.638075	0.289819	1.6971	1.16909	0.315088	0.159948	1.24673	0.332144	1.18022	1.20819	0.0771468	0.269686
0.346138	0.244615	1.49938	1.3563	0.273416	0.35748	1.39024	0.343367	1.08117	1.33857	0.153967	0.256911
0.55968	0.34597	1.8308	0.811225	0.32735	0.13359	0.901653	0.265139	1.39411	1.17626	0.0990123	0.413003
0.122713	0.237777	1.93318	0.826351	0.126725	0.214631	1.13513	0.28974	0.599716	0.81427	0.184601	0.321546
0.761138	0.271361	1.17193	0.802478	0.437058	0.0360879	0.909485	0.245146	1.36123	1.16394	0.0575074	0.373469
0.377148	0.320693	1.77558	1.22609	0.159926	0.0998283	1.17139	0.172647	1.23443	0.731032	0.0263483	0.49548
0.915473	0.3002	1.28761	1.21331	-0.224955	0.146292	1.17817	0.191564	0.951878	0.982621	0.164544	0.300263
1.03703	0.209749	1.10142	0.955836	0.22639	0.229019	0.905369	0.405614	1.36505	0.90891	0.115711	0.283341
0.827608	0.264402	1.45102	0.88749	-0.0399863	0.150251	0.900636	0.269299	1.326	1.30334	0.0382657	0.562198
1.14742	0.217685	1.08953	1.15019	0.29727	0.085784	0.56978	0.0785154	1.4648	0.834944	0.139223	0.230132
0.369798	0.258686	1.12232	0.572888	0.30299	0.1576	0.826828	0.190399	1.05356	1.30153	0.341806	0.274605
0.847423	0.205223	1.79407	0.631416	0.119867	0.168604	1.0118	0.0480918	1.17912	0.520601	0.105347	0.390168
1.14796	0.237287	1.39681	0.882009	-0.102117	0.270796	0.831368	0.0977375	0.571132	0.932435	0.220306	0.320626
0.751437	0.280654	1.0579	0.716932	0.240642	0.237882	0.498665	0.213251	0.990695	0.432492	0.199434	0.212914
0.999621	0.222398	1.24479	2.29565	0.0700932	0.14036	0.964459	0.196291	0.481717	0.572477	0.138619	0.451503
0.591013	0.248107	2.13055	0.628413	0.285176	0.167426	0.936424	0.25027	1.23457	1.17522	0.12499	0.500126
1.0313	0.216246	0.298053	0.915619	0.0249661	0.141256	1.17244	0.228606	1.09992	0.979863	0.173475	0.401529
0.392237	0.306202	1.33279	0.977285	0.139679	0.143501	0.868248	0.27808	1.36406	1.18252	0.118925	0.124747
0.620213	0.279378	1.66475	1.23966	0.197576	0.17108	0.931953	0.167574	0.949464	1.09346	-0.00754696	0.465991
0.901681	0.188418	1.66551	0.54058	0.314482	0.00403556	1.17253	0.145329	1.59773	1.15426	0.059474	0.712227
0.830808	0.180395	1.31085	0.435599	-0.0286578	0.0274481	0.957828	0.150712	1.12409	1.59626	0.0830464	0.379154
0.584242	0.0358607	1.50517	1.10429	0.0946333	0.110121	1.62125	0.197529	0.763542	1.14918	0.178199	0.525381
0.312631	0.109953	1.35886	1.0183	-0.0227737	0.0245159	0.879733	0.357709	0.241549	1.12435	0.186899	0.0954998
0.737442	0.0597518	1.17568	0.785303	-0.0304208	0.115785	0.923265	0.264404	0.392641	1.43204	0.137064	0.0443025
0.779168	0.246056	1.66833	0.936613	-0.349517	0.126212	0.886567	0.183317	0.847928	0.59732	0.167069	0.272254
0.644716	0.130369	0.202563	0.807748	-0.244194	0.0637175	0.932307	0.192404	1.26966	1.34915	0.0167463	0.241901
0.755176	0.162611	1.60899	0.794615	0.0756884	0.153668	0.813276	0.288085	1.32724	1.66446	0.0925142	0.149437
0.969439	0.107583	1.64648	0.479185	-0.16087	0.238042	1.1643	0.248333	1.06771	0.998091	0.107642	0.499079
0.777648	0.1414	1.91378	0.765498	-0.353178	0.0326095	0.712701	0.249356	1.18025	1.06834	0.161689	0.186188
0.500042	0.247712	0.907636	1.04325	-0.0338019	0.221312	0.987967	0.220328	0.318352	1.06355	0.141173	0.45546
0.722904	0.136357	2.00795	0.923509	-0.207287	0.370777	0.738634	0.370549	0.48494	1.40698	0.146854	0.281972
1.04086	0.11465	1.73545	0.707356	-0.103701	0.224649	1.01708	0.209514	1.43334	1.42534	0.113263	0.706303
1.11623	0.255619	1.88616	0.942793	-0.481348	0.314282	0.865989	0.0784876	1.18704	1.44422	0.146193	0.283434
0.666328	0.10168	1.12556	1.14274	-0.149035	0.129916	1.13099	0.166521	1.26052	1.13803	0.169773	0.259181
1.05138	0.277002	0.177386	0.921417	-0.300535	0.270757	1.07948	0.210957	1.26706	0.888161	0.0617885	0.18823
0.9317	0.084751	1.58999	0.649889	-0.226235	0.00844448	0.555895	0.230919	0.875383	1.04443	-0.00927587	0.360551
0.976001	0.223473	1.56191	0.418239	0.0161839		0.802602	0.159048	1.36279	1.5199	0.1389	0.0951597
0.702373	0.254789	0.998889	0.337679	0.0272373		0.878092	0.196856	0.998941	1.43598	0.179897	0.393689
0.663282	0.213009	0.330606	0.772523	0.188403		0.763457	0.247538	1.12047	0.704824	0.0444795	0.443667
0.676761	0.243799	2.87112	0.931251	0.136773		1.13591	0.138152	0.677358	1.06319	0.141765	0.219779
0.804108	0.278894	1.40055	0.645666	-0.108445		0.719106	0.164643	0.869522	1.0384	0.0708953	0.619574
0.791064	0.263375	2.30604	1.3954	-0.0431882		0.759049	0.309588	0.707731	0.799823	0.0908161	0.314024
0.780424	0.204862	2.73873	0.784191	0.348213		1.29509	0.217484	0.40334	0.740503	0.118183	0.468468
0.152187	0.240907	1.22129	0.684061	0.336293		0.803949	0.11395	1.4562	0.995125	0.127489	0.342336
0.567476	0.176802	0.53297	1.21225	-0.242123		0.793605	0.251761	1.71196	1.02291	0.110602	0.544251
0.222801	0.142914	2.517	0.783634	0.41498		0.548024	0.137743	1.01134	0.788747	0.0255887	0.303193
0.881307	0.150653	2.02922	0.786892	0.21768		0.987843	0.312642	0.88206	1.06991	0.128158	0.560843
0.839255	0.147616	2.29138	0.848704	0.439199		0.755091	0.122068	0.288247	1.15321	0.0566206	0.207039
0.913946	0.184042	1.49749	0.703566	0.0899653		0.77734	0.282535	0.207019	1.17782	0.123742	0.299567
0.409237	0.103563	1.88971	1.0202	0.317449		0.610548	0.525262	1.1794	1.08452	0.147317	0.534125
0.737584	0.10602	1.48824	1.10192	-0.196371		0.951718	0.198755	1.24757	0.846695	-0.0273385	0.413666
0.950588	0.176151	1.14045	1.08914	0.407776		0.621994	0.310913	1.18506	1.39002	0.168508	0.400657
0.167283	0.110063	2.5416	0.506867	0.478166		0.990723	0.431228	1.29489	1.43477	0.152489	0.852385
0.934363	0.150329	1.87607	0.603067	-0.194914		0.719477	0.300866	1.53995	0.730337	0.18112	0.435596
1.08354	0.153167	2.16285	0.731301	0.410128		0.506394	0.378097	0.509088	0.708933	0.159611	0.210112
0.381816	0.131045	0.693457	0.742811	0.180644		1.02398	0.403756	0.467484	1.18907	0.113824	0.473861
0.588174	0.118189	2.49769	0.612307	0.317742		0.847288	0.374583	0.254696	1.04745	0.190741	0.557488
1.02671	0.100326	0.471135	0.684091	0.147263		0.662212	0.498887	1.00699	1.07805	0.0761218	0.680413
0.912861	0.171195	0.526535	1.02374	0.322748		0.619263	0.432561	0.841608	1.38697	0.233642	0.148862
0.76555	0.149542	2.05469	0.949482	0.477885		1.16431	0.526603	0.289423	0.715202	0.132752	0.626915
0.925614	0.119755	1.5255	1.40428	-0.0309586		0.631173	0.370331	1.53153	1.46869	0.159109	1.03736
0.532646	0.169791	1.48402	1.00293	0.409112		1.0795	0.357282	0.716069	1.40146	0.164802	0.0973052
0.730694	0.103098	2.64329	1.31049	0.307283		0.663126	0.319605	0.51402	1.23707	0.178119	0.344085
0.741566	0.158648	2.02831	0.788141	-0.134799		1.22443	0.313046	1.40654	1.11365	0.211734	0.466943
1.29977	0.0644395	0.645187	0.751855	0.448567		0.736443	0.387063	1.61555	1.27871	0.18894	0.513952
0.943903	0.14348	0.813916	1.19039	0.0476004		0.714592	0.457663	0.458433	0.92626	0.148378	0.356489
1.15356	0.139345	2.53124	1.11953	0.552042		1.00855	0.447784	0.993728	1.11338	-0.0159917	0.319401
0.752903	0.141009	1.52211	1.21983	0.0885813		1.04278	0.208421	0.553269	1.34301	0.118006	0.255251
1.02894	0.233439	0.829759	0.909985	0.359139		0.678208	0.253935	0.50951	1.28786	0.272201	0.461888
0.970855	0.181605	2.117	0.820897	0.299731		0.783827	0.343687	1.2505	0.52913	0.203847	0.370301
1.09624	0.202623	2.2858	0.997012	0.00113845		0.859074	0.412065	1.06959	1.44557	0.205372	0.276697
1.18157	0.250458	0.744638	1.10219	-0.398603		0.81252	0.456436	0.173861	0.649998	0.104329	0.206004
0.929872	0.179199	0.853005	1.06887	0.109297		0.939382	0.346345	0.39994	1.34796	0.137354	0.352744
0.838871	0.149159	1.33336	1.15846	-0.258436		0.747275	0.170526	1.10018	1.26774	0.228883	0.423806
0.984565	0.323751	0.915579	0.778591	-0.0189267		0.897999	0.169109	1.39637	1.44892	0.142167	1.13366
0.745044	0.266713	1.02448	0.640607	0.0304608		0.796364	0.64694	0.966911	1.28504	0.160917	0.652647
0.897073	0.159131	0.362935	1.11889	0.133421		1.21345	0.403993	1.12731	1.03718	0.12173	0.222172
1.06765	0.0867101	0.993556	0.638266	0.219379		1.02064	0.310132	1.20633	1.34935	0.304169	0.227651
0.920845	0.15694	0.751858	0.967527	-0.582128		1.00029	0.318311	1.29053	0.805922	0.107433	0.392254
1.0224	0.199312	0.496906	0.914792	0.0342564		0.700163	0.410929	1.2613	0.781214	0.0149786	0.271354
0.737957	0.210135	1.36057	0.295509	-0.369639		0.801325	0.531006	0.686886	1.02084	0.114756	0.342518
1.07652	0.177618	0.94612	0.520475	-0.328145		0.75134	0.391946	1.19081	0.560487	0.147582	0.66194
0.73801	0.347431	0.897165	0.583225	-0.0211488		1.14129	0.276589	1.1395	0.646389	0.101561	0.269945
1.1613	0.246264	0.921057	0.209792	0.148819		1.11709	0.402976	0.873559	1.03647	0.0849274	0.511435
1.00997	0.212586	0.907251	0.779968	0.176808		1.10153	0.339983	0.671771	1.01514	0.11861	0.431353
1.18632	0.198529	1.03907	0.700532	0.152765		0.981291	0.276328	0.833467	0.911839	0.223466	0.401299
0.754316	0.141934	0.700113	0.563864	-0.0273663		0.936559	0.354769	0.669428	0.825104	0.303723	0.583956
0.70202	0.132695	1.16476	0.606198	0.222311		0.92584	0.39923	0.87767	0.327195	0.173513	0.79415
0.868102	0.434082	0.891361	0.422891	0.0327274		0.870982	0.3226	2.04912	1.71901	0.267965	0.410432
1.55642	0.302533	1.64919	0.685049	0.0892379		0.998065	0.305151	0.471413	0.854746	0.650353	0.406076
0.657329	0.150378	1.47087	0.898704	0.294367		1.27842	0.370009	1.8171	0.711965	0.190335	0.52452
1.20942	0.17206	1.02042	0.765762	0.286003		0.78177	0.240735	1.00649	0.906469	0.209372	0.282074
0.892328	0.240649	1.25745	0.648823	-0.0258898		0.837145	0.275317	0.916588	1.18295	0.266101	0.539341
0.997404	0.216416	1.08725	0.986585	0.127532		0.611115	0.371389	0.938923	0.479434	0.195513	0.452253
1.14188	0.154254	0.972587	0.86239	0.250049		0.896318	0.524118	1.44406	0.574516	0.233382	0.472914
1.15946	0.1177	0.323343	0.924041	0.33537		0.932361	0.473323	1.09951	0.965738	0.218802	0.680662
0.98021	0.212863	1.16403	0.939412	0.236182		0.640345	0.154906	1.20156	0.546943	0.305541	0.748874
0.989948	0.225635	1.15751	1.04699	-0.0532767		0.627641	0.334501	0.873518	1.25457	0.348068	0.56512
0.891419	0.146196	0.320791	0.876647	0.0379127		0.84442	0.61469	1.63171	1.15228	0.293958	0.744172
0.819197	0.265199	1.02969	0.380062	0.255437		0.599304	0.786398	0.379691	0.995672	0.359027	0.563751
1.08307	0.234278	0.89398	0.842328	0.214345		0.75113	0.268671	1.3575	0.468924	0.454268	0.916829
1.08943	0.156791	1.04057	1.22393	-0.113812		0.817664	0.658931	1.08365	0.838584	0.137406	0.958844
1.01286	0.11543	0.954684	0.610142	0.122117		0.804225	0.444586	1.16408	1.49229	0.285231	0.466901
0.954587	0.0978425	1.2062	1.08008	-0.0521405		0.784643	0.990932	0.939048	1.38837	0.149358	0.378638
0.970947	0.130957	1.03692	0.420788	0.227234		0.732274	0.482022	1.62658	1.45545	0.272425	0.411555
0.837771	0.184993	0.967968	0.588086	0.16342		0.75861	0.813961	0.232427	0.832197	0.459118	0.501638
0.768896	0.0658342	1.00801	0.949712	0.105091		0.856623	0.540322	1.19068	1.62482	0.342866	0.196485
1.08318	0.0988416	0.920461	0.92231	0.111867		0.863819	0.719288	1.14732	0.469135	0.165075	0.697147
0.731219	0.225702	1.25842	0.697605	0.107723		0.821763	0.771813	0.697891	0.730798	0.279925	0.348871
0.704838	0.224368	1.28731	0.920553	0.198704		0.6758	0.497463	1.21179	1.1943	0.0439635	0.629043
1.27736	0.154508	0.659259	0.857385	0.0296752		0.723108	0.494431	0.377804	1.41109	0.204264	0.407688
1.3525	0.120735	1.50138	0.487099	0.1025		1.29778	0.429252	0.617863	1.18057	0.500287	0.0979695
0.748033	0.279024	0.883339	1.12943	0.180261		0.828276	0.534326	0.266743	1.23051	0.396096	0.109318
0.748049	0.282709	0.742151	0.401384	0.0967035		1.10857	0.497217	1.42983	0.629914	0.225626	0.094623
0.687065	0.145349	0.846632	0.522899	0.120707		0.80744	0.408436	1.10873	0.972395	0.178926	0.0299819
0.84241	0.0635296	0.955978	0.704437	0.137271		1.07384	0.338279	1.36598	0.892979	0.256318	0.0481963
0.936797	0.237802	0.761189	0.21967	-0.0303238		0.546656	0.678179	0.630765	1.49603	0.230825	0.0717264
0.746916	0.248246	0.975975	0.974431	-0.0405687		0.704	0.4386	0.759475	1.37053	0.10404	0.0726793
0.968241	0.193326	1.11138	0.995965	0.0229118		0.978263	0.490845	0.552545	0.801928	0.150538	0.146639
1.07506	0.23168	1.09145	0.682335	0.168379		0.828669	0.234454	3.29309	0.74335	0.170343	0.102235
1.07531	0.159749	1.32312	1.27031	0.0691111		1.11363	0.235427	1.27113	1.55798	0.201355	0.0761024
1.37572	0.10392	1.20115	0.637692	0.131368		0.748833	0.393466	1.92788	1.07925	0.0719303	0.102125
1.14903	0.221714	1.3333	0.755457	-0.153599		0.836018	0.459712	0.90172	0.915328	0.237797	0.0492575
1.0558	0.259607	1.01047	0.651123	0.12438		1.07901	0.429236	1.56847	0.531449	0.081582	0.0726099
0.97631	0.229506	0.431899	0.850438	-0.0279646		0.998958	0.400306	1.52155	0.654731	0.142691	0.0493517
1.15777	0.176379	0.885573	0.256371	0.152492		0.968208	0.532584	1.82197	0.892936	0.182579	0.0476046
0.874124	0.222174	0.52763	0.696426	0.101008		0.818108	0.402645	1.50185	0.874271	0.172735	0.0206615
0.849102	0.223289	1.10799	1.48322	0.339374		1.35952	0.517974	1.57461	1.31196	0.151133	0.116988
1.06157	0.265397	0.510893	1.50008	0.21658		0.767248	0.658717	0.358286	1.06907	0.174942	0.0602865
0.847706	0.263338	0.782375	1.0902	0.118628		0.860417	0.33622	1.09758	1.62713	0.128443	0.0906183
1.08563	0.250693	1.01631	0.987983	0.161584		1.07217	0.500094	1.46662	0.75662	0.127508	0.153518
0.93207	0.210549	0.944539	1.19447	0.0206406		0.777972	0.219583	1.28661	0.591592	0.21729	0.0565981
0.968372	0.192632	0.178696	1.19782	0.0121233		1.02025	0.267025	0.793999	1.22627	0.248799	0.048987
1.02564	0.348146	1.05568	0.516294	0.120345		0.891751	0.128616	1.45941	0.860841	0.269975	0.0192945
1.28521	0.199764	0.172666	1.17553	0.244941		0.948871	0.270599	1.59201	1.00814	0.321981	0.0622603
0.778901	0.211158	0.799849	1.35032	0.183497		0.940985	0.261269	0.553155	1.35023	0.0905377	0.151092
1.0285	0.34414	0.978431	1.69428	0.198954		0.960086	0.165251	0.553882	0.694611	0.262896	0.107213
1.23398	0.160997	1.14604	1.24955	0.0488051		0.818631	0.166123	2.54734	0.816585	0.225603	0.0873168
0.905872	0.0657498	1.1475	1.09007	0.0716849		0.614649	0.289376	1.82789	0.700584	0.24624	0.102122
0.9561	0.140785	0.23801	1.61949	0.199116		0.739549	0.394671	0.994458	0.90388	0.194808	0.0381914
1.16677	0.276719	1.29204	2.14183	0.184257		0.833283	0.264713	1.39011	0.852201	0.272192	0.129691
0.72829	0.322128	0.692428	1.39087	0.199989		0.847507	0.427396	1.79276	0.973342	0.308822	0.0510803
0.98792	0.259784	0.95317	1.35281	0.100637		0.799129	0.290009	0.694225	0.259546	0.097164	0.0484871
0.783145	0.173885	0.816655	2.27987	-0.00095347		0.960485	0.393422	1.51633	1.14653	0.220691	0.0791802
1.17113	0.127638	1.15762	1.40455	0.117723		0.923722	0.465767	1.42886	1.00156	0.2687	0.153923
0.978839	0.116635	0.281552	1.79767	0.14881		1.09256	0.415685	0.403504	1.05481	0.220869	0.0564299
0.995376	0.171823	1.3368	1.05082	0.0197431		0.742819	0.38834	1.00223	0.879254	0.391574	0.0625195
0.972957	0.0181276	0.874187	1.81511	0.145843		0.785917	0.372138	0.698471	1.06625	0.308896	0.0842688
1.01945	0.185899	1.11838	1.17382	0.0761645		1.08728	0.400335	0.603317	1.23532	0.232133	0.0681116
0.719613	0.1134	1.17435	1.38343	0.0472316		1.07522	0.526292	1.55849	0.533822	0.39661	0.0454125
1.21352	0.238259	0.840531	0.93698	0.0209512		0.670898	0.527333	1.29041	0.981021	0.113461	0.0439285
0.881555	0.256445	0.973663	1.26538	0.0864403		0.674181	0.420869	1.54743	0.714521	0.259545	0.0611153
0.578689	0.198204	0.859045	1.5914	-0.0255827		0.684161	0.456654	0.665335	1.11198	0.161806	0.0952064
0.950598	0.306133	0.915423	1.60312	-0.189054		0.738836	0.331311	1.2881	1.07958	0.259975	0.124687
1.15383	0.182694	0.628257	1.2792	0.504632		0.780543	0.348697	0.979998	1.2674	0.369757	0.0595084
1.01828	0.259413	0.608322	1.95288	0.492043		0.604049	0.222132	0.718657	0.837969	0.1878	0.0188289
0.866058	0.202356	0.719625	2.51771	0.443409		0.568588	0.40031	1.16048	0.681128	0.331782	0.0793609
0.872257	0.336326	0.691492	1.53298	0.563117		0.709797	0.452591	0.551692	1.32067	0.255042	0.125006
0.90647	0.332368	0.888471	1.30797	0.527699		0.523595	0.365257	0.453849	0.664098	0.158817	0.0911379
1.25186	0.242618	1.2588	1.96271	0.692395		0.873547	0.20576	1.56055	1.39026	0.0874477	0.0689083
0.959278	0.404508	1.08609	1.44259	0.487129		0.778543	0.402993	1.62889	0.839774	0.166026	0.0143162
1.04294	0.208132	0.232272	1.5643	0.44331		0.8952	0.800347	0.587398	1.0948	0.162906	0.0791238
1.06174	0.351284	1.40651	1.86028	0.473677		0.922987	0.483136	0.574044	1.32488	0.10599	0.0643542
1.09572	0.308664	1.1859	1.27011	0.650586		1.001	0.317234	1.37324	0.558618	0.115162	0.132901
1.01419	0.277387	1.08203	1.6114	0.361675		0.660287	0.542634	0.789729	1.30391	0.0487595	0.0766903
0.952882	0.185671	1.40757	1.87486	0.536396		0.745476	0.601445	0.249501	0.622883	0.145121	0.0724842
1.09944	0.235462	0.886927	0.993521	0.451052		1.0435	0.562083	0.885083	1.43486	0.228299	0.0542218
0.834105	0.276776	1.10412	1.0099	0.651678		1.21233	0.374791	1.15839	1.16811	0.046614	0.0773955
0.64252	0.245623	1.03889	2.00594	0.440046		1.16763	0.513906	0.423777	1.66168	0.168646	0.122498
0.683205	0.33829	0.898129	1.53243	0.526524		1.52197	0.459551	1.61766	0.954864	0.0937728	0.0576432
0.623006	0.270865	0.801507	1.00683	0.426338		0.853241	0.243553	0.558822	1.37373	0.149204	0.0632293
0.813459	0.169151	0.819467	1.07015	1.0545		0.949254	0.357432	1.64035	1.05128	0.285267	0.114948
0.800625	0.212047	0.564986	0.949105	0.946978		0.941524	0.456378	1.15067	1.35074	0.252199	0.0784735
0.641284	0.219184	0.794222	0.587831	0.465472		0.941812	0.277776	0.366828	1.09905	0.234753	0.0416138
1.03477	0.231754	0.897407	0.9439	0.323045		0.729917	0.343537	1.25211	0.521694	0.274068	0.123975
0.842817	0.262732	0.824052	1.10875	0.275229		1.19595	0.513273	0.910173	1.12996	0.161668	0.0994055
0.815182	0.19172	0.907792	0.858664	0.630891		0.973225	0.103093	0.336639	0.968676	0.210441	0.111524
0.725812	0.118769	0.791792	1.0241	0.335671		0.759866	0.226592	0.312016	0.778951	0.554505	0.187587
0.660385	0.0749545	0.197983	1.08529	0.381795		1.06544	0.276182	1.69628	0.401217	0.0638236	0.0606792
0.731889	0.156109	1.03376	1.34967	0.464976		0.903955	0.394491	1.71317	0.69819	0.204667	0.126427
0.845635	0.200462	0.760433	1.5188	0.251932		1.01458	0.71607	0.199715	0.818659	0.328714	0.0909371
0.73516	0.0913399	0.87563	1.02561	0.216558		0.791372	0.47497	1.98207	0.802417	0.319499	0.0791048
0.781775	0.265248	0.418919	1.25297	0.261699		0.845917	0.315515	0.351548	0.786842	0.269931	0.0697344
0.739127	0.227972	0.955057	1.58715	0.335402		1.37461	0.7457	1.03763	0.881747	0.22133	0.114032
0.632161	0.266885	0.586272	1.20998	0.222681		1.00887	0.355053	1.28183	0.654585	0.462072	0.096139
0.662025	0.152314	1.28016	1.04948	0.374886		0.913953	0.44716	0.428446	1.05211	0.178381	0.0817709
0.703404	0.247397	1.0612	1.71767	0.39216		1.0987	0.558322	0.3219	1.11883	0.506043	0.14083
0.679596	0.161332	1.19394	0.73123	0.2492		0.753015	0.487629	1.09189	1.01752	0.219281	0.114237
0.823374	0.130057	0.982512	1.00313	0.340008		1.43916	0.325857		0.887087	0.289836	0.0353655
0.70113	0.30675	0.885797	0.923874	0.464141		1.06381	0.472663		0.703028	0.337505	0.13578
1.00715	0.231725	1.00018	1.31511	0.439766		0.890572	0.464072		0.780106	0.136727	0.0384751
0.756347	0.327951	1.20655	1.23864	0.282501		1.15404	0.427272		1.22544	0.289628	0.108866
0.765197	0.372834	1.00101	1.41675	0.368745		0.89022	0.316625		0.827738	0.186104	0.107096
0.692086	0.18673	1.26938	1.016	0.294432		0.874152	0.523835		0.767784	0.210033	0.216017
0.850501	0.21824	1.01076	1.11961	0.402347		1.06341	0.363714		0.586156	0.166398	0.0623527
1.00294	0.242783	0.921661	0.931943	0.452859		1.44268	0.403221		0.585895	0.170069	0.0442939
0.895115	0.343173	0.919326	1.33806	0.431106		0.83525	0.292726		0.77645	0.279055	0.0867821
0.563071	0.258726	1.02295	1.1787	0.225559		1.30754	0.458035		0.706176	0.116361	0.064596
0.7497	0.305974	0.748561	1.16321	0.33542		0.401135	0.298164		0.707038	0.299646	0.0625213
0.940026	0.265144	0.814618	1.4752	0.482229		0.740095	0.384049		0.838618	0.146496	-0.00582121
0.964664	0.218598	0.879752	1.13205	0.422791		0.844381	0.187442		0.745949	0.149014	0.0815537
1.00299	0.308444	1.17745	1.25423	0.234966		0.545097	0.380629		0.576413	0.187977	0.0368807
0.908008	0.261496	0.934393	0.984605	0.413337		0.805393	0.230732		0.510769	0.178754	0.0948241
1.61765	0.339819	1.04161	1.75555	0.223961		0.908035	0.239489		0.934038	0.463542	0.0673563
0.796954	0.227427	1.66761	1.1603	0.301291		0.66143	0.392343		0.665599	0.26503	0.103441
0.943157	0.259704	0.557637	1.08204	0.598256		0.772192	0.292733		0.807595	0.271724	0.055086
0.768689	0.236358	0.76364	1.26874	0.342652		1.13428	0.250979		1.01988	0.353453	0.129114
0.878071	0.233322	0.341627	1.0214	0.270447		0.743719	0.496575		0.779344	0.0570909	0.0978122
0.877845	0.172575	1.38197	2.45809	0.304666		0.904634	0.434549		0.95212	0.208913	0.127944
0.930189	0.197349	1.24693	0.841337	0.200151		0.830455	0.323468		0.861153	0.203445	0.123641
0.87772	0.224211	1.75975	0.784706	0.188017		1.01769	0.367802		0.683429	0.18227	0.106954
0.654197	0.268785	1.02972	1.00289	0.304803		1.08725	0.363613		1.00644	0.295365	0.104286
0.858207	0.123526	1.40566	1.01254	0.359735		1.32053	0.354034		0.833299	0.32642	0.143508
1.65485	0.23534	1.08635	1.06534	0.407645		1.0808	0.314712		0.617456	0.370432	0.0437726
0.850452	0.353307	1.54685	0.977217	0.31599		0.710964	0.324361		0.711981	0.220482	0.138271
0.823067	0.204481	1.49491	0.984004	0.430386		1.06729	0.359122		0.766832	0.29701	0.106779
1.46851	0.321226	1.46953	1.2672	0.599314		0.846129	0.301318		0.0821703	0.341405	0.166398
0.799387	0.157099	0.981166	0.988396	0.381969		1.07472	0.465195		0.787252	0.169596	0.0877179
1.13742	0.366486	0.764234	1.09159	0.339875		0.966145	0.300324		1.08008	0.273073	0.0805468
1.31019	0.182607	0.345645	0.449246	0.380628		1.18081	0.25935		0.96794	0.322203	0.04111
1.05807	0.448464	0.804701	1.40005	0.336199		0.797749	0.413957		0.788937	0.385702	0.1459
1.48288	0.266675	1.7759	1.11506	0.274214		0.76151	0.723659		0.772177	0.158211	0.139729
0.966075	0.139419	0.123803	1.14386	0.440955		0.623988	0.720228		1.56342	0.165521	0.0208059
0.831867	0.388414	1.35669	0.473482	0.437941		1.54757	0.250143		0.982561	0.124783	0.14569
1.56489	0.234345	1.30551	1.60717	0.343471		0.9803	0.468923		0.954528	0.277893	0.028542
1.06834	0.283114	1.27786	1.46435	0.473052		0.904586	0.228509		0.800821	0.264005	-0.00362039
1.19042	0.329023	0.680246	1.36984	0.263795		1.2027	0.289744		1.00135	0.227179	0.0835874
0.935454	0.274864	1.29923	0.498791	0.280873		1.08555	0.295421		0.86962	0.207361	0.0780209
1.02418	0.180507	0.914218	1.03849	0.617451		0.794153	0.178315		0.724902	0.31114	0.0746188
1.40286	0.303522	0.864492	1.04806	0.303424		0.988411	0.440937		0.851957	0.183084	0.0739265
0.880911	0.238015	1.89177	1.61132	0.290684		0.778169	0.344937		0.792054	0.185261	0.0563753
0.910745	0.120793	1.06486	1.13393	0.233969		1.15795	0.350229		0.947803	0.12038	0.0126868
1.16538	0.248938	0.650939	1.13817	0.246655		1.1089	0.430236		0.932889	0.278556	0.0968747
0.641004	0.19313	0.133739	1.11674	0.268793		1.05228	0.475692		0.931214	0.167753	0.0704123
0.782606	0.296504	0.764689	0.605779	0.38871		1.07784	0.336745		1.38142	0.200849	0.0213534
0.927108	0.33	0.870393	1.3186	0.303628		0.861177	0.277868		1.07066	0.128177	0.0425397
1.04448	0.0931852	0.729356	1.70892	0.240988		1.00415	0.233179		0.892369	0.0832453	0.12464
0.728619	0.223321	0.999245	1.10625	0.31446		0.720159	0.377914		0.816127	0.215158	0.123027
0.972726	0.27204	1.05761	1.36339	0.368145		0.765165	0.326992		1.31126	0.181238	0.183703
0.918237	0.125457	1.30458	1.27401	0.340976		0.589207	0.244405		0.914919	0.201658	0.0755065
1.2557	0.205814	0.882751	1.10115	0.449812		0.87883	0.368448		1.10251	0.205937	0.183012
0.905395	0.236898	0.391458	0.770086	0.447929		1.78057	0.371826		1.08234	0.245498	0.0910594
1.11853	0.182246	0.931739	1.066	0.348529		1.35474	0.39317		1.23988	0.251292	-0.00312781
1.64325	0.158958	1.35659	1.71219	0.381151		1.19305	0.371983		1.01394	0.155927	0.048541
0.871642	0.297849	0.303273	1.46535	0.430807		1.65521	0.251204		0.968241	0.286142	0.109864
0.978394	0.146657	0.802813	1.1488	0.475477		1.87703	0.378392		1.15436	0.220473	0.11295
0.849596	0.246794	0.813756	0.861661	0.286974		0.898213	0.396505		1.01074	0.0856284	0.0965545
1.10266	0.20524	1.02067	1.49743	0.231686		1.1567	0.249882		1.1179	0.147494	0.0789223
0.942272	0.150381	0.270663	1.10164	0.458793		1.75081	0.216099		0.866684	0.371901	0.115355
0.702804	0.167057	1.43128	0.990428	0.298967		1.49983	0.375679		1.09232	0.272842	0.0747014
1.26716	0.207753	0.390904	1.1956	0.403036		1.15829	0.21516		1.03835	0.286015	0.0546996
1.02147	0.308856	0.901414	1.34365	0.259418		1.53421	0.300289		0.946204	0.314075	0.104396
1.10116	0.224293	1.1299	1.08248	0.229528		1.23066	0.306405		1.04396	0.368897	0.110505
1.10903	0.200364	1.02208	1.06237	0.295291		2.28762	0.377544		1.27153	0.228244	0.112446
1.06168	0.22001	0.851208	1.05806	0.384661		1.69585	0.165719		0.89804	0.468507	0.119348
0.913399	0.309654	1.21853	1.25383	0.185428		1.09981	0.634182		0.983164	0.279688	0.172886
1.00206	0.316654	0.844323	0.941961	0.249183		1.99375	0.235512		1.11353	0.147604	0.0648114
0.92751	0.253088	0.660817	1.00545	0.33748		2.49274	0.107714		0.966235	0.255445	0.109775
0.99773	0.277477	0.710467	1.03352	0.323567		1.31054	0.520205		1.2038	0.206064	0.113204
0.867213	0.326431	0.133508	0.750559	0.89257		1.37669	0.319184		1.2387	0.344548	0.202558
1.23718	0.175425	0.400845	0.715304	0.884659		1.57834	0.42845		0.980058	0.0802259	0.154703
0.72565	0.212214	1.17363	0.980819	0.444903		1.47292	0.373536		1.08642	0.319176	0.33758
1.71061	0.280654	0.910062	1.67306	0.352261		1.43943	0.154865		1.20636	0.226649	0.0637695
1.1943	0.265074	1.27758	0.869423	0.382433		1.68616	0.594753		1.17389	0.265802	0.186076
0.964868	0.241253	0.739662	1.81844	0.645839		1.16667	0.249256		1.12688	0.223049	0.0543314
1.28255	0.0970981	1.43377	0.927962	0.414687		1.56886	0.347014		0.905323	0.109779	0.138124
1.15213	0.172666	0.373733	1.08643	0.363495		1.42461	0.071077		1.25758	0.355085	0.0726001
0.707581	0.16035	0.95027	0.989036	0.481041		1.5317	0.389574		1.08363	0.14539	0.134719
1.17113	0.266509	0.679452	1.21683	0.454546		1.46892	0.295087		0.841783	0.23264	0.00268884
1.05953	0.195444	0.267246	1.01838	0.333737		1.16887	0.172955		0.936309	0.207691	0.0572763
1.32811	0.255705	1.05484	1.12114	0.362129		1.43976	0.287894		1.08039	0.178773	0.235313
1.01105	0.169558	1.04845	0.983489	0.393236		1.21069	0.0646887		0.892227	0.090998	0.0999279
1.74168	0.167651	0.250224	0.523598	0.425398		1.43756	0.287719		1.08734	0.224488	0.122624
1.33846	0.243562	1.06894	0.607734	0.244106		1.75878	0.203746		0.789387	0.138834	0.0576509
0.783916	0.233751	1.70054	1.59448	0.307149		1.32078	0.269414		0.813878	0.194383	0.0408199
1.19002	0.170964	1.00499	0.958605	0.424347		0.604716	0.275551		1.15049	0.252936	0.339727
1.06542	0.329318	0.454192	0.99832	0.330092		0.287708	0.480669		1.17959	0.574279	0.0603916
1.14392	0.243388	0.387152	1.23581	0.334987		0.67355	0.146452		1.24557	0.356847	0.115219
1.21604	0.238334	0.668061	0.727634	0.3642		0.448843	0.647162		1.00578	0.264439	0.234667
0.902763	0.165813	1.13859	1.13561	0.435421		0.585868	0.339575		0.967353	0.387615	0.14508
1.02968	0.108757	1.1371	1.39904	0.385408		0.786138	0.28991		0.86012	0.278772	0.159484
1.02402	-0.0833953	1.20937	1.14976	0.437727		0.684907	0.342301		1.05593	0.388915	0.134719
0.881611	-0.134484	1.54583	1.02292	0.228498		1.07807	0.36543		0.679161	0.171252	0.245907
0.936317	-0.0398379	0.883145	1.28023	0.588827		1.1579	0.64715		1.19169	0.518721	0.293568
0.744653	0.0148551	0.842457	0.79794	0.40763		0.582152	0.423994		0.893101	0.354228	0.216061
1.03498	-0.0439752	1.35284	1.38249	0.52897		0.843002	0.257377		1.00945	0.324601	0.145489
1.00978	-0.0240563	0.635538	1.3893	0.520609		0.967629	0.372242		1.05044	0.189731	0.374682
0.788073	0.103084	1.03103	0.937727	0.426245		1.60655	0.340304		0.800803	0.452265	0.159726
0.839983	0.0776134	0.341406	0.592629	0.356977		0.873939	0.216671		0.707782	0.237504	0.0971192
1.00913	0.0202722	0.926386	1.30195	0.21447		1.2443	0.497066		0.878193	0.147877	0.135993
0.867737	0.207097	1.7788	0.765453	0.352057		0.663413	0.228598		0.7596	0.537946	0.186437
1.40909	0.259492	0.992605	0.768602	0.305962		0.437598	0.263126		0.852891	0.278318	0.309449
1.25984	0.225846	1.22093	0.809208	0.297903		0.842007	0.295531		0.915587	0.466834	0.197523
1.09662	0.434954	0.795545	1.23973	0.183704		1.20891	0.359338		1.38232	0.33472	0.0720133
1.1476	0.142039	1.16684	0.568817	0.21889		0.788222	0.273066		1.1272	0.172553	0.143747
1.13466	0.300595	1.56741	1.08848	0.291099		0.62963	0.448681		0.568387	0.235088	0.106741
0.831843	0.351373	0.484144	0.768554	0.276647		1.21037	0.259206		1.14877	0.23117	0.141324
0.880134	0.217481	1.07787	0.866689	0.234045		1.53727	0.418423		0.710987	0.275396	0.109102
1.11438	0.296514	1.07795	0.729077	0.208311		0.591311	0.378738		0.972872	0.586615	0.171609
1.16145	0.450438	0.604824	1.09973	0.266422		0.710931	0.341567		0.920187	0.509525	0.0474715
1.07188	0.233608	1.18571	0.495279	0.359694		0.600696	0.404469		0.568532	0.0487118	0.13715
0.859893	0.596548	1.0772	0.260431	0.245294		0.429245	0.219335		0.749806	0.194011	0.21972
1.19429	0.607654	1.24084	1.19517	0.262985		0.674858	0.408241		0.629949	0.366101	0.108808
1.08932	0.743858	0.974612	0.900898	0.355871		0.837865	0.387418		0.742245	0.168832	0.0845712
1.07407	0.419131	0.880366	1.11327	0.184907		0.552297	0.353184		1.16453	0.192595	0.0895796
0.882547	0.560173	1.02516	0.85669	0.25762		0.593076			0.629062	0.0954998	0.215803
1.26521	0.751262	1.0648	0.403537	0.2171		1.17601			0.825818	0.195035	0.0746142
1.31331	0.181377	0.883646	1.04151	0.218474		1.10468			0.954418	0.323403	0.228409
0.985969	0.155957	1.00076	0.6916	0.302572		1.00219			0.979915	0.041123	0.154326
1.05263	0.261471	1.29036	0.794107	0.262938		0.381897			0.907606	0.20271	0.119236
0.974806	0.243724	0.738822	1.18045	0.260422		0.737974			0.781284	0.203451	0.15409
1.32648	0.299293	1.49488	1.19768	0.281986		1.05285			1.38115	0.275635	0.119778
1.10641	0.187997	0.259972	0.929424	0.397927		1.2728			0.830135	0.221258	0.102288
0.948721	0.168139	1.70265	1.19323	0.24321		1.38878			1.01175	0.153974	0.0980409
0.986577	0.232936	1.38045	0.835601	0.259629		0.600648			0.980004	0.313406	0.31711
0.778376	0.346788	1.31211	1.14516	0.297541		1.11675			1.10718	0.286354	0.117322
1.10449	0.249917	2.17803	1.07247	0.356424		1.83009			0.857809	0.307452	0.139622
0.816996	0.226037	1.26028	1.62393	0.36724		0.562723			0.828011	0.391635	0.290051
1.03074	0.199184	0.999318	0.651931	0.283875		0.675746			0.94838	0.297742	0.139557
1.48724	0.310404	1.11474	1.59715	0.387293		0.965411			0.744608	0.131587	0.240375
1.42393	0.242941	1.35054	0.950049	0.312207		1.4124			0.784235	0.294086	0.228944
0.809842	0.295528	1.43789	1.40217	0.294133		1.1089			1.0943	0.355595	0.300288
1.07983	0.406827	0.832391	0.815945	0.335799		1.19627			0.776967	0.335063	0.124167
1.10734	0.416863	1.60567	1.17785	0.299779		1.0514			0.882516	0.262699	0.0532079
1.9877	0.214632	0.986228	0.671849	0.31397		1.52397			0.970449	0.306995	0.109851
1.17484	0.126698	1.13506	1.01297	0.419551		0.86465			0.850664	0.455384	0.204263
1.03357	0.166299	1.25482	1.25107	0.332229		0.532759			0.762656	0.249593	0.0692688
1.13334	0.304664	1.1882	0.814928	0.420823		0.3488			0.571468	0.18122	0.0926097
1.176	0.32849	0.891168	1.57254	0.440938		0.83771			0.686667	0.178192	0.0703432
1.0029	0.182614	1.09353	1.31126	0.297886		1.02647			0.744085	0.374178	0.165286
2.11062	0.30361	1.16609	1.2149	0.251748		0.580063			0.791299	0.207143	0.138993
0.906188	0.211057	0.981678	0.892923	0.376642		0.959377			0.984476	0.308176	0.282486
1.29441	0.336315	0.378977	1.01747	0.459497		0.561216			1.09684	0.202777	0.245265
1.00316	0.817206	1.60138	0.459455	0.34293		1.23457			0.976295	0.209636	0.24379
1.31762	0.260956	0.225749	1.13214	0.313905		1.08366			0.996039	0.226272	0.0968414
1.28419	0.250327	1.11935	0.714884	0.401612		0.451112			0.761791	0.346472	0.122805
1.0045	0.221242	1.45721	1.56003	0.282493		0.581659			0.728164	0.213294	0.0965888
1.09357	0.377414	0.925818	1.21899	0.328745		0.873378			1.01169	0.0689037	0.134463
1.21891	0.299018	0.798347	0.824255	0.274534		0.741768			0.90285	0.106254	0.121697
0.867474	0.198808	1.57936	1.05865	0.258937		1.11996			1.17377	0.151482	0.112914
1.20099	0.318084	1.57532	1.15921	0.268379		0.96552			0.746296	0.109323	0.0791329
0.808914	0.249935		0.654066	0.316376		1.28579			1.0343	0.085179	0.173208
1.09942	0.385333		1.18091	0.331442		1.16324			1.01701	0.0878118	0.085495
1.11163	0.288643		1.04763	0.344048		0.803503			1.03314	0.0857406	0.139747
0.793159	0.39381		1.25952	0.263224		0.747682			0.824949	0.0726211	0.0346631
1.27149	0.164327		1.00198	0.356472		1.00584			0.934552	0.111783	0.0952088
1.07826	0.415805		1.01855	0.259151		0.483839			1.24614	0.162888	0.10164
0.989441	0.228079		0.891863	0.404152		0.38737			1.01882	0.147631	0.216214
1.0321	0.37997		0.711438	0.380172		1.09837			0.850834	0.163946	0.325558
0.925861	0.2414		1.23373	0.378137		0.436044			1.06335	0.0969167	0.246125
0.851729	0.30789		0.839512	0.361096		0.754226			1.17503	0.104224	0.108657
0.958813	0.230472		1.12823	0.36333		0.858671			1.18609	0.0850276	0.262504
0.916836	0.339332		0.651474	0.440439		0.416954			0.879591	0.113429	0.234394
1.28339	0.310916		2.36098	0.279436		0.841928			0.718951	0.102411	0.226239
1.10383	0.365903		0.892057	0.293581		1.0715			0.842446	0.0776692	0.255859
1.19964	0.20496		0.860658	0.386261		0.685102			0.730272	0.135497	0.282694
0.80622	0.22922		1.37847	0.290552		0.972856			1.08059	0.0808355	0.0788775
1.02646	0.305214		1.07635	0.3224		1.57916			1.01048	0.10659	0.138362
0.931093	0.20342		0.810817	0.27848		1.12414			1.13073	0.0992366	0.169276
1.17633	0.268887		1.3881	0.371745		0.691886			0.974132	0.110568	0.0882501
1.19219	0.362745		1.7897	0.321628		0.812337			0.852311	0.108943	0.129647
1.07298	0.35278		1.38083	0.280453		0.661467			0.801185	0.132916	0.175959
0.938217	0.24635		1.31084	0.245697		0.498233			1.08035	0.0650419	0.329606
1.12462	0.24892		1.45108	0.258884		1.07523			0.838129	0.090619	0.131288
1.05473	0.37234		1.30273	0.337714		0.605394			1.30945	0.102219	0.139442
0.938226	0.263021		1.15346	0.298322		0.864211			0.945852	0.0689983	0.299444
0.899239	0.404068		0.877813	0.332322		0.941639			0.957857	0.117236	0.13812
1.00088	0.921344		1.61225	0.431065		0.942264			1.22737	0.114211	0.373865
1.07302	0.289509		1.20167	0.277706		0.29207			0.906482	0.0953164	0.305405
1.11436	0.265946		1.19396	0.324121		0.566297			1.63759	0.124571	0.169111
0.965141	0.223305		1.18024	0.432591		0.655514			0.977742	0.0894885	0.098708
0.879861	0.350238		0.817497	0.20562		0.793564			0.782554	0.0996966	0.151115
1.12826	0.259738		0.92094	0.40187		0.380499			1.15246	0.0776874	0.0602248
1.05185	0.162495		0.854373	0.489982		0.851128			0.908612	0.112404	0.381453
1.05781	0.173906		0.242281	0.355207		0.555582			1.39045	0.140095	0.118838
1.01154	0.329935		0.283773	0.419091		0.817135			0.998539	0.13188	0.125153
0.87845	0.203334		0.252332	0.454302		0.540379			1.2234	0.123664	0.142228
1.03025	0.1797		0.325104	0.442705		0.853567			1.18905	0.0923336	0.157736
1.44439	0.285452		0.333046	0.402366		0.467421			0.80916	0.100108	0.274188
0.945966	0.311691		0.367702	0.450415		0.84818			0.853776	0.101077	0.211012
0.958298	0.308959		0.350555	0.210832		1.03828			0.881497	0.111645	0.357534
1.33658	0.405863		0.384547	0.246849		1.09658			1.24173	0.103753	0.32542
0.881605	0.293314		0.335347	0.201615		0.639011			1.31628	0.119229	0.16312
1.14187	0.346799		0.466711	0.246735		1.31882			0.983116	0.114565	0.219168
0.903273	0.231278		0.37968	0.321356		0.992765			1.07387	0.0763389	0.209169
0.858802	0.374564		0.355907	0.339936		1.02173			0.915914	0.129298	0.186312
0.839868	0.332835		0.224774	0.299863		1.06612			1.06548	0.0682931	0.173284
1.06392	0.377792		0.347391	0.35154		0.804517			1.07493	0.0781516	0.292693
1.04892	0.250395		0.321821	0.339247		1.00228			1.12671	0.0905567	0.120948
1.0391	0.305242		0.343618	0.360817		0.445821			1.46992	0.120176	0.119717
1.43374	0.253503		0.440609	0.348285		0.527858			1.17832	0.131064	0.141392
1.11769	0.201247		0.363002	0.294456		0.78116			1.26957	0.133678	0.116908
1.28505	0.190153		0.351939	0.311558		0.394015			1.60478	0.124055	0.482535
1.27301	0.276652		0.281452	0.323908		0.844307			1.69088	0.0897285	0.241592
1.38972	0.259637		0.26479	0.292532		0.777686			1.51282	0.111238	0.109667
1.12184	0.27975		0.500135	0.284324		0.557881			1.39649	0.126513	0.202706
1.17188	0.16449		0.76725	0.269154		1.04722			0.915231	0.144093	0.278316
1.06741	0.303235		0.981427	0.461136		0.920274			1.01065	0.0982914	0.240498
1.10437	0.252958		0.622331	0.375843		0.764431			0.945507	0.0904579	0.310817
1.32212	0.257209		0.805124	0.385679		0.503235			0.982511	0.0761841	0.154773
1.0735	0.0496822		0.662409	0.341558		0.654637			1.25455	0.0821247	0.190932
0.931561	0.192479		0.766905	0.302052		0.70384			1.16366	0.0905879	0.425245
0.769078	0.272041		0.907394	0.282403		0.823287			1.39392	0.0994962	0.36748
1.03968	0.270829		0.734706	0.308544		1.18177			1.36699	0.0686707	0.470242
1.20538	0.337663		0.826628	0.502048		1.70343			1.14282	0.0903262	0.212046
0.963254	0.238289		0.688784	0.333707		1.15203			1.23297	0.102675	0.149286
0.867599	0.318602		0.75573	0.369129		1.15071			1.07751	0.0783236	0.508293
0.99756	0.341953		0.792257	0.402017		1.15454			1.16078	0.141946	0.300227
1.25371	0.244341		0.871509	0.249652		0.784628			1.29486	0.144877	0.737471
1.01788	0.212158		0.805452	0.377174		1.07166			0.988837	0.140101	0.249747
0.965266	0.251903		1.04887	0.248566		1.02396			1.31231	0.151508	0.194011
0.911469	0.397984		0.858618	0.360861		0.681711			1.12761	0.256974	0.228014
0.85409	0.383503		1.41089	0.295789		0.592108			1.67254	0.119096	0.321932
0.907567	0.165703		0.632785	0.384999		0.358077			1.04356	0.351447	0.194363
0.706131	0.228192		0.586947	0.555025		0.53543			0.904927	0.109014	0.37396
1.11424	0.35746		0.5545	0.387231		0.603938			0.947982	0.1006	0.166263
1.20536	0.222192		0.5975	0.241821		0.435357			1.08209	0.107813	0.271858
1.09497	0.404787		0.773482	0.348089		0.768341			0.857522	0.169442	0.202298
1.14167	0.254478		0.475622	0.309067		0.73586			0.978952	0.122804	0.176974
0.933329	0.206925		0.842294	0.313747		1.01984			1.18074	0.0896892	0.277841
1.2668	0.30866		0.551475	0.248351		0.414133			0.939318	0.156683	0.232841
0.836172	0.307188		0.705191	0.340307		1.11212			1.07268	0.0749772	0.160984
0.618921	0.288066		0.692392	0.368836		0.877916			1.03887	0.123387	0.147364
1.14407	0.152646		0.701289	0.305818		0.695727			1.15748	0.121123	0.225585
0.615215	0.227868		0.683319	0.311862		0.585863			1.15304	0.0793063	0.436943
1.12851	0.229272		0.852959	0.30078		0.986981			1.25981	0.0863446	0.21267
0.757772	0.349193		0.945917			1.08828			1.00203	0.0953661	0.106248
1.01528	0.223693		1.25974			0.915392			1.18195	0.131329	0.275612
0.994179	0.223834		0.820464			0.694155			1.28016	0.0743364	0.456999
0.93104	0.231398		0.662976			1.1018			1.28465	0.0907431	0.247635
0.880998	0.304065		0.607061			0.706686			1.15198	0.103763	0.329461
1.00084	0.255105		0.775943			1.0492			0.92652	0.0804239	0.279022
1.22322	0.256799		0.75364			1.03639			0.97208	0.103664	0.307431
0.707153	0.402193		0.546772			0.966756			1.0924	0.130375	0.276725
0.903808	0.263855		0.950519			1.18061				0.130311	0.359774
0.811719	0.510769		0.844752			0.796728				0.0826149	0.167326
0.978252	0.336539		0.637997			0.987414				0.0932707	0.622841
0.853489	0.195916		0.6169			0.860651				0.176338	0.221684
0.785959	0.416199		0.826371			1.11287				0.113143	0.40037
1.08727	0.453722		0.704301			0.515078				0.100522	0.279316
1.04904	0.329451		0.719696			1.21955				0.22653	0.250772
0.611143	0.289056		0.742882			1.18846				0.338811	0.165199
0.955178	0.422543		0.981731			0.889006				0.123761	0.480853
0.85827	0.492819		0.638132			1.00526				0.0619397	0.205213
0.914624	0.213203		0.506495			0.815038				0.142966	0.396242
0.750996	0.298081		0.582451			1.24907				0.140806
0.711884	0.181915		0.62768			0.954073				0.112168
0.957454	0.325563		0.553041			1.21991				0.0945898
1.02338	0.291274		0.487642			1.62158				0.1225
0.799428	0.37365		0.672495			0.635849				0.0887913
0.680829	0.314807		0.806946			1.00269				0.123214
0.918317	0.22725		0.503376			0.587538				0.129861
1.10038	0.268319		0.904614			0.800827				0.112217
0.812584	0.331601		0.722634			1.25887				0.0918753
1.26654	0.285247		0.508992			1.21736				0.113926
0.79694	0.339889		1.31117			0.71239				0.0929586
	0.697169		0.591054			1.47916				0.0801191
	0.29557		1.16645			1.06432				0.0847919
	0.294666		0.589929			1.06099				0.107151
	0.59768		0.61806			1.2678				0.0945589
	0.324461		0.654016			1.27311				0.0873434
	0.258789		0.547219			0.728904				0.114967
	0.387995		0.912333			0.805451				0.0757454
	0.292538		0.643874			0.945704				0.0839342
	0.369763		0.671294			0.766675				0.105199
	0.341649		0.572772			0.620481				0.0848497
	0.217856		0.709724			0.946644				0.089609
	0.406151		0.505186			0.455048				0.154347
	0.419031		0.873142			0.820595				0.101553
	0.280833		0.817468			1.13979				0.106588
	0.276669		0.614477			0.988757				0.108848
	0.395149		0.647337			1.15365				0.127835
	0.275479		1.58254			0.937912				0.0678727
	0.55019		0.89372			0.903605				0.0873518
	0.551201		0.972135			1.15134				0.162482
	0.2472		0.728549			0.641311				0.113332
	0.32257		0.64154			0.726093				0.162363
	0.416169		1.05266			1.42427				0.0704105
	0.396917		0.660044			1.43246				0.0978293
	0.377791		0.718966			1.15897				0.123649
	0.30151		0.680138			1.11589				0.0728583
	0.228971		0.833878			0.828631				0.0937374
	0.417497		0.0778053			1.15835				0.109362
	0.264464		0.716809			1.21441				0.106183
	0.242449		0.664806			0.770487				0.0831404
	0.172269		0.688017			1.05564				0.0763014
	0.199873		0.859623			0.798211				0.067048
	0.278983		0.753672			1.11494				0.088372
	0.360568		0.86985			1.25698				0.0839885
	0.246973		0.897561			1.54968				0.114169
	0.271371		0.832427			0.828995				0.0968004
	0.272502		0.917488			1.33783				0.0767919
	0.270478		0.769268			0.700865				0.0915499
	0.20455		0.744914			0.97033				0.0611749
	0.22042		0.623551			0.418906				0.0773588
	0.370084		0.712638			0.721512				0.107212
	0.314411		0.916165			0.415864				0.111684
	0.377746		0.669797			0.862634				0.101724
	0.634237		0.692161			0.867452				0.108349
	0.36902		0.703374			1.06103				0.150386
	0.273637		0.847904			0.624902				0.0987087
	0.272029		0.607001			1.44633				0.0971532
	0.376324		0.727666			1.03797				0.0999405
	0.411599		0.708782			0.962406				0.0983541
	0.343351		0.651079			1.02985				0.0904736
	0.342299		0.478392			1.43764				0.0598839
	0.307557		0.988159			0.655611				0.0928139
	0.224658		0.614726			0.721109				0.112015
	0.251523		0.762456			1.07916				0.0788459
	0.377486		0.561382			1.06518				0.091814
	0.120268		1.03457			0.968478				0.0935724
	0.33815		0.611581			1.18526				0.0937612
	0.231947		0.40705			1.23601				0.0770953
	0.221203		0.718427			1.25364				0.0715144
	0.370886		0.656779			1.35135				0.0790716
	0.301191		0.708686			0.970942				0.0829638
	0.190745		0.598858			1.1061				0.111247
	0.294042		0.838557			0.78126				0.0915996
	0.515658		0.591985			1.00217				0.0899758
	0.386986		0.857512			1.09255				0.0940355
	0.301954		0.915627			1.08829				0.0934648
	0.257287		0.65896			1.26404				0.0769485
	0.335745		1.00349			0.653007				0.117528
	0.277663		0.721958			0.882141				0.0850108
	0.232989		0.663386			0.823618				0.103509
	0.291637		0.559786			0.735388				0.0792534
	0.419867		0.809197			1.07635				0.0715817
	0.288397		1.20624			0.872614				0.0892688
	0.24209		0.710086			1.06182				0.107576
	0.269555		0.777326			0.599105				0.0860724
	0.235246		0.959427			1.15297				0.142195
	0.202341		1.10725			0.846847				0.0439457
	0.344306		0.733528			1.32044				0.0905654
	0.304266		0.634083			1.54211				0.124719
	0.280361		0.862958			0.817556				0.0705349
	0.244311		0.768493			1.52479				0.0777164
	0.272738		1.30943			1.50507				0.0831653
	0.184838		1.05964			1.10486				0.0814143
	0.155497		0.759033			1.33283				0.0582377
	0.238642		0.783441			1.18231				0.0858993
	0.220591		0.564472			1.21441				0.0757878
	0.313228		0.836009			1.48513				0.091579
	0.346613		0.770751			1.35245				0.119153
	0.403494		1.06624			1.16881				0.143603
	0.349566		0.68649			1.53408				0.114789
	0.342726		0.512991			1.33489				0.107877
	0.272325		0.814959			0.57253				0.0951993
	0.23029		1.07708			0.874047				0.0982007
	0.276063		0.929656			1.55233				0.102303
	0.255798		0.848291			1.26983				0.127052
	0.290586		0.954924			1.13891				0.0940457
	0.197864		0.492363			1.90795				0.099196
	0.255856		1.11762			0.781145				0.140008
	0.305633		0.812896			1.06735				0.0951447
	0.647548		1.1003			1.64898				0.150329
	0.375717		0.874204			1.44278				0.111524
	0.262301		0.641277			1.26024				0.0859616
	0.241373		1.40325			0.817668				0.114663
	0.162293		1.7021			1.4298				0.126997
	0.207709		0.941388			1.62159				0.120179
	0.383743		0.824632			1.25638				0.123447
	0.269554		0.811437			0.778376				0.116564
	0.294204		0.798716			1.54963				0.0756018
	0.459758		1.19481			1.72884				0.100872
	0.283364		0.95814			1.47464				0.120275
	0.186936		0.70373			1.53026				0.105854
	0.373738		0.912961			1.17289				0.177876
	0.258739		0.695805			1.97863				0.0993701
	0.225758		0.791077			0.970268				0.0749821
	0.263018		0.395972			1.96509				0.0970095
	0.245719		0.913788			1.01197				0.15131
	0.230079		0.610596			1.40714				0.129288
	0.417483		1.46032			1.6042				0.118118
	0.282001		0.650599			2.00358				0.110264
	0.330542		0.642189			1.72582				0.117674
	0.396475		0.735328			0.900462				0.158032
	0.244645		0.730129			0.991479				0.106629
	0.435405		0.63916			0.741277				0.133914
	0.201893		0.983679			0.803331				0.123887
	0.375006		0.664193			0.846946				0.12561
	0.332532		0.696959			1.12596				0.0715151
	0.27683		1.44353			0.969793				0.156523
	0.308947		0.966867			1.3615				0.108289
	0.224657		1.6184			1.09284				0.147722
	0.259494		1.05089			0.523685				0.111762
	0.360695		1.39722			1.25836				0.104898
	0.30286		1.03498			0.89391				0.112806
	0.281601		0.737399			1.22996				0.123123
	0.214956		0.75291			1.90468				0.116294
	0.320037		1.27135			1.18497				0.119383
	0.336221		1.01858			0.953285				0.112523
	0.324811		0.770378			1.07907				0.129052
	0.271286		0.826483			1.57678				0.100136
	0.45918		0.913532			1.12885				0.0847663
	0.301148		0.826793			1.41447				0.09092
	0.334119		0.859888			1.11591				0.126919
	0.39312		1.01873			1.03802				0.137781
	0.247797		1.10069			1.36467				0.17953
	0.41927		0.803323			0.883129				0.162048
	0.1989		1.51916			1.4296				0.153893
	0.360638		0.956005			0.875056				0.0613319
	0.309447		1.09683			1.31996				0.134722
	0.26876		1.06138			1.44464				0.123753
	0.276879		0.840282			1.18765				0.121273
	0.204444		0.723769			1.19552				0.150647
	0.245345		1.1606			0.626774				0.106354
	0.322868		1.3752			1.0847				0.160833
	0.271607		1.37827			0.97098				0.109398
	0.28658		1.52481			1.36813				0.109396
	0.388151		1.54494			0.836938				0.127347
	0.366244		1.40749			0.775779				0.139816
	0.416724		1.27137			1.27683				0.107315
	0.270997		1.17307			0.579135				0.171285
	0.341035		1.43356			0.843904				0.133415
	0.22788		1.74548			1.56432				0.132975
	0.34819		1.50058			1.42467				0.0935212
	0.377482		1.38445			1.49215				0.137699
	0.425614		1.08179			1.35282				0.150382
	0.351082		1.55663			1.18698				0.128063
	0.514077		0.897538			1.75383				0.070681
	0.39667		2.0385			1.38386				0.0934981
	0.350699		1.43882			1.21633				0.124039
	0.330253		1.21593			1.15046				0.0966424
	0.323732		1.18117			1.10619				0.117692
	0.340813		1.02734			1.43307				0.134879
	0.294034		1.10894			1.28799				0.0976857
	0.254918		1.17741			1.79281				0.146191
	0.339008		1.19137							0.12321
	0.344642		1.39109							0.164664
	0.298324		0.938345							0.10783
	0.48267		1.23172							0.121388
	0.279665		1.03024							0.122228
	0.373978		1.24639							0.168107
	0.287834		1.12439							0.12613
	0.487267		1.32069							0.138562
	0.338948		1.47525							0.168829
	0.299552		0.723366							0.136199
	0.272493		1.36821							0.102141
	0.278334		0.98214							0.10115
	0.25826		1.32827							0.131989
	0.305069		0.911717							0.15137
	0.436957		0.89563							0.12837
	0.667515		1.71304							0.133566
	0.425413		1.2524							0.0930805
	0.351312		0.901095							0.120711
	0.550473		0.937915							0.111042
	0.30728		1.1597							0.115513
	0.536856		1.10304							0.0941252
	0.264532		1.23032							0.162434
	0.318401		1.1551							0.114133
	0.471739		1.12289							0.131052
	0.3543		1.15718							0.163288
	0.451517		0.737162							0.121089
	0.373374		1.06569							0.0998715
	0.412638		1.18782							0.12804
	0.369134		1.40077							0.121823
	0.290026		1.04617							0.115101
	0.232242		1.20494							0.126104
	0.269299		1.23479							0.162753
	0.280066		1.12574							0.131209
	0.337918		1.00965							0.101569
	0.268283		1.23891							0.100848
	0.387575		0.783937							0.0927
	0.302809		0.979348							0.159363
	0.340295		1.33001							0.160665
	0.378623		1.05825							0.136764
	0.390202		1.31793							0.119868
	0.463365		1.20688							0.128304
	0.355126		1.43218							0.118242
	0.440859		1.13977							0.156525
	0.360353		1.36742							0.15881
	0.409287		1.23279							0.140246
	0.56028		1.13946							0.142504
	0.310477		1.37891							0.166497
	0.225717		1.22884							0.150693
	0.145192		1.00553							0.273933
	0.414668		1.15982							0.166568
	0.268449		0.946669							0.132626
	0.373281		0.965549							0.117999
	0.341398		0.963421							0.223263
	0.274026		1.01239							0.248718
	0.287039		0.814409							0.125243
	0.19835		0.891846							0.152998
	0.37872		0.84717							0.180899
	0.41003		1.06942							0.134306
	0.237522		0.906344							0.133246
	0.177554		0.998737							0.124338
	0.105716		0.954064							0.0830444
	0.156579		1.30212							0.134391
	-0.00784485		1.4208							0.0723948
	0.18778		1.04381							0.122288
	0.168496		1.1756							0.135871
	0.262795		1.02508							0.102408
	0.227901		1.15213							0.132446
	0.13699		0.97986							0.143656
	0.13754		1.4943							0.116379
	0.350089		1.05936							0.120165
	0.311968		1.11454							0.145097
	0.498626		1.31378							0.148816
	0.358139		0.867427							0.131709
	0.348969		0.873602							0.122012
	0.400587		1.02075							0.121731
	0.308397		1.173							0.13492
	0.303786		0.928576							0.153275
			1.01815							0.141502
			1.03295							0.114968
			1.00841							0.14102
			1.48053							0.147873
			1.82906							0.120634
			1.10325							0.15924
			1.10166							0.133209
			1.20062							0.153108
			0.825862							0.107833
			0.914754							0.106531
			0.940707							0.078915
			1.70018							0.134392
			1.09469							0.139215
			0.869344							0.14792
			1.77937							0.129948
			1.21487							0.138404
			1.35002							0.139916
			1.27045							0.149008
			1.42477							0.160325
			1.44019							0.133592
			1.57938							0.133073
			1.7291							0.121195
			1.17639							0.134055
			1.16868							0.149088
			0.881696							0.125667
			0.919363							0.12661
			1.5003							0.127381
			1.18373							0.14864
			1.46583							0.0986285
			1.1491							0.13403
			1.35673							0.126781
			1.52436							0.136668
			1.68325							0.135845
			1.9461							0.187405
			1.60286							0.101237
			1.58751							0.119582
			2.09267							0.0967104
			1.12757							0.113911
			1.62635
			1.22275
			1.72729
			1.4363
			1.12408
			1.55217
			1.50985
			1.68934
			1.37559
			2.27095
			1.42595
