# Supplementary material for: Structural basis for RNA polymerase II ubiquitylation and inactivation in transcription-coupled repair
Source: Nat Struct Mol Biol. 2024 Feb 5;31(3):536–47. doi: 10.1038/s41594-023-01207-0 (PMC10948364; doi:10.1038/s41594-023-01207-0)
Supplement: Supplementary file 9 — Trabectedin incision assay quantifications and recovery of RNA synthesis quantifications. [file 41594_2023_1207_MOESM9_ESM.xlsx]

## Sheet: Fig 4b
	RPE1 parental	RPE1 parental	RPE1 CSA-KO (3-8)	RPE1 CSA-KO + WT	RPE1 CSA-KO + Y334A		RPE1 parental	RPE1 parental	RPE1 CSA-KO (3-8)	RPE1 CSA-KO + WT	RPE1 CSA-KO + Y334A
Trabectedin	0	10	10	10	10		0	10	10	10	10
2023-10-03	0.0918679	0.0711934	0.0653612	0.0917541	0.479784	Exp 1	0.486795	1	0.500905	1.16135	0.578892
	0.141411	0.105609	0.0993939	0.105478	0.0362222	Exp 2	0.604698	1	0.572722	0.855507	0.607961
	0.149237	0.146071	0.11845	0.111221	0.0934235	Exp 3	0.519562	1	0.610983	0.966637	0.700883
	0.16656	0.151758	0.125099	0.114239	0.0976999
	0.254002	0.161634	0.13591	0.158519	0.126899
	0.278216	0.172375	0.153101	0.17014	0.150333
	0.304395	0.173143	0.164812	0.234938	0.156696
	0.328536	0.186985	0.17076	0.271354	0.169152
	0.331844	0.205179	0.18977	0.275503	0.171985
	0.345227	0.23138	0.205829	0.297922	0.185515
	0.363679	0.232553	0.211162	0.301235	0.194622
	0.382654	0.249612	0.215996	0.332152	0.196574
	0.387934	0.270255	0.217305	0.334858	0.198717
	0.410892	0.289827	0.228888	0.350256	0.204711
	0.415201	0.290765	0.230188	0.351241	0.20936
	0.415306	0.298678	0.247331	0.351531	0.212893
	0.418211	0.301867	0.252579	0.355689	0.224107
	0.420658	0.303875	0.256755	0.372214	0.225281
	0.420946	0.307352	0.257783	0.3953	0.228151
	0.423573	0.314984	0.258749	0.413481	0.228834
	0.433043	0.321451	0.262577	0.441579	0.238325
	0.435024	0.333377	0.262871	0.445522	0.241077
	0.437377	0.33786	0.264652	0.448166	0.241692
	0.455329	0.338022	0.273781	0.44931	0.243569
	0.456693	0.339619	0.275728	0.449974	0.250858
	0.460621	0.364661	0.283878	0.451853	0.251481
	0.464768	0.368604	0.292261	0.456789	0.253414
	0.490405	0.369472	0.296301	0.458645	0.254668
	0.499007	0.369933	0.296503	0.459427	0.255044
	0.501177	0.371882	0.297107	0.470669	0.258673
	0.505388	0.377502	0.297616	0.50272	0.259988
	0.513455	0.381178	0.297777	0.529407	0.263901
	0.523173	0.384263	0.300977	0.530017	0.265477
	0.526766	0.388735	0.308476	0.535335	0.269249
	0.528523	0.389428	0.311943	0.535522	0.27115
	0.5341	0.393198	0.312401	0.607091	0.274505
	0.537432	0.402462	0.317731	0.607359	0.275936
	0.557038	0.416076	0.318089	0.608052	0.280138
	0.569431	0.421736	0.319198	0.633819	0.28287
	0.582553	0.425109	0.320139	0.671392	0.293139
	0.587497	0.434369	0.32331	0.674126	0.30594
	0.592745	0.440703	0.32372	0.682176	0.320303
	0.593325	0.442312	0.330148	0.740627	0.324971
	0.603133	0.446237	0.331469	0.779388	0.325088
	0.608533	0.450335	0.333253	0.782641	0.345069
	0.613282	0.451644	0.334891	0.814089	0.354634
	0.63695	0.454034	0.341831	0.825091	0.358887
	0.638429	0.468164	0.34401	0.826954	0.364379
	0.683363	0.472318	0.345557	0.847306	0.375906
	0.6871	0.485893	0.349981	0.856693	0.378472
	0.697971	0.488318	0.350238	0.868364	0.38297
	0.69864	0.49306	0.356826	0.912759	0.387393
	0.706516	0.496816	0.360266	0.938586	0.392977
	0.70857	0.497003	0.360282	0.94226	0.397981
	0.730825	0.513028	0.369213	0.944681	0.398383
	0.735905	0.513794	0.372448	0.958762	0.400508
	0.759301	0.516272	0.374189	0.978666	0.414671
	0.774755	0.517631	0.382849	1.01859	0.416816
	0.775945	0.517947	0.394732	1.02112	0.423624
	0.783749	0.523741	0.394993	1.03915	0.430663
	0.784983	0.536191	0.406086	1.04595	0.433886
	0.813695	0.539279	0.40814	1.05554	0.440629
	0.817672	0.545117	0.412633	1.09669	0.444097
	0.820615	0.545343	0.415805	1.12215	0.455197
	0.82879	0.547404	0.418646	1.12532	0.484896
	0.83988	0.55684	0.429515	1.13155	0.490029
	0.841145	0.557214	0.433807	1.14937	0.493317
	0.863063	0.557642	0.436194	1.16454	0.495036
	0.896926	0.558668	0.445577	1.1674	0.497502
	0.930532	0.559808	0.448986	1.18822	0.498242
	1.04181	0.560489	0.45347	1.21126	0.502414
	1.08408	0.574232	0.453896	1.21712	0.504481
	1.09555	0.576849	0.456188	1.23462	0.510449
	1.15053	0.578711	0.459801	1.23904	0.514299
	1.17073	0.588478	0.461447	1.28271	0.530755
	1.19337	0.591475	0.46174	1.28807	0.530962
	1.30783	0.593258	0.463929	1.29123	0.538979
	1.57261	0.610437	0.472464	1.33117	0.54492
	2.355	0.617466	0.4733	1.34332	0.545784
	0.0362097	0.623059	0.480576	1.35342	0.552122
	0.0382718	0.62635	0.481129	1.36653	0.553954
	0.0609683	0.635069	0.489703	1.37224	0.557673
	0.0783422	0.635258	0.500933	1.38132	0.559649
	0.0922117	0.640261	0.503191	1.39329	0.559685
	0.119631	0.651126	0.522656	1.40947	0.564182
	0.122682	0.653699	0.524048	1.45575	0.570023
	0.149408	0.668306	0.527152	1.49314	0.574287
	0.149542	0.669885	0.5346	1.5247	0.591745
	0.154462	0.678765	0.536569	1.5249	0.606967
	0.156538	0.680703	0.549863	1.53209	0.613284
	0.162581	0.689411	0.555478	1.55189	0.6164
	0.169488	0.689459	0.562319	1.66949	0.622905
	0.172581	0.701929	0.568696	1.70522	0.628059
	0.172714	0.705973	0.569242	1.71323	0.63364
	0.17504	0.719211	0.57219	1.72083	0.656052
	0.176142	0.726547	0.577158	1.72159	0.658117
	0.178238	0.73291	0.57762	1.73726	0.687546
	0.178893	0.744774	0.582876	1.79979	0.694131
	0.187202	0.750624	0.588686	1.8258	0.698185
	0.198764	0.760151	0.589302	1.82931	0.699275
	0.199051	0.765702	0.591796	1.83111	0.741813
	0.201181	0.765888	0.59876	1.83831	0.798307
	0.202525	0.776634	0.600402	1.88842	0.812576
	0.204015	0.778267	0.61885	1.89485	0.874251
	0.214857	0.778633	0.622501	1.90423	0.876018
	0.215265	0.794483	0.624192	1.96189	0.923873
	0.230277	0.802521	0.63873	1.97468	0.933471
	0.231088	0.839161	0.652676	2.04606	0.94199
	0.234582	0.852104	0.662011	2.08054	0.949851
	0.234704	0.864355	0.668136	2.15124	0.98591
	0.242618	0.86896	0.680217	2.15788	0.986351
	0.245574	0.881522	0.705709	2.15956	1.00275
	0.249945	0.888531	0.730884	2.16457	1.02877
	0.251958	0.905337	0.740175	2.28059	1.05511
	0.256439	0.915992	0.745512	2.29235	1.06446
	0.259148	0.925765	0.751616	2.32356	1.08224
	0.275383	0.94309	0.771263	2.34629	1.08337
	0.28306	0.950548	0.777819	2.36664	1.16107
	0.290962	0.987225	0.809651	2.39965	1.20168
	0.295512	0.988508	0.866149	2.43701	1.22051
	0.312851	0.996218	0.887766	2.44908	1.24829
	0.316388	0.998269	0.931216	2.57572	1.25437
	0.318697	1.00512	0.970069	2.58044	1.32002
	0.322886	1.00604	0.99223	2.60392	1.35009
	0.324225	1.00709	1.08769	3.55994	1.4513
	0.326038	1.02847	1.17875		1.46232
	0.335826	1.03313	1.25286		1.6202
	0.352219	1.04385	1.32982		1.63705
	0.354137	1.05356	1.36803		1.85827
	0.369536	1.05408	1.61866		1.9344
	0.381564	1.0584	3.54935		2.10475
	0.387888	1.06853
	0.398077	1.0988
	0.407642	1.10284
	0.433617	1.13665
	0.437109	1.14065
	0.444126	1.14388
	0.444832	1.14785
	0.456586	1.15025
	0.479589	1.19186
	0.52111	1.2271
	0.610192	1.23423
	0.622085	1.24504
	0.642147	1.25466
	0.643045	1.28066
	0.647782	1.2904
	0.66139	1.30943
	0.67469	1.31116
	0.708473	1.31732
	0.831718	1.31737
	1.10447	1.32424
		1.3465
		1.36261
		1.36765
		1.39357
		1.40442
		1.40947
		1.41005
		1.41133
		1.41212
		1.4191
		1.42468
		1.42891
		1.44165
		1.4448
		1.44532
		1.45591
		1.45942
		1.46466
		1.46946
		1.50078
		1.51031
		1.51073
		1.52299
		1.52819
		1.54815
		1.57842
		1.59506
		1.60018
		1.62567
		1.63952
		1.64415
		1.65843
		1.66437
		1.69529
		1.70517
		1.72063
		1.72973
		1.73317
		1.7347
		1.74316
		1.78519
		1.81574
		1.81795
		1.81946
		1.83068
		1.87175
		1.88951
		1.89469
		1.90238
		1.91077
		1.96546
		1.97148
		1.97319
		1.99317
		2.00054
		2.00094
		2.01587
		2.02475
		2.1183
		2.15899
		2.28603
		2.35143
		2.36604
		2.38984
		2.43623
		2.47581
		2.47976
		2.6816
2023-10-06	0.0319436	0.356846	0.0181165	0.321615	0.021401
	0.0344553	0.0216373	0.0416233	0.0443569	0.0221791
	0.0388029	0.02793	0.0600455	0.0662453	0.0241183
	0.0452652	0.0333165	0.0634524	0.0681524	0.0272965
	0.0473264	0.0340546	0.063785	0.0740668	0.027677
	0.0509871	0.0376806	0.0653109	0.0872593	0.0585763
	0.0511135	0.045598	0.0660238	0.0883166	0.0630559
	0.051287	0.0473431	0.068957	0.149328	0.0674211
	0.0534516	0.052572	0.0728148	0.161575	0.0675719
	0.0541317	0.0531291	0.0820192	0.163304	0.0828611
	0.0549007	0.0557013	0.083672	0.168449	0.0873619
	0.0563909	0.0696192	0.0864339	0.182169	0.101294
	0.06001	0.0740077	0.095084	0.207919	0.108146
	0.0710074	0.0919851	0.0954674	0.209005	0.116792
	0.0725709	0.093797	0.102881	0.218884	0.127038
	0.0725981	0.0941142	0.106925	0.222375	0.138522
	0.0795752	0.107994	0.110824	0.243448	0.146711
	0.082634	0.112579	0.110862	0.249313	0.14718
	0.0836172	0.129769	0.115717	0.249554	0.155241
	0.08441	0.132135	0.116514	0.258129	0.155382
	0.0860798	0.142775	0.123145	0.259232	0.158859
	0.0863354	0.143799	0.130119	0.264883	0.180294
	0.0863726	0.146448	0.135265	0.26787	0.187823
	0.0911607	0.154904	0.135909	0.281144	0.192166
	0.0925239	0.159021	0.138254	0.293185	0.201278
	0.0946115	0.165921	0.139559	0.2962	0.204541
	0.0982595	0.169889	0.139562	0.302506	0.206258
	0.100163	0.174047	0.139955	0.34343	0.207766
	0.103584	0.174729	0.140635	0.355776	0.207775
	0.103727	0.19099	0.144542	0.368175	0.208319
	0.106858	0.193621	0.145226	0.374244	0.212902
	0.107832	0.197017	0.152767	0.374307	0.214513
	0.108237	0.202696	0.156142	0.383131	0.219285
	0.112018	0.211755	0.15885	0.39091	0.219426
	0.113728	0.21887	0.162787	0.393468	0.222529
	0.1182	0.222664	0.164254	0.397383	0.229821
	0.120427	0.225851	0.167756	0.397521	0.237611
	0.12562	0.227475	0.171452	0.410049	0.261408
	0.127233	0.2278	0.171748	0.41445	0.261654
	0.127627	0.228052	0.173604	0.415307	0.266725
	0.128725	0.228054	0.17397	0.428715	0.268035
	0.130154	0.228758	0.178507	0.431553	0.26832
	0.131143	0.232173	0.179364	0.431811	0.28398
	0.13671	0.233464	0.179603	0.432196	0.284576
	0.13976	0.243636	0.181428	0.43579	0.286536
	0.140151	0.243704	0.182162	0.438284	0.287443
	0.140539	0.244457	0.18342	0.447919	0.295038
	0.141235	0.248406	0.185927	0.455837	0.307369
	0.14131	0.248628	0.189788	0.457494	0.311711
	0.148165	0.257693	0.195704	0.45827	0.312193
	0.150498	0.258014	0.200513	0.460469	0.316531
	0.156976	0.259944	0.20461	0.460612	0.316737
	0.157248	0.263983	0.20477	0.475021	0.319851
	0.167416	0.26547	0.206421	0.482778	0.325673
	0.170289	0.268828	0.208672	0.485672	0.328606
	0.177792	0.278889	0.223875	0.488206	0.330297
	0.18166	0.281668	0.23979	0.49145	0.330795
	0.181868	0.282392	0.243088	0.492002	0.332676
	0.183173	0.289051	0.243506	0.495527	0.335389
	0.1837	0.289741	0.244452	0.49572	0.343575
	0.188284	0.291996	0.245586	0.497019	0.346879
	0.192984	0.304722	0.25022	0.531242	0.352253
	0.193253	0.305131	0.251358	0.536608	0.352905
	0.199634	0.307606	0.251435	0.537835	0.35384
	0.199717	0.309814	0.252214	0.543888	0.357161
	0.201271	0.311765	0.258612	0.553435	0.359803
	0.203006	0.313392	0.265321	0.558359	0.364413
	0.205936	0.313839	0.265376	0.56506	0.366585
	0.206308	0.339042	0.265488	0.575371	0.368667
	0.207349	0.339764	0.265778	0.575562	0.377932
	0.208738	0.340023	0.27101	0.577708	0.383853
	0.208795	0.344578	0.273384	0.581795	0.386832
	0.209035	0.347169	0.274861	0.582562	0.392835
	0.210274	0.348691	0.275404	0.590169	0.399359
	0.210734	0.35641	0.276967	0.591386	0.402606
	0.21458	0.35754	0.277891	0.596949	0.406577
	0.216534	0.362343	0.279874	0.599568	0.421846
	0.217546	0.366712	0.285567	0.603218	0.425982
	0.217552	0.368977	0.289649	0.616148	0.430164
	0.219071	0.372569	0.293959	0.621825	0.431459
	0.223356	0.373097	0.294957	0.628353	0.435703
	0.224982	0.373624	0.295418	0.647382	0.437269
	0.228434	0.374655	0.297079	0.673428	0.439598
	0.228613	0.382255	0.301427	0.6767	0.442908
	0.229697	0.383581	0.306681	0.680884	0.442918
	0.229872	0.383818	0.309075	0.690336	0.444857
	0.230994	0.386263	0.31074	0.694879	0.445072
	0.231464	0.386962	0.312313	0.69812	0.445729
	0.231862	0.393565	0.312387	0.699843	0.450138
	0.232861	0.406356	0.312991	0.710083	0.451113
	0.234126	0.407435	0.313124	0.71797	0.461227
	0.240837	0.416208	0.316002	0.726693	0.462696
	0.241026	0.417657	0.317655	0.744143	0.463393
	0.24225	0.418735	0.318865	0.749468	0.46942
	0.247359	0.420946	0.323143	0.751862	0.469558
	0.247744	0.423334	0.324716	0.763197	0.470099
	0.251816	0.423347	0.32685	0.773662	0.470929
	0.257131	0.427346	0.332943	0.778024	0.474343
	0.257301	0.430446	0.334303	0.779856	0.474595
	0.257486	0.433072	0.334382	0.798282	0.474795
	0.257817	0.434912	0.335424	0.810968	0.481194
	0.259602	0.445011	0.336922	0.816518	0.486916
	0.263703	0.445803	0.337652	0.833837	0.488475
	0.263999	0.447754	0.341301	0.8345	0.491314
	0.265991	0.449063	0.349328	0.83714	0.496036
	0.267026	0.449536	0.357339	0.837195	0.498759
	0.267205	0.449944	0.357951	0.839726	0.503639
	0.267497	0.450617	0.359936	0.848727	0.505326
	0.267527	0.451609	0.362282	0.853336	0.513319
	0.268305	0.452353	0.362925	0.854102	0.516423
	0.271114	0.454066	0.366259	0.857184	0.520626
	0.272398	0.459138	0.367201	0.863098	0.522406
	0.272832	0.473769	0.368454	0.865045	0.539761
	0.273331	0.478459	0.373774	0.876386	0.548572
	0.283321	0.485973	0.376297	0.876538	0.549238
	0.283857	0.487373	0.382391	0.877037	0.551973
	0.288269	0.496125	0.384966	0.881931	0.562183
	0.294625	0.503199	0.388943	0.890691	0.565494
	0.295047	0.505883	0.389656	0.891387	0.568959
	0.295421	0.516365	0.391134	0.893626	0.572857
	0.298423	0.519485	0.404547	0.904699	0.574044
	0.299799	0.522012	0.405481	0.908928	0.576084
	0.304257	0.523316	0.406506	0.912487	0.578125
	0.307096	0.523347	0.407214	0.919291	0.581595
	0.307176	0.527749	0.407286	0.920471	0.583238
	0.310836	0.527995	0.408198	0.960266	0.584112
	0.31299	0.528196	0.408356	0.960845	0.585382
	0.31305	0.530429	0.409041	0.975917	0.589425
	0.313704	0.530909	0.409335	0.98013	0.600375
	0.31443	0.536565	0.411448	0.983775	0.60101
	0.318267	0.540599	0.412363	0.984825	0.602881
	0.318879	0.544929	0.413592	0.984893	0.606126
	0.320271	0.554185	0.414958	0.988781	0.609051
	0.320695	0.556085	0.41931	0.989698	0.611069
	0.321327	0.557331	0.423895	0.997375	0.620009
	0.322478	0.559697	0.425503	0.999392	0.625992
	0.328817	0.560935	0.428811	1.00799	0.629203
	0.331251	0.563035	0.431193	1.01133	0.6334
	0.331932	0.569303	0.432249	1.02122	0.635866
	0.335168	0.572211	0.438663	1.02591	0.638939
	0.33797	0.57805	0.44017	1.02859	0.649839
	0.338043	0.581755	0.440739	1.03895	0.649846
	0.34144	0.582513	0.443173	1.04099	0.650123
	0.34265	0.584563	0.444277	1.05209	0.650497
	0.343215	0.58865	0.444692	1.05905	0.650814
	0.343874	0.5906	0.445063	1.07184	0.654391
	0.3439	0.597944	0.445252	1.10042	0.654485
	0.344142	0.598416	0.447209	1.1134	0.657669
	0.346078	0.601335	0.44744	1.12297	0.671346
	0.347486	0.605654	0.448544	1.15602	0.683666
	0.347575	0.607392	0.450839	1.15937	0.687055
	0.348098	0.614872	0.451277	1.17889	0.688279
	0.350079	0.620826	0.454643	1.18226	0.690125
	0.353131	0.622984	0.455544	1.18609	0.691472
	0.353894	0.630641	0.457216	1.18876	0.698682
	0.361121	0.633858	0.457591	1.19552	0.699411
	0.362985	0.640897	0.45874	1.19991	0.703232
	0.364564	0.641567	0.462571	1.21149	0.703309
	0.366331	0.641691	0.46295	1.22445	0.711214
	0.366509	0.644535	0.463419	1.23427	0.711641
	0.367466	0.645562	0.465081	1.24636	0.714496
	0.367983	0.649079	0.468984	1.26115	0.716989
	0.368278	0.6565	0.469943	1.30298	0.720714
	0.370255	0.657659	0.470208	1.33518	0.723016
	0.371944	0.65986	0.472848	1.33724	0.725946
	0.372142	0.662093	0.473262	1.34013	0.734879
	0.375128	0.666711	0.473423	1.35531	0.740524
	0.376738	0.669469	0.473876	1.42356	0.741625
	0.376867	0.669628	0.475169	1.42874	0.741912
	0.378993	0.67118	0.477855	1.4296	0.742488
	0.379298	0.677698	0.478165	1.43702	0.744626
	0.380999	0.681972	0.479027	1.45996	0.74993
	0.381694	0.683031	0.482496	1.5053	0.752789
	0.382335	0.69157	0.484636	1.50591	0.752938
	0.384747	0.692788	0.488878	1.50921	0.759686
	0.38759	0.696364	0.494033	1.55219	0.761925
	0.388638	0.706807	0.494488	1.56181	0.764161
	0.389023	0.710127	0.497641	1.57829	0.77157
	0.389602	0.710867	0.498538	1.59472	0.773713
	0.391035	0.713255	0.499837	1.60195	0.774011
	0.392601	0.714257	0.504728	1.63187	0.777632
	0.3929	0.716469	0.504751	1.64632	0.779625
	0.393989	0.720481	0.504853	1.71989	0.782042
	0.394296	0.721705	0.505215	1.73096	0.788157
	0.39445	0.725637	0.509819	1.76359	0.789301
	0.394648	0.726771	0.513361	1.78737	0.79932
	0.394892	0.735375	0.515061	1.79513	0.800916
	0.39781	0.736293	0.515115	1.79732	0.806461
	0.397984	0.741317	0.517646	1.83432	0.815215
	0.398178	0.741901	0.517913	1.90217	0.819988
	0.398355	0.744252	0.517997	1.93048	0.821922
	0.399475	0.745928	0.518308	1.9712	0.827473
	0.402336	0.746317	0.519432	2.01707	0.828283
	0.402714	0.746604	0.519554	2.06367	0.834027
	0.405194	0.746625	0.521829	2.07118	0.859464
	0.406543	0.751564	0.524707	2.50194	0.86073
	0.407594	0.75197	0.527109	2.59325	0.867463
	0.40907	0.752625	0.527674	3.06267	0.867609
	0.410198	0.75301	0.528679		0.869078
	0.411265	0.754645	0.532382		0.872839
	0.412187	0.762391	0.532492		0.883795
	0.415435	0.764994	0.533928		0.918974
	0.416046	0.766166	0.538529		0.920801
	0.416242	0.768031	0.543556		0.941219
	0.418907	0.770453	0.545879		0.945714
	0.420606	0.772456	0.549471		0.948055
	0.420678	0.775121	0.553078		0.973552
	0.423018	0.779596	0.553913		0.979367
	0.424054	0.780789	0.556648		0.990327
	0.424811	0.78202	0.558773		0.991392
	0.427684	0.782592	0.56047		1.00643
	0.430018	0.785106	0.567814		1.00907
	0.433405	0.78823	0.569341		1.0095
	0.437216	0.79135	0.570712		1.01182
	0.438193	0.791999	0.571511		1.01562
	0.438546	0.792304	0.572388		1.01629
	0.438738	0.798038	0.573222		1.02998
	0.443182	0.802958	0.575062		1.03086
	0.444355	0.806865	0.575617		1.04152
	0.444561	0.80916	0.576367		1.04758
	0.446984	0.820204	0.57777		1.0489
	0.454961	0.823933	0.577846		1.08007
	0.456096	0.825705	0.578496		1.10562
	0.456665	0.826294	0.580188		1.13033
	0.457242	0.830543	0.58114		1.13566
	0.459443	0.834279	0.58304		1.13742
	0.45989	0.835564	0.585615		1.15072
	0.46039	0.836154	0.585958		1.15211
	0.461501	0.844301	0.586768		1.16364
	0.467484	0.850074	0.590403		1.17096
	0.468135	0.858227	0.591898		1.17396
	0.468324	0.866177	0.600136		1.20007
	0.469107	0.86675	0.603406		1.21165
	0.471167	0.868273	0.611563		1.22181
	0.472621	0.87356	0.614406		1.23192
	0.47402	0.873894	0.617889		1.23795
	0.4743	0.874445	0.618506		1.30366
	0.474336	0.875034	0.619155		1.34999
	0.474918	0.879019	0.620147		1.36191
	0.475585	0.879353	0.622683		1.40113
	0.476215	0.879506	0.6236		1.6275
	0.476256	0.880504	0.624346		1.64364
	0.476279	0.881849	0.627976		1.69957
	0.47652	0.883413	0.635441		1.86702
	0.477064	0.884521	0.638365		1.90885
	0.479503	0.886137	0.638704
	0.483654	0.887439	0.642342
	0.484212	0.888859	0.643753
	0.487238	0.890298	0.644383
	0.488775	0.890993	0.648443
	0.48939	0.900361	0.649131
	0.491347	0.908348	0.651861
	0.494279	0.911674	0.654301
	0.496188	0.912116	0.655655
	0.496385	0.915849	0.659471
	0.498097	0.917496	0.659686
	0.502615	0.91775	0.663188
	0.503038	0.918758	0.663406
	0.503095	0.92363	0.663618
	0.5059	0.928337	0.66506
	0.506565	0.929348	0.667075
	0.507464	0.931188	0.669665
	0.508487	0.931523	0.669902
	0.513687	0.934215	0.674405
	0.513953	0.934992	0.675228
	0.514268	0.938041	0.67555
	0.514777	0.94058	0.678186
	0.516445	0.940683	0.680121
	0.51934	0.945802	0.688071
	0.520504	0.946597	0.688485
	0.521298	0.948641	0.690929
	0.521392	0.95618	0.694041
	0.522053	0.958921	0.701014
	0.522855	0.965395	0.701927
	0.524152	0.97443	0.703339
	0.528027	0.974774	0.706475
	0.532404	0.980516	0.706768
	0.532997	0.983063	0.708477
	0.533004	0.98323	0.712249
	0.534046	0.985962	0.717524
	0.534516	0.986721	0.719073
	0.534826	0.988549	0.722337
	0.535323	0.990641	0.72303
	0.536001	0.99122	0.724475
	0.536431	0.995417	0.726568
	0.536612	0.99826	0.727913
	0.542949	1.00205	0.727937
	0.543485	1.00321	0.730217
	0.545916	1.00402	0.731448
	0.54696	1.00416	0.733564
	0.548499	1.0099	0.733566
	0.54982	1.01091	0.740147
	0.551048	1.01497	0.742802
	0.551814	1.01851	0.744111
	0.554136	1.02054	0.744139
	0.556403	1.0227	0.748701
	0.557961	1.02694	0.74952
	0.559834	1.03213	0.752269
	0.561738	1.03489	0.760382
	0.562019	1.04175	0.760522
	0.564571	1.04828	0.761
	0.568191	1.04957	0.762064
	0.572948	1.05321	0.762302
	0.573343	1.05365	0.770161
	0.578097	1.05902	0.77036
	0.581808	1.06081	0.772294
	0.582355	1.06256	0.776188
	0.582877	1.06882	0.781264
	0.583056	1.0718	0.782806
	0.584556	1.0815	0.795828
	0.587141	1.08192	0.797641
	0.59011	1.08243	0.799424
	0.593122	1.08469	0.802957
	0.597652	1.08516	0.805874
	0.598532	1.08541	0.816299
	0.59929	1.08779	0.819654
	0.600919	1.09346	0.821648
	0.601156	1.09654	0.821812
	0.601387	1.09836	0.82364
	0.601455	1.0987	0.827859
	0.603888	1.10656	0.829636
	0.605907	1.10696	0.834804
	0.606515	1.11418	0.846419
	0.608347	1.11898	0.854762
	0.60919	1.11961	0.856198
	0.609513	1.12215	0.856342
	0.611368	1.1318	0.860676
	0.612062	1.13365	0.871614
	0.615247	1.13828	0.873767
	0.617479	1.14	0.875316
	0.617525	1.14091	0.880665
	0.619494	1.14114	0.887878
	0.623716	1.14132	0.888973
	0.624421	1.14764	0.896346
	0.624672	1.14905	0.897388
	0.627042	1.14945	0.900386
	0.629578	1.15154	0.900829
	0.632549	1.15236	0.901815
	0.633118	1.15447	0.905936
	0.633563	1.16311	0.90639
	0.634126	1.16544	0.907667
	0.634201	1.1698	0.919374
	0.634324	1.17188	0.926096
	0.643191	1.17388	0.926979
	0.643836	1.17735	0.93346
	0.64583	1.18167	0.938465
	0.647413	1.18528	0.955336
	0.649269	1.19131	0.959554
	0.651132	1.19582	0.964272
	0.651604	1.20019	0.965975
	0.653656	1.2092	0.982833
	0.654743	1.20987	0.98846
	0.655124	1.21244	0.999375
	0.660542	1.21277	1.00291
	0.662249	1.21281	1.00376
	0.669472	1.2131	1.01817
	0.671738	1.21744	1.03503
	0.671792	1.21844	1.03926
	0.673935	1.22049	1.04638
	0.674164	1.22167	1.05051
	0.677149	1.23433	1.07602
	0.679405	1.23657	1.10225
	0.680394	1.23683	1.13267
	0.682704	1.24795	1.1714
	0.682865	1.24857	1.174
	0.686501	1.25687	1.2023
	0.688359	1.25925	1.20231
	0.694826	1.25967	1.23826
	0.695773	1.26759	1.25478
	0.69583	1.27661	1.30039
	0.698411	1.27675	1.32138
	0.702296	1.27889	1.34942
	0.706975	1.27965	1.34967
	0.710134	1.28359	1.36213
	0.711437	1.28579	1.37404
	0.717796	1.29658	1.38215
	0.719368	1.30149	1.39324
	0.720274	1.31275	1.45211
	0.724371	1.31713	1.46768
	0.726708	1.32159	1.49947
	0.733237	1.32289	1.57922
	0.734536	1.33257	1.6784
	0.735567	1.33916	1.68845
	0.73594	1.34212	1.68983
	0.737409	1.34548	1.7301
	0.741046	1.34776	1.76725
	0.743274	1.35192	3.1862
	0.745147	1.35504
	0.746856	1.35573
	0.747286	1.35718
	0.747361	1.35902
	0.748557	1.36129
	0.750045	1.36984
	0.752206	1.37247
	0.75407	1.37481
	0.754136	1.37716
	0.755017	1.37945
	0.756043	1.38033
	0.758385	1.38926
	0.76354	1.39634
	0.763671	1.39904
	0.76687	1.40138
	0.76964	1.40217
	0.770252	1.41615
	0.770645	1.41908
	0.771709	1.43023
	0.773534	1.43168
	0.776576	1.43233
	0.778317	1.43249
	0.782636	1.43859
	0.78959	1.4442
	0.79043	1.44496
	0.792158	1.44894
	0.793751	1.4495
	0.796339	1.45007
	0.79651	1.4534
	0.798384	1.45417
	0.80161	1.46316
	0.812139	1.47454
	0.827178	1.47908
	0.828021	1.48337
	0.833894	1.48506
	0.835257	1.48624
	0.836908	1.48675
	0.839619	1.49241
	0.841638	1.49243
	0.843363	1.4935
	0.845595	1.49686
	0.846667	1.50007
	0.848633	1.50067
	0.850237	1.50246
	0.86104	1.51083
	0.861258	1.52632
	0.865251	1.52922
	0.867406	1.53001
	0.874962	1.53158
	0.875884	1.53555
	0.883024	1.53912
	0.883572	1.54232
	0.884329	1.54845
	0.893996	1.55325
	0.894486	1.55943
	0.895775	1.56284
	0.89695	1.56315
	0.910533	1.56455
	0.91149	1.56715
	0.916121	1.57612
	0.916847	1.57971
	0.925162	1.58905
	0.926523	1.59169
	0.927126	1.60445
	0.927475	1.60649
	0.939897	1.60817
	0.94176	1.64573
	0.944682	1.66308
	0.946884	1.66655
	0.949518	1.68792
	0.950036	1.68995
	0.952258	1.69757
	0.959467	1.70377
	0.965785	1.70602
	0.967857	1.70969
	0.972914	1.7149
	0.976382	1.73369
	0.97696	1.73436
	0.978316	1.73798
	0.981954	1.74308
	0.982392	1.74665
	0.98424	1.74774
	0.990046	1.75079
	0.997031	1.75199
	0.999828	1.7535
	1.00117	1.75467
	1.00243	1.76408
	1.00694	1.76412
	1.00981	1.77282
	1.01493	1.78043
	1.024	1.78209
	1.02952	1.79921
	1.03315	1.82
	1.03386	1.8201
	1.03588	1.83082
	1.03928	1.84095
	1.04414	1.85954
	1.0445	1.86845
	1.0518	1.87118
	1.05312	1.87373
	1.05418	1.87782
	1.05637	1.88493
	1.05979	1.8955
	1.06416	1.93734
	1.06626	1.99262
	1.07348	1.99452
	1.07848	2.01047
	1.07887	2.031
	1.08121	2.07996
	1.08621	2.08172
	1.09354	2.09142
	1.10451	2.13287
	1.10628	2.13988
	1.11252	2.16481
	1.11494	2.17623
	1.12144	2.18746
	1.13736	2.19186
	1.15058	2.21768
	1.15764	2.27826
	1.17176	2.29803
	1.18686	2.31827
	1.21057	2.3417
	1.21377	2.36163
	1.21398	2.36681
	1.23068	2.37803
	1.23248	2.45057
	1.23364	2.46394
	1.23542	2.47556
	1.24115	2.50657
	1.27674	2.54056
	1.2871	2.54609
	1.29307	2.54706
	1.31807	2.602
	1.32865	2.64701
	1.33057	2.65116
	1.35063	2.6609
	1.35404	2.66669
	1.35798	2.75177
	1.39312	2.78809
	1.39797
	1.4423
	1.44346
	1.49397
	1.49999
	1.54925
	1.5691
	1.58441
	1.5871
	1.60829
	1.64218
	1.67118
	1.71421
	1.71858
	1.74463
	2.00676
	2.01018
	2.02204
	2.05664
	2.17705
	2.18576
	2.2115
	2.2677
	2.35178
2023-10-11	0.0764648	0.560399	0.0260322	0.053903	0.0346355
	0.088076	0.0596345	0.0343711	0.0664706	0.0583259
	0.0973175	0.0661347	0.0457812	0.0697536	0.06551
	0.104955	0.0683156	0.0489025	0.0761461	0.0690016
	0.126443	0.133833	0.0568172	0.0886989	0.0808205
	0.129758	0.140835	0.0712995	0.0974852	0.0836497
	0.131189	0.166698	0.074014	0.120123	0.103989
	0.133705	0.209386	0.0796331	0.124171	0.108843
	0.141661	0.223002	0.0864489	0.12928	0.117929
	0.150054	0.235005	0.0922445	0.144222	0.147018
	0.163422	0.251484	0.0927332	0.151539	0.147609
	0.169488	0.294706	0.0943855	0.153381	0.153345
	0.170506	0.300627	0.0999387	0.157792	0.154919
	0.17203	0.324481	0.100444	0.160562	0.158197
	0.18608	0.324921	0.105224	0.171521	0.159974
	0.188345	0.32553	0.120452	0.174638	0.165149
	0.189363	0.332005	0.120706	0.18658	0.1723
	0.192215	0.338833	0.124933	0.2174	0.181311
	0.202352	0.342184	0.155545	0.224525	0.201877
	0.208183	0.360331	0.174143	0.237482	0.203406
	0.224322	0.361073	0.175125	0.237909	0.20725
	0.234608	0.366887	0.176249	0.242632	0.221876
	0.246921	0.370058	0.180992	0.244825	0.227194
	0.247575	0.380539	0.186587	0.247678	0.231567
	0.249567	0.388287	0.188834	0.251432	0.23175
	0.2511	0.423597	0.19333	0.261286	0.236771
	0.251837	0.425374	0.194605	0.264394	0.237498
	0.253473	0.432801	0.199028	0.269299	0.243804
	0.259676	0.445928	0.199882	0.276872	0.245202
	0.266212	0.446274	0.203266	0.279641	0.248246
	0.270196	0.446687	0.205208	0.297104	0.252071
	0.285626	0.44712	0.205595	0.297535	0.253725
	0.294801	0.449408	0.20953	0.299447	0.258698
	0.297605	0.453047	0.218565	0.305038	0.260247
	0.302134	0.453458	0.224251	0.313146	0.261684
	0.305474	0.469053	0.233122	0.356692	0.263458
	0.317421	0.47348	0.240353	0.360319	0.276054
	0.339982	0.478472	0.241778	0.361161	0.276306
	0.346372	0.478529	0.246142	0.366627	0.276567
	0.358442	0.481073	0.249027	0.373718	0.277098
	0.378558	0.48355	0.249051	0.374161	0.277284
	0.391005	0.48903	0.254795	0.376701	0.282736
	0.430439	0.496412	0.260069	0.379957	0.289939
	0.434009	0.50497	0.260134	0.384279	0.296979
	0.441369	0.506968	0.263769	0.390943	0.303152
	0.442374	0.507133	0.26581	0.395399	0.307573
	0.468836	0.507181	0.266441	0.403082	0.308776
	0.476312	0.511525	0.272386	0.40458	0.322842
	0.476661	0.519775	0.278098	0.419316	0.326487
	0.4811	0.521418	0.278502	0.422775	0.33048
	0.499252	0.532318	0.289941	0.427793	0.337993
	0.512725	0.533669	0.29129	0.428527	0.344413
	0.513785	0.537062	0.295195	0.441888	0.346368
	0.519568	0.543644	0.298634	0.447526	0.346798
	0.527729	0.543855	0.316862	0.451864	0.347475
	0.539816	0.544756	0.320202	0.458573	0.352408
	0.54206	0.547001	0.323986	0.47022	0.353843
	0.554659	0.547016	0.324659	0.47908	0.364963
	0.559694	0.550999	0.326495	0.480489	0.3681
	0.56516	0.552468	0.327679	0.498448	0.368716
	0.571357	0.552608	0.329977	0.501041	0.373346
	0.589601	0.553029	0.331015	0.503215	0.375959
	0.594907	0.553886	0.331555	0.508799	0.380729
	0.60776	0.554119	0.332631	0.512149	0.387139
	0.626937	0.554657	0.334791	0.514215	0.389957
	0.63251	0.557479	0.336817	0.515056	0.39014
	0.671409	0.573774	0.336916	0.516853	0.397165
	0.674136	0.574409	0.337207	0.522546	0.40044
	0.683223	0.576406	0.341071	0.524389	0.402631
	0.687436	0.577949	0.3454	0.526417	0.403967
	0.705497	0.579175	0.358358	0.536939	0.404784
	0.711184	0.581775	0.358635	0.53819	0.405972
	0.743986	0.600877	0.362898	0.540877	0.407418
	0.788453	0.602769	0.363614	0.543809	0.40905
	0.795428	0.602958	0.364984	0.549189	0.411371
	0.861154	0.607622	0.366765	0.570604	0.412285
	0.927015	0.611879	0.373604	0.570695	0.417088
	1.03023	0.622446	0.376636	0.576885	0.423835
	1.04689	0.624524	0.380185	0.581029	0.42658
	1.15742	0.628052	0.38153	0.586796	0.439247
	1.18985	0.630668	0.385789	0.59076	0.439378
	1.29273	0.637458	0.388601	0.591783	0.446688
	1.33395	0.638953	0.389589	0.593949	0.451905
	1.82451	0.63962	0.390411	0.594929	0.454383
	0.758824	0.643627	0.392142	0.595047	0.457225
	0.131553	0.647605	0.395159	0.59782	0.457697
	0.135364	0.667791	0.400337	0.599879	0.458476
	0.15867	0.677008	0.401167	0.611451	0.460832
	0.184997	0.677036	0.401947	0.61589	0.464119
	0.204629	0.678266	0.404295	0.617588	0.466917
	0.21975	0.682016	0.405566	0.619911	0.471754
	0.258437	0.690272	0.409548	0.62664	0.474403
	0.258646	0.693158	0.410313	0.63192	0.474429
	0.270178	0.694229	0.41194	0.632836	0.474721
	0.282353	0.701819	0.412662	0.63374	0.476286
	0.288555	0.719582	0.416753	0.643005	0.480577
	0.292367	0.720491	0.417403	0.646644	0.486782
	0.300693	0.723136	0.420264	0.654208	0.488311
	0.303619	0.727549	0.421692	0.659569	0.490379
	0.325443	0.740251	0.422789	0.660913	0.491811
	0.32759	0.740566	0.423572	0.668266	0.504175
	0.357953	0.751841	0.425965	0.671465	0.508031
	0.367296	0.753915	0.426007	0.67494	0.511089
	0.369848	0.757994	0.42615	0.676378	0.512916
	0.376765	0.760032	0.429168	0.683934	0.513374
	0.376968	0.769762	0.433602	0.690953	0.515924
	0.379685	0.770502	0.434022	0.692263	0.517016
	0.388354	0.787876	0.436361	0.693345	0.519601
	0.402632	0.794869	0.438691	0.701501	0.52457
	0.407655	0.796378	0.439163	0.711032	0.530844
	0.409915	0.799407	0.440999	0.730574	0.532337
	0.411468	0.808483	0.442744	0.731938	0.532554
	0.416217	0.812638	0.442804	0.735326	0.540858
	0.418653	0.816788	0.442921	0.73669	0.543718
	0.429711	0.823684	0.443831	0.739539	0.552093
	0.434424	0.844388	0.443866	0.740591	0.554681
	0.434885	0.847378	0.445078	0.743523	0.557499
	0.445753	0.856276	0.446456	0.747229	0.558078
	0.446902	0.860224	0.44723	0.748631	0.558543
	0.465504	0.864836	0.450739	0.753611	0.559175
	0.474145	0.872271	0.452133	0.754737	0.559217
	0.480521	0.878603	0.453021	0.76499	0.561008
	0.481822	0.885402	0.454163	0.765945	0.562446
	0.486477	0.887463	0.457846	0.770595	0.563476
	0.488474	0.888808	0.458736	0.773752	0.563854
	0.489355	0.889779	0.462147	0.776665	0.56406
	0.491476	0.891933	0.467288	0.777486	0.564517
	0.494629	0.896543	0.468747	0.79136	0.565109
	0.494842	0.901627	0.473016	0.795001	0.568037
	0.498453	0.902756	0.473436	0.796344	0.569271
	0.509255	0.90627	0.474415	0.797348	0.570581
	0.518258	0.907004	0.474885	0.808902	0.573481
	0.52026	0.90937	0.477918	0.810991	0.581486
	0.530935	0.910224	0.483196	0.821008	0.586274
	0.540156	0.91085	0.483315	0.833395	0.586713
	0.570704	0.911285	0.484059	0.835847	0.592626
	0.571273	0.921708	0.484945	0.840974	0.594151
	0.580514	0.923934	0.486415	0.848177	0.595561
	0.581261	0.925094	0.492476	0.849282	0.5981
	0.583095	0.941275	0.495222	0.852027	0.598246
	0.592462	0.951926	0.496668	0.860031	0.59896
	0.607926	0.954681	0.498487	0.863053	0.599302
	0.622367	0.955803	0.50328	0.869307	0.601274
	0.649744	0.955975	0.503678	0.879352	0.601853
	0.655431	0.956534	0.505193	0.88844	0.604137
	0.656496	0.957064	0.50658	0.889534	0.604164
	0.656745	0.961025	0.507529	0.892222	0.606766
	0.662888	0.96385	0.509937	0.898225	0.621048
	0.664524	0.966858	0.511603	0.902154	0.621487
	0.668464	0.969282	0.511935	0.915753	0.622154
	0.697708	0.971443	0.512873	0.917265	0.628609
	0.729109	0.988909	0.513652	0.918341	0.633778
	0.790982	0.991504	0.515542	0.923036	0.634436
	0.791541	1.00263	0.516507	0.939786	0.634445
	0.796195	1.00395	0.516721	0.947935	0.641239
	0.802992	1.0079	0.517831	0.949852	0.642271
	0.817954	1.01207	0.520167	0.952124	0.643481
	0.845849	1.01655	0.521272	0.955022	0.644385
	0.905604	1.01683	0.522882	0.957665	0.645311
	0.987826	1.02593	0.527734	0.958521	0.656643
	1.0529	1.03071	0.528829	0.963076	0.659455
	1.06194	1.0394	0.530216	0.963335	0.664217
	1.20569	1.04496	0.532739	0.976213	0.666569
	1.39166	1.04705	0.534582	0.980665	0.668647
	1.43822	1.05081	0.53528	0.982274	0.672645
	1.44476	1.05493	0.5361	0.985198	0.674719
	1.46368	1.06039	0.5376	0.989045	0.689969
	1.6689	1.06348	0.539454	0.99032	0.690729
		1.06421	0.539753	0.99302	0.692608
		1.06485	0.54145	1.00523	0.695493
		1.07034	0.541481	1.00754	0.697764
		1.07663	0.543025	1.01751	0.701094
		1.08157	0.545965	1.03608	0.701887
		1.0859	0.547921	1.04332	0.720923
		1.11476	0.549156	1.05015	0.721317
		1.11853	0.550042	1.05294	0.722465
		1.12093	0.550359	1.06468	0.723765
		1.131	0.550851	1.07904	0.724423
		1.13246	0.552766	1.0812	0.727313
		1.13338	0.553205	1.08172	0.732668
		1.13354	0.554812	1.08926	0.736273
		1.13534	0.555533	1.0927	0.746092
		1.13883	0.555582	1.09717	0.747422
		1.145	0.556797	1.11661	0.74784
		1.15419	0.558723	1.11943	0.74815
		1.15548	0.558743	1.12277	0.74968
		1.15693	0.558753	1.12307	0.752117
		1.16508	0.560786	1.12764	0.760321
		1.17365	0.56104	1.13261	0.763731
		1.17785	0.56207	1.14208	0.766227
		1.18228	0.562653	1.14351	0.767413
		1.18454	0.562991	1.14814	0.767916
		1.18857	0.563981	1.15357	0.76888
		1.19375	0.565999	1.15422	0.777046
		1.19859	0.569858	1.15455	0.778634
		1.20574	0.571918	1.15503	0.778976
		1.2144	0.573384	1.15984	0.780842
		1.21955	0.575724	1.16463	0.787256
		1.22248	0.577129	1.16715	0.789151
		1.24069	0.577396	1.17068	0.789386
		1.25084	0.578185	1.1766	0.793601
		1.25208	0.579427	1.1777	0.800585
		1.25471	0.580165	1.18314	0.803196
		1.26133	0.580876	1.18538	0.803331
		1.27755	0.581743	1.18579	0.80721
		1.28538	0.581945	1.19173	0.808345
		1.29667	0.58205	1.19405	0.809472
		1.29902	0.582808	1.1943	0.8106
		1.30394	0.583092	1.19833	0.812795
		1.30682	0.584545	1.20136	0.814326
		1.31288	0.585989	1.20769	0.816886
		1.31357	0.587109	1.21016	0.818108
		1.32741	0.587125	1.21117	0.819293
		1.32888	0.587704	1.22917	0.820558
		1.33048	0.58897	1.23552	0.821352
		1.33147	0.591821	1.23702	0.82498
		1.33306	0.594136	1.23725	0.836117
		1.3343	0.595084	1.24077	0.836374
		1.36572	0.595143	1.25219	0.836819
		1.36602	0.596594	1.25572	0.836836
		1.37853	0.598043	1.26845	0.848146
		1.38267	0.599196	1.27452	0.855211
		1.42057	0.60145	1.27482	0.859154
		1.42924	0.603115	1.27984	0.860691
		1.43143	0.605856	1.28005	0.862435
		1.44166	0.60908	1.28081	0.864483
		1.44728	0.610603	1.28688	0.869359
		1.45319	0.611829	1.30638	0.87149
		1.45871	0.613803	1.30732	0.879584
		1.4648	0.614333	1.30946	0.880609
		1.46697	0.615175	1.31265	0.888619
		1.46781	0.618574	1.31656	0.88975
		1.47212	0.619744	1.31911	0.89386
		1.48098	0.622528	1.32145	0.894248
		1.48114	0.623416	1.32636	0.897744
		1.51604	0.625512	1.33549	0.904345
		1.53214	0.625618	1.34828	0.91045
		1.53635	0.627117	1.35064	0.911979
		1.54029	0.627224	1.35583	0.912655
		1.54047	0.627365	1.35709	0.915985
		1.54113	0.629891	1.35793	0.92058
		1.54428	0.6301	1.35947	0.92107
		1.54789	0.638826	1.38159	0.92212
		1.54883	0.640212	1.38841	0.922266
		1.55074	0.641036	1.4031	0.925857
		1.55536	0.64162	1.40678	0.929028
		1.55654	0.641661	1.41019	0.931366
		1.5688	0.645117	1.41294	0.932042
		1.56931	0.646329	1.42091	0.935474
		1.57272	0.649809	1.42982	0.941375
		1.57777	0.650263	1.44115	0.943019
		1.57869	0.651544	1.44621	0.950602
		1.59368	0.654448	1.44874	0.953536
		1.6333	0.656216	1.46227	0.961094
		1.63439	0.65911	1.46357	0.978155
		1.64766	0.65919	1.47613	0.982066
		1.65896	0.659784	1.47877	0.986029
		1.66778	0.665106	1.4847	0.986082
		1.68377	0.666112	1.49346	0.991356
		1.71891	0.669504	1.49541	1.00095
		1.72545	0.669788	1.50337	1.00661
		1.72874	0.670751	1.51114	1.01877
		1.73918	0.672994	1.53115	1.02181
		1.74193	0.676957	1.53639	1.0326
		1.74594	0.681196	1.54191	1.03524
		1.7602	0.681261	1.54443	1.03689
		1.76298	0.686442	1.55013	1.039
		1.77706	0.687236	1.56583	1.04246
		1.79841	0.688951	1.56867	1.05706
		1.81732	0.691709	1.5689	1.05988
		1.82785	0.692409	1.56895	1.06633
		1.85027	0.692504	1.57996	1.07574
		1.8761	0.692657	1.58499	1.11156
		1.87897	0.696527	1.5945	1.11582
		1.92291	0.70101	1.599	1.11646
		1.9365	0.704323	1.61773	1.12778
		1.96466	0.705111	1.61827	1.12784
		1.97112	0.710504	1.62308	1.13213
		1.98165	0.710619	1.63591	1.13827
		1.98213	0.711492	1.6387	1.14608
		2.05644	0.712198	1.64122	1.17038
		2.09634	0.714908	1.66745	1.17503
		2.09773	0.715611	1.67476	1.19241
		2.30419	0.715726	1.69069	1.19262
		2.35792	0.71587	1.70226	1.19498
		2.45828	0.719607	1.70412	1.19861
			0.719713	1.7054	1.20735
			0.722252	1.72756	1.21015
			0.72237	1.72976	1.2171
			0.724223	1.73522	1.21897
			0.72615	1.76823	1.23855
			0.728826	1.79912	1.27802
			0.730115	1.79967	1.2818
			0.732841	1.81765	1.29615
			0.732972	1.8196	1.30339
			0.7332	1.8267	1.3088
			0.734149	1.82758	1.31296
			0.739139	1.8339	1.31344
			0.747208	1.83536	1.32897
			0.747355	1.83712	1.33554
			0.748185	1.8441	1.33852
			0.750779	1.84497	1.34781
			0.751816	1.8795	1.3948
			0.754617	1.88908	1.40965
			0.75528	1.91904	1.41575
			0.756919	1.93133	1.4197
			0.757811	2.00709	1.42411
			0.766327	2.06435	1.42748
			0.768087	2.06498	1.44267
			0.772536	2.08428	1.45873
			0.776268	2.11883	1.46102
			0.781452	2.14057	1.47615
			0.787159		1.47685
			0.787494		1.59339
			0.792933		1.63747
			0.794151		1.67896
			0.797229		1.68953
			0.799596		1.74058
			0.801228		1.78797
			0.803401
			0.806207
			0.809219
			0.80957
			0.810198
			0.811442
			0.811926
			0.813369
			0.819435
			0.819604
			0.821417
			0.822703
			0.826997
			0.8271
			0.829218
			0.834097
			0.83442
			0.834477
			0.836376
			0.837196
			0.837256
			0.837276
			0.837375
			0.837943
			0.839686
			0.839811
			0.846789
			0.84716
			0.850185
			0.850927
			0.856311
			0.85729
			0.859168
			0.862934
			0.864479
			0.866843
			0.868156
			0.871125
			0.884367
			0.892616
			0.898557
			0.901032
			0.906917
			0.908583
			0.909326
			0.91774
			0.921265
			0.923186
			0.934218
			0.938721
			0.941562
			0.945973
			0.959885
			0.959908
			0.964612
			0.969187
			0.973761
			0.974073
			0.982423
			0.99001
			1.01359
			1.01596
			1.01721
			1.0186
			1.02221
			1.02295
			1.02299
			1.02328
			1.02367
			1.03098
			1.03127
			1.0331
			1.03676
			1.03807
			1.08114
			1.09838
			1.10024
			1.10267
			1.11433
			1.13294
			1.14572
			1.16158
			1.16567
			1.16626
			1.18709
			1.20982
			1.21824
			1.24363
			1.2634
			1.27076
			1.31938
			1.32504
			1.42908
			1.55274
			1.85656
			1.86088
			1.92308

## Sheet: Fig 4c
		RPE1 parental			RPE1 CSA-KO (3-8)			RPE1 CSA-KO + WT			RPE1 CSA-KO + Y334A				RPE1 parental			RPE1 UVSSA-KO (3-9)			RPE1 UVSSA-KO + WT			RPE1 UVSSA-KO + D661-709
	Mock	3h	24h	Mock	3h	24h	Mock	3h	24h	Mock	3h	24h		Mock	3h	24h	Mock	3h	24h	Mock	3h	24h	Mock	3h	24h
2023-10-04	1.46626	0.056509	0.69249	0.861947	0.239501	0.101294	0.534968	0.51499	1.02543	1.22299	0.480027	0.532611	Exp 1	1	0.18101	0.697019	1	0.2815	0.151387	1	0.273463	0.721549	1	0.482748	0.185281
	1.05748	0.0765961	0.564949	0.643643	0.223813	0.167664	1.05674	0.105277	0.636418	1.27681	0.519391	0.215148	Exp 2	1	0.35773	0.808745	1	0.307302	0.358338	1	0.371216	0.708969	1	0.312963	0.250602
	0.523684	0.0852407	0.526702	0.81918	0.200274	0.140851	0.957363	0.200122	0.110139	1.00327	1.12073	0.213869	Exp 3	1	0.328892	1.46278	1	0.288562	0.384138	1	0.24382	0.885511	1	0.20613	0.188768
	1.40697	0.171119	0.64275	0.987177	0.259952	0.11204	0.497233		0.578629	1.11528	0.48483	0.243681
	0.851536	0.0839407	0.770494	0.767542	0.28898	0.0695753	0.981127		0.892571	1.30075	0.654739	0.274268
	1.05513	0.0751912	0.600326	0.985305	0.26191	0.123435	1.1243		1.37311	0.884061	0.560521	0.243286
	0.842728	0.173103	0.584442	0.999553	0.303935	0.244777	1.20487		0.876164	1.11702	0.426645	0.154559
	0.780234	0.118995	0.588276	0.700514	0.481323	0.111332	1.12041		0.482434	1.2028	0.424618	0.148206
	0.706698	0.0735348	0.519263	0.584934	0.245789	0.106507	1.05432		1.2344	1.20378	0.569199	0.0322655
	0.836836	0.0880635	0.751693	0.919468	0.411153	0.0887518	0.927389		0.980731	1.33006	0.496767	0.22696
	0.929084	0.091951	0.854599	0.869045	0.246793	0.10875	0.941221		1.03359	1.44606	0.491154	0.220414
	0.754969	0.115186	0.663363	1.08917	0.268956	0.138	1.00584		0.63025	1.5265	0.364361	0.150231
	1.0197	0.138237	0.729023	1.00867	0.312692	0.268574	1.03939		0.986975	1.09168	0.38478	0.0912317
	0.562744	0.0976942	0.937412	0.920724	0.269406	0.106703	1.42832		0.218176	1.42213	0.462956	0.224765
	0.503198	0.0855659	1.04088	1.05198	0.217619	0.299015	1.08185		0.162832	1.36668	0.432787	0.0827436
	0.550414	0.099972	0.411096	0.873859	0.237175	0.183833	0.819764		0.170776	1.29799	0.418682	0.118239
	0.691733	0.0806208	0.965811	0.958662	0.382676	0.320968	0.97225		0.270633	1.68871	0.42924	0.149262
	0.744327	0.141372	0.661283	0.733758	0.201967	0.198946	0.952246		0.219515	0.881727	0.563387	0.195755
	0.621857	0.131471	0.285561	0.689178	0.253668	0.264565	0.958382		0.513263	1.13384	0.415348	0.166522
	0.61326	0.0988176	0.755747	0.174773	0.24221	0.11944	0.938637		0.305296	1.32994	0.41023	0.0275002
	0.645512	0.107677	0.794091	0.728468	0.206347	0.157734	1.6984		0.774577	1.35446	0.364437	0.0850639
	0.64716	0.151043	0.651026	0.540381	0.156854	0.186246	1.209		0.603908	1.24737	0.370963	0.129165
	0.757648	0.107338	0.807642	0.924281	0.214726	0.0297377	1.46306		0.728703	1.39724	0.530133	0.313875
	0.56202	0.167819	0.578388	0.860998	0.262561	0.0866453	0.800489		0.820533	1.46795	0.356907	0.0849973
	0.679556	0.0993633	0.830633	0.89103	0.252846	0.0572457	1.01778		0.426228	1.50587	0.400093	0.399895
	0.667837	0.130659	1.42492	0.888265	0.179715	0.135908	1.14764		0.752033	1.28853	0.588014	0.186276
	0.860445	0.11062	0.717092	0.770187	0.437953	0.147673	0.899439		0.128291	1.35953	0.407365	0.322755
	0.738646	0.136517	0.480285	0.766145	0.289426	0.166244	1.13766		0.304469	0.284431	0.324243	0.12742
	0.637693	0.0694838	1.00607	0.672835	0.283671	0.208862	1.54105		0.633204	1.05579	0.432913	0.140927
	0.621783	0.0877503	0.684929	0.710741	0.221099	0.166835	0.871806		0.487341	0.982867	0.472645	0.266776
	0.54774	0.0894465	1.34071	0.980192	0.247406	0.0785379	1.3135		0.284526	1.3187	0.373173	0.091622
	0.787186	0.103033	0.654279	0.877736	0.313481	0.177249	1.08947		0.574275	0.693989	0.450215	0.183227
	0.786861	0.132296	0.158041	0.847271	0.249231	0.1884	1.07089		0.756514	0.673912	0.598371	0.0553061
	0.438933	0.141252	0.722225	0.937858	0.170895	0.155291	0.748754		0.650871	0.668497	0.396936	0.0847168
	0.471816	0.235135	0.60903	1.1234	0.254673	0.064206	0.958264		0.514449	0.490861	0.451464	0.0733117
	1.26881	0.0914475	0.86729	1.31388	0.347123	0.131156	1.44242		0.366035	0.757302	0.28809	0.0648305
	0.887029	0.10151	0.206351	0.617462	0.304442	0.124165	1.21272		0.578766	0.920985	0.500958	0.158013
	0.86475	0.129674	0.879403	0.932666	0.210093	0.104292	1.21784		0.769334	1.00307	0.396042	0.144881
	0.975242	0.0531417	1.07986	0.985574	0.255288	0.121301	1.11246		1.16296	0.589906	0.450832	0.0919853
	0.757682	0.0673923	0.931143	0.846378	0.195262	0.131757	1.09081		0.665905	0.870368	0.309136	0.194219
	0.797075	0.10765	0.851858	1.07821	0.284503	0.0932188	1.2503		0.397223	1.04759	0.332017	0.148208
	0.759909	0.102494	0.760941	1.14361	0.249743	0.107552	1.28224		0.849215	0.709295	0.612117	0.152771
	0.607741	0.118718	0.789314	0.973564	0.208222	0.100429	1.2402		0.765151	0.794098	0.36334	0.0792818
	0.672709	0.053241	0.794612	0.859447	0.342362	0.259583	0.920111		0.262639	0.936603	0.656301	0.221052
	0.910783	0.10131	0.831427	1.28535	0.202117	0.170233	0.907054		0.317052	0.764987	0.450775	0.151766
	0.829451	0.0602085	0.916732	1.14949	0.235981	0.288918	1.27613		0.610595	0.987722	0.159945	0.248759
	0.853062	0.0750595	1.1134	0.985094	0.195798	0.262562	0.927223		0.323742	0.978965	0.604619	0.0680274
	0.986701	0.129074	0.147987	1.36031	0.238212	0.128516	0.848664		0.175923	0.90253	0.262094	0.121832
	0.968068	0.108272	0.703947	1.08601	0.289785	0.400212	0.955113		0.454195	1.01632	0.441577	0.251116
	0.868472	0.0811781	0.633001	0.740863	0.238458	0.187361	1.21498		0.668149	0.802475	0.39648	0.216333
	0.163391	0.118589	0.836878	0.864565	0.27801	0.166937	0.880383		0.567281	1.09891	0.317597	0.351688
	0.570827	0.139445	0.748587	1.25726	0.29547	0.0998752	1.09411		0.738934	1.26631	0.465737	0.265538
	0.86466	0.138871	0.651758	1.01452	0.238961	0.0992828	0.992805		0.845689	1.369	0.454066	0.204778
	0.557128	0.0723532	0.603653	1.24281	0.24823	0.221694	1.04448		0.312368	0.781356	0.395834	0.6522
	0.714737	0.177365	0.808744	1.03947	0.321004	0.0559918	1.24693		0.81947	0.793741	0.311231	0.154758
	0.706319	0.15583	0.039809	1.03031	0.287104	0.15992	0.795757		0.316691	1.60339	0.452253	0.0928008
	0.866606	0.0802586	0.208053	1.12009	0.298869	0.12737	0.798619		0.052658	1.26425	0.573746	0.119216
	0.730004	0.139819	0.566276	1.10436	0.261566	0.0669596	1.02873		0.779003	0.815679	0.498417	0.0732962
	0.864846	0.138267	0.633203	1.09672	0.281496	0.112089	0.964016		0.75313	1.19365	0.375848	0.279193
	0.731253	0.0854135	0.698294	1.12637	0.211904	0.0726884	1.12759		0.709368	1.01962	0.407004	0.327735
	1.16867	0.1215	0.265786	0.862854	0.225418	0.157987	1.0078		0.442489	0.948257	0.737587	0.188895
	0.507929	0.178716	0.679609	0.72668	0.170302	0.128093	1.28925		0.367634	1.05335	0.300561	0.187848
	0.827305	0.142068	0.620397	0.534271	0.230514	0.260733	1.40449		0.580248	1.05989	0.371014	0.13732
	1.0045	0.126138	0.658091	0.976979	0.315895	0.165804	0.572244		0.226618	1.18141	0.390084	0.129808
	0.97167	0.0654842	0.712295	0.56083	0.178435	0.157977	1.05637		-0.0199086	0.95226	0.453761	0.129992
	0.822287	0.135036	0.582383	0.811167	0.357489	0.0650247	0.890368		0.0255445	1.21578	0.402238	0.0763384
	1.23304	0.138094	0.586918	0.724678	0.257698	0.131501	1.16904		0.61321	1.28043	0.568859	0.0659749
	1.0288	0.0751054	0.114258	0.928876	0.330597	0.0872743	1.1766		0.842267	1.29196	0.409649	0.284124
	1.00465	0.119567	0.255752	0.735502	0.234128	0.293028	1.10342		0.809479	1.49046	0.502371	0.199016
	0.860835	0.0661417	0.367103	0.772899	0.22472	0.120974	1.0316		0.739957	1.00778	0.71289	0.184085
	0.709894	0.18166	0.850111	0.693249	0.301586	0.108388	1.34839		0.751268	1.1097	0.302808	0.181886
	0.987282	0.0911475	0.280012	0.827535	0.250839	0.189515	1.33538		0.459032	1.54331	0.324031	0.107211
	0.68979	0.165238	0.634237	0.878026	0.261781	0.262535	1.29283		0.588211	1.50007	0.243036	0.271861
	1.05634	0.117002	0.163884	0.92634	0.294315	0.138745	0.880836		1.3495	1.14271	0.281482	0.242461
	0.927504	0.154586	0.697888	0.742111	0.274678	0.186204	0.826755		0.259115	0.764497	0.307887	0.0992261
	0.659694	0.0956964	0.358651	0.84257	0.269948	0.109305	0.648791		1.01839	0.829178	0.302005	0.414626
	0.908149	0.11248	0.795387	0.994607	0.263656	0.136845	1.08842		0.673676	1.25825	0.637384	0.0616199
	0.905886	0.0895315	0.69537	1.00566	0.223854	0.131705	0.59741		0.734734	0.835679	0.437456	0.450373
	0.634667	0.106831	0.894572	0.754972	0.269554	0.183942	0.531542		0.66611	1.25533	0.268037	0.316897
	0.716363	0.120317	0.134508	1.07159	0.214949	0.119486	0.758035		0.491457	1.03664	0.414745	0.461949
	0.993101	0.134455	1.47695	0.966835	0.265552	0.240302	0.65747		0.150298	1.12921	0.256983	0.524502
	0.542142	0.230861	0.865505	0.78701	0.299629	0.074166	0.782053		0.878857	0.571575	0.416668	0.161601
	0.784188	0.0730789	0.516536	0.782854	0.226446	0.360549	0.659238		0.223545	0.356141	0.539834	0.235616
	0.944963	0.082414	0.143793	0.693871	0.197841	0.135404	0.523821		0.419556	0.606637	0.724912	0.102082
	1.0292	0.158624	0.176626	0.489137	0.368508	0.252533	0.640295		0.510821	0.574706	0.433599	0.1182
	0.839871	0.106022	0.746822	0.828501	0.255222	0.0964715	0.574486		1.14692	0.760517	0.498806	0.169049
	0.690412	0.11518	0.742866	0.875631	0.213067	0.171254	0.78943		0.180493	0.774666	0.472931	0.118304
	0.683538	0.128825	0.922857	0.822394	0.193781	0.142339	0.680769		0.95872	0.575005	0.447041	0.287194
	0.626906	0.119678	0.39094	0.874259	0.199578	0.155558	0.769329		1.14933	0.818458	0.36086	0.223099
	1.07264	0.142158	0.733499	0.913619	0.278324	0.202107	0.550239		0.62186	1.2096	0.534186	0.0954085
	0.741185	0.0874388	0.841889	0.893526	0.310183	0.116863	0.550162		0.227644	0.521867	0.386086	0.359679
	0.646372	0.0938638	0.7703	0.743133	0.271255	0.152107	0.730879		0.139131	0.794253	0.373112	0.0760712
	0.84946	0.105204	0.258665	0.940109	0.224343	0.124809	0.659412		0.298803	0.670337	0.460631	0.207444
	0.723612	0.137394	0.617542	0.711927	0.1982	0.122446	0.945365		0.681275	0.782242	0.505258	0.129667
	0.639259	0.1185	0.766275	0.911319	0.285751	0.252469	0.592479		0.532982	0.636216	0.319074	0.153006
	0.979741	0.0924819	0.850711	0.756257	0.231817	0.100143	0.68448		1.98936	0.962169	0.318329	0.140716
	0.822258	0.0998707	0.812258	0.874801	0.221684	0.135727	0.789564		0.896192	1.27376	0.527646	0.0119994
	0.829203	0.101989	0.652622	0.693574	0.209928	0.233459	0.849767		0.564327	0.9924	0.336842	0.032896
	0.740425	0.103717	0.785069	0.778961	0.312966	0.301864	0.662295		0.976387	1.18458	0.417117	0.116176
	0.914182	0.07932	0.959574	1.05482	0.323706	0.16414	0.769273		1.03747	0.825027	0.398654	0.0614756
	0.655836	0.09201	0.546665	0.804787	0.251005	0.21223	0.712892		0.122929	0.791069	0.387547	0.230958
	1.14532	0.124133	0.536236	0.84028	0.277327	0.32047	0.984094		1.00906	0.865924	0.341323	0.425658
	0.699032	0.0747551	0.737666	0.895929	0.275016	0.18742	0.705157		0.782305	1.28788	0.526625	0.1913
	1.16036	0.102009	0.956977	0.824566	0.292539	0.0410486	0.867275		0.716711	0.825574	0.497151	0.0646535
	0.547685	0.109785	0.666003	0.621246	0.44367	0.153127	0.749397		0.723813	1.04058	0.328147	0.136261
	0.871335	0.117631	0.825474	0.373127	0.215346	0.113963	0.511567		0.633999	1.00721	0.442315	0.0724203
	0.979604	0.128336	0.714053	0.775398	0.214523	0.138628	0.561901		0.512688	0.874154	0.339516	0.294864
	0.740945	0.0897565	0.696664	0.823198	0.292454	0.308231	0.764491		0.753773	0.617001	0.231691	0.129452
	0.832677	0.148438	0.72717	0.737861	0.24179	0.105286	0.778816		0.155224	1.12018	0.388391	0.118156
	0.900926	0.15136	0.644065	0.889346	0.433523	0.154353	0.953896		0.521624	0.508178	0.477042	-0.00492056
	1.08541	0.116233	0.602853	0.788151	0.251069	0.137314	1.14612		0.215744	0.945316	0.433298	0.257717
	0.943824	0.0819504	0.953883	0.734272	0.367544	0.116465	0.636888		0.758187	0.871008	0.358455	0.161873
	1.1466	0.137406	0.910771	0.792314	0.237879	0.193575	0.707438		0.290304	0.895664	0.352287	0.203136
	1.32474	0.123553	0.791031	0.812507	0.289585	0.0826795	0.698773		0.627709	1.13522	0.352674	0.250578
	1.2504	0.0885849	0.899702	0.799228	0.409283	0.112009	0.803816		0.745723	0.990677	0.589846	0.19497
	1.03003	0.129815	0.727875	0.58296	0.276006	0.105058	0.553433		0.232613	0.627109	0.492302	0.1406
	1.04348	0.142677	0.799991	0.99388	0.302039	0.0729062	0.616346		0.607014	0.894977	0.335017	0.0866537
	0.708612	0.0848494	0.645907	0.737119	0.212771	0.0827131	0.556237		0.417014	0.964652	0.499165	0.427553
	0.937495	0.10616	0.422502	0.822986	0.316271	0.0613427	0.654579		0.687776	0.775337	0.327525	0.103937
	1.10209	0.137515	0.655261	0.889874	0.324415	0.0817566	0.622051		0.6755	0.543557	0.658823	0.22901
	0.98445	0.143316	0.450766	1.11483	0.183291	0.0707871	0.706346		0.663935	0.764742	0.514714	0.121751
	1.0387	0.0626328	0.636933	0.901334	0.236337	0.161031	0.683777		0.915009	1.01391	0.459411	0.0510385
	1.21068	0.189113	0.802982	0.75925	0.313283	0.113782	0.774517		0.585474	0.557359	0.256148	0.219639
	0.9274	0.141455	0.775893	0.682894	0.299153	0.141158	0.638893		0.241013	1.17379	0.430503	0.115827
	1.07881	0.163174	0.415789	1.06739	0.358244	0.0573874	0.88581		1.19016	0.90778	0.528507	0.330253
	0.667126	0.0545822	0.262552	0.748021	0.329434	0.212437	0.673223		0.690063	0.862752	0.722853
	0.664723	0.169141	0.551927	0.825353	0.293276	0.1251	0.477197		0.5427	1.32499	0.691573
	0.968998	0.0935578	0.143716	0.912416	0.263122	0.232531	0.746862		0.313218	0.590076	0.280994
	0.829408	0.0779198	0.232818	0.948678	0.2434	0.0999555	0.812125		0.0799382	0.691426	0.511076
	1.0885	0.122456	0.511961	0.530148	0.405612	0.171039	0.868262		0.454343	0.678837	0.50195
	1.11012	0.0688316	0.365715	0.582312	0.342616	0.166448	0.79255		0.680224	0.724341	0.584226
	1.28099	0.0784352	0.457335	0.931291	0.293107	0.176964	0.78902		0.746337	0.713619	0.401282
	0.920365	0.173202	1.40146	0.790891	0.219894	0.0602204	0.722266		0.452868	0.920688	0.47789
	1.07087	0.130647	0.883296	1.35216	0.305963	0.204924	0.698559		0.333724	0.65663	0.29904
	1.13722	0.0415211	1.17845	0.959815	0.326926	0.150251	0.790747		0.431982	0.0562131	0.484381
	0.921961	0.156494	1.24245	0.887988	0.350686	0.299415	0.875811		0.15376	0.723676	0.444835
	1.05783	0.172911	0.780728	0.835444	0.333612	0.113692	0.702157		0.222676	0.979733	0.567448
	1.34641	0.106865	1.05862	0.854667	0.228332	0.157565	0.847023		0.507302	0.751136	0.549012
	1.0929	0.128337	0.558209	0.837266	0.348536	0.116712	0.797714		0.589771	1.13225	0.564022
	0.886794	0.128242	0.82673	1.01775	0.21345	0.209959	0.792789		0.871269	0.71474	0.203718
	0.733047	0.126008	1.1066	0.933831	0.328686	0.21305	0.72165		0.870742	0.962594	0.450121
	0.950948	0.11664	0.888149	0.875815	0.299305	0.116237	0.879736		0.821579	1.20627	0.295216
	1.08791	0.107695	0.676754	0.561696	0.236997	0.301675	0.900853		0.333521	0.747306	0.419794
	0.947943	0.154212	0.343283	0.465116	0.355702	0.135435	0.808608		0.699101	0.950013	0.487913
	1.00795	0.133595	0.837635	0.619283	0.310371	0.0947367	0.801697		0.403191	1.16084	0.503823
	0.976847	0.137782	0.695186	0.749131	0.274189	0.140677	0.899434		0.620462	1.15743	0.407906
	1.29323	0.155448	0.723401	0.714621	0.224204	0.116261	0.685892		0.946627	0.66907	0.428864
	1.07605	0.140637	1.09009	0.962566	0.31235	0.115055	0.679215		0.743914	0.688385	0.322969
	0.883429	0.119972	1.19585	0.595364	0.318994	0.088529	1.12331		0.267166	0.841258	0.332724
	1.10113	0.110425	1.0311	0.892077	0.378046	0.201108	0.669906		0.0948436	1.0796	0.296691
	0.730752	0.168887	0.863615	0.606106	0.329462	0.178815	1.01539		0.72788	0.743227	0.401715
	1.10816	0.0941366	0.961703	0.978115	0.31201	0.231654	0.769781		0.733335	0.904553	0.273055
	1.05742	0.237764	0.882789	0.797431	0.272972	0.155185	1.24925		0.684716	0.791685	0.344859
	0.773649	0.127148	0.569247	0.729674	0.250097	0.163628	0.984536		0.818396	1.10262	0.435624
	1.13362	0.0637976	0.964818	0.477983	0.220667	0.147822	0.816813		1.09775	0.887717	0.458355
	0.91415	0.144961	0.646339	0.424458	0.330062	0.0944937	0.712028		0.292629	0.772302	0.310666
	0.795284	0.117613	1.08361	0.667407	0.306569	0.168557	0.619938		0.821713	0.774386	0.484062
	0.862873	0.0963642	0.70178	0.722211	0.239058	0.169978	0.699725		0.984175	0.605379	0.359263
	1.15256	0.123036	0.87846	0.520498	0.265729	0.108268	0.721848		0.698567	1.11201	0.380562
	1.08542	0.15939		0.486903	0.275343	0.0653749	0.95069		0.996272	0.703732	0.282832
	0.907568	0.124741		0.696128	0.295301	0.0944037	0.821641		0.015552	0.864272	0.349167
	0.937787	0.0561882		0.511886	0.417155	0.129485	0.637276		1.0587	0.7348	0.357146
	0.969897	0.208698		0.422885	0.283836	0.205877	0.64714		1.07121	0.872768	0.646725
	1.27479	0.148539		0.674976	0.181125	0.310172	0.601844		0.47717	1.23773	0.610196
	1.28159	0.183737		0.750655	0.291725	0.107594	0.862266		0.435187	0.775617	0.634137
	1.17871	0.149529		0.729345	0.244346	0.120051	0.888441		1.13373	1.17355	0.660724
	1.0612	0.144666		0.987004	0.211814	0.0909841	0.867355		0.642123	0.59025	0.438551
	1.34358	0.150436		0.806653	0.284969	0.0747025	1.35814		1.51231	0.809112	0.514155
	1.18429	0.13901		0.45496	0.268331	0.148081	0.837147		0.856076	0.538521	0.834052
	1.09794	0.0947219		0.738995	0.181402	0.0751528	1.37707		1.20722	0.952131	0.481579
	0.921059	0.141621		0.935649	0.251832	0.141089	1.295		0.663804	0.659272	0.39762
	1.3674	0.0860665		0.862566	0.306314	0.0509164	1.34824		1.06338	0.73109	0.532226
	1.3692	0.128732		0.778641	0.30875	0.204079	2.14336		0.434843	0.869791	0.509389
	1.01734	0.106616		0.811159	0.275404	0.174196	1.65839		1.86708	0.800617	0.441337
	1.01692	0.138962		0.92227	0.187638	0.281325	1.18369		0.11109	0.952059	0.312987
	1.55239	0.166795		0.482758	0.349022	0.196713	1.1356		1.61569	0.719466	0.570384
	1.10405	0.173745		0.661731	0.316531	0.120254	1.53382		0.789793	0.405706	0.650232
	1.08336	0.160851		0.380836	0.202991	0.151776	2.04234		1.6087	0.143903	0.469678
	0.706763	0.0955759		1.06031	0.312037	0.174103	1.39056		1.76581	0.240134	0.579697
	0.745891	0.10947		0.811278	0.286418	0.101555	1.09976		1.99839	0.585036	0.329884
	1.16532	0.10622		0.957092	0.241663	0.206891	1.59973		2.21888	0.606587	0.494266
	1.10257	0.0860844		0.854664	0.301961	0.167411	1.36728		0.57838	0.633452	0.388712
	0.875064	0.105484		0.812297	0.446054	0.167412	0.227288		0.831013	0.460771	0.499437
	1.34495	0.150102		0.664626	0.229905	0.218501	1.00008		1.01573	1.03659	0.565917
	1.29361	0.131398		0.806429	0.334929	0.0832921	0.252534		0.878563	0.903952	0.324157
	2.11589	0.174349		0.72855	0.297115	0.0968571	1.27058		1.46933	0.599649	0.460344
	1.09647	0.193866		0.806687	0.265289	0.105179	0.959322		1.18303	0.82767	0.256207
	0.997216	0.126684		0.863972	0.316114	0.22779	1.43731		1.08616	0.50665	0.436802
	1.30894	0.153829		1.04283	0.346117	0.0460088	1.30868		0.869313	0.884482	0.454442
	1.12003	0.131006		0.737059	0.461467	0.137991	1.33527		1.08607	0.509386	0.345336
	1.11466	0.140355		0.988633	0.275629	0.0420257	0.887016		1.42087	0.949346	0.403337
	1.36313	0.249068		0.666316	0.191433	0.137531	1.33144		1.29053	0.795534	0.558786
	1.5829	0.20266		0.740699	0.33429	0.120155	1.34683		0.631455	0.403392	0.3663
	0.931253	0.183248		0.384247	0.256997	0.0853402	0.938275		1.17542	0.565533	0.2918
	1.31411	0.109827		0.813738	0.290096		0.786876		1.20011	0.586508	0.563485
	1.2223	0.208937		0.701337	0.28425		1.12822		0.931649	0.940629	0.392751
	0.861097	0.194714		0.93367	0.500969		1.00104		2.90471	1.12371	0.516061
	1.34662	0.154671		0.759108	0.182901		0.678139		0.54791	0.504814	0.488425
	1.23937	0.197523		0.512839	0.204595		1.11387		1.41851	1.16834	0.696796
	1.03347	0.104947		0.73192	0.259415		0.768729		0.31347	0.620258	0.718722
	0.87381	0.176598		0.794505	0.25425		0.626242		1.20273	0.827268	0.715803
	1.29136	0.234698		0.971346	0.224223		0.809623		1.37275	0.847828	0.775202
	0.970342	0.185678		0.499332	0.251923		1.5142		1.22376	0.342481	0.582416
	1.03673	0.163553		0.90654	0.254612		0.903113		0.224548	0.769538	0.881821
	1.14867	0.178308		0.740309	0.299973		1.17054		0.831657	1.05822	0.610959
	0.911264	0.205134		0.89421	0.38145		1.22299		1.24639	0.96199	0.520422
	1.43194	0.10004		0.854339	0.321054		1.10093		0.689006	1.091	0.707941
	1.16447	0.128209		0.692563	0.251926		1.25492		1.39344	0.945632	0.544778
	1.13177	0.222264		0.470175	0.0869304		1.02832		1.08725	0.565858	0.454776
	1.57792	0.178876		0.758335	0.239648		1.48081		0.241097	1.0306	0.606605
	1.41298	0.168605		0.762263	0.311269		1.03052		0.148467	0.641118	0.691563
	1.22684	0.171526		1.06662	0.448859		1.22275		1.288	0.929817	0.595724
	1.27354	0.173078		0.905322	0.330562		1.1198		1.15542	0.805812	0.85504
	1.2283	0.154641		1.01593	0.347908		0.949607		0.659792	0.74803	0.468997
	1.47336	0.222111		1.19454	0.312161		1.23843		1.01797	0.955798	0.51826
	0.864939	0.170138		1.25804	0.272289		1.1433		0.786281	0.936893	0.37611
	1.3104	0.0942053		0.92389	0.306105		1.17861		1.49037	0.814817	0.702049
	1.34828	0.17297		0.749564	0.366154		1.12322		1.10004	0.647477	0.688134
	0.955701	0.173842		1.37253	0.300373		1.31015		0.751549	0.793129	0.865488
	1.49925	0.127406		1.65502	0.240122		0.98494		1.25517	0.370713	0.612658
	1.52	0.104893		1.49025	0.226678		0.969012		0.799737	1.32426	0.447733
	1.18425	0.133401		1.45633	0.289047		1.43697			1.08599	0.692555
	1.19804	0.415137		1.12836	0.327108		1.49481			1.47462	0.443628
	1.12459	0.295755		1.49198	0.322056		1.33046			1.15715	0.565562
	1.4077	0.756115		1.4233	0.434694		1.47756			0.846045	0.594261
	0.740057	0.200957		1.60674	0.349656		1.06392			0.38786	0.686998
	1.04776	0.272139		1.28706	0.331037		1.2952			1.21829	0.342444
	0.999191	0.22141		1.01957	0.302533		0.909599			1.45335	0.867346
	0.890041	0.220768		1.59055	0.21415		1.31435			1.21249	0.586102
	1.25864	0.249588		1.6274	0.159498		1.74593			1.44672	0.288991
	1.02619	0.281883		1.30042	0.200752		0.828093			1.26434	0.513629
	0.953891	0.250385		0.983347	0.282197		0.791589			1.12327	0.50632
	0.912696	0.216991		1.31533	0.400094		1.24809			1.62645	0.507185
	1.08762	0.275843		0.826131	0.182349		1.13734			1.08122	0.269845
	1.04847	0.30567		1.60493	0.281671		1.28397			0.511536	0.375643
	0.999972	0.233413		1.40655	0.45639		0.734719			1.68909	0.330041
	1.12821	0.308191		1.69435	0.399641		1.41142			1.51425	0.298138
	1.21337	0.277487		1.3132	0.196247		1.09881			0.699041	0.505541
	0.935059	0.280301		1.41018	0.372116		1.11151			1.08699	0.369887
	1.09708	0.20347		1.35064	0.488009		1.20472			1.48442	0.493114
	0.98362	0.319778		1.03205	0.296229		1.26386			1.31507	0.43317
	1.31905	0.204083		1.18374	0.360636		1.18109			2.31853	0.285157
	1.01669	0.224195		0.879693	0.383965		1.22733			1.56685	0.330082
	0.921388	0.288796		1.51871	0.328355		0.963555			1.17279	0.400946
	0.740948	0.269102		1.29646	0.190466		1.22198			0.564637	0.447203
	1.02066	0.234436		1.62179	0.345664		1.0384			1.55842	0.380868
	0.902957	0.441344		1.06204	0.230324		1.05009			0.980999	0.331738
	0.841396	0.470646		1.48069	0.274498		1.28161			1.33016	0.4004
	0.863198	0.386507		1.38642	0.395416		1.29131			1.45106	0.309029
	0.758339	0.295547		1.7336	0.384568		0.767906			1.72206	0.320603
	1.08311	0.394467		1.30636	0.268689		1.3178			1.7861	0.650828
	1.04606	0.293288		1.36225			1.35658			1.06907	0.550206
	0.759812	0.245523		1.0577			1.18251			0.731197	0.344127
	1.29947	0.147179		1.29287			1.2535			1.4082	0.259978
	1.04696	0.308801		1.75401			0.92904			1.71156	0.349189
	1.17806	0.475615		1.63748			1.33495			1.44315	0.546669
	0.928169	0.314544		1.59843			0.992019			1.07595	0.587626
	1.35769	0.257485		1.18963			1.03928			1.22917	0.395379
	0.921688	0.251747		1.56382			1.18739			1.45099	0.389703
	1.18394	0.113676		1.21275			1.0471			0.626495	0.556231
	0.860098	0.248653		1.48906			1.15426			0.342805	0.512438
	0.878188	0.224446		0.92478			1.2864			0.874108	0.640526
	1.02145	0.424041		1.33196			1.07935			1.70679	0.613952
	0.863851	0.288116		1.42118			0.944305			1.41504	0.590122
	1.23133	0.257478		2.15038			1.08068			1.07878	0.493505
	0.920994	0.162336		1.53906			1.10977			1.10495	0.536079
	1.08443	0.257826		0.995424			0.98529			0.784565	0.512705
	1.09793	0.110526		1.18506			1.02333			1.19963	0.684452
	0.897537	0.0610403		1.32148			0.864563			1.00615	0.678352
	1.31142	0.352299		1.79866			0.855406			0.885414	0.599334
	1.0651	0.28947		1.08226			0.670377			1.41477	0.723675
	1.27746	0.307913		1.40096			0.892122			0.294482	0.416272
	1.23325	0.273152		1.09054			1.05284			0.9333	0.731824
	0.718051	0.383567		1.19036			1.10191			1.07773	0.783703
	1.24485	0.483245		1.3749			0.739598			0.513288	0.437052
	1.24035	0.254598		0.834672			1.24094			0.995442	0.415616
	0.889011	0.386422		1.30965			1.40421			0.657107	0.604541
	1.04733	0.252958		1.70871			0.810877			0.689398	0.55064
	1.21955	0.291266		1.29434			0.860765			0.372329	0.588677
	1.2814	0.285247		1.33958			1.45727			0.510947	0.413463
	1.1817	0.274556		1.15353			1.09218			0.713783	0.408427
	1.11224	0.388157		1.9557			1.36522			1.16528	0.347193
	0.918114	0.467902		0.611619			1.24848			0.173424	0.256909
	1.40945	0.385558		1.25293			0.923966			0.527415	0.429045
	1.20366	0.45888		1.76312			1.02415			0.844123	0.596928
	1.31533	0.26101		0.678132			1.69946			0.647403	0.377085
	1.22758	0.39643		1.3086			1.17381			1.13483	0.487307
	1.19501	0.349835		1.00451			1.30437			1.04671	0.495127
	1.43553	0.226803		1.66349			1.18123			0.642786	0.493149
	1.6413	0.271772		1.73216			1.11855			0.270489	0.439008
	1.06414	0.255202		2.4498			1.02176			1.3775	0.795689
	0.972309	0.271144		1.60132			1.06831			1.63568	0.402502
	0.808049	0.441142		1.28715			0.767375			0.490891	0.620934
	1.01982	0.281662		1.80895			1.0239			1.18522	0.352527
	0.783766	0.305801		1.74399						1.0799	0.388201
	1.08159	0.200798		1.12405						1.21946	0.393713
	0.752714	0.170893		1.24						1.12548	0.574733
	1.18377	0.219478		1.21885						0.838422	0.391025
	1.26842	0.238248		1.08851						1.69511	0.479708
	1.0708	0.215838		0.728332						0.511603	0.434478
	1.1971	0.22637		1.08953						1.17101	0.467491
	0.946267	0.264243		0.798544						1.33373	0.502812
	1.17064	0.26259		0.796551						1.25347	0.604604
	1.23977	0.332672		1.01394						0.688317	0.566588
	0.981912	0.252246		1.14569						1.27845	0.424099
	1.12345	0.317356		1.09208						1.14172	0.470434
	1.13055	0.357212		0.957017						1.40263	0.506809
	1.24141	0.2905		1.23302						1.08843	0.58358
	1.03224	0.213578		0.769934						0.913087	0.58993
	1.04006	0.280149		1.39091						1.38566	0.554985
	1.02418	0.366614		1.11513						1.89985	0.4029
	1.28219	0.205934		1.21596						1.27993	0.443373
	1.07756	0.248854		0.966501						0.884849	0.479252
	1.23861	0.190124		0.989644						0.640758	0.691805
	1.27368	0.240162		1.09632						1.47907	0.613247
	1.32557	0.238436		1.3036						1.11	0.370942
	1.08487	0.218593		1.13988						0.84757	0.625959
	0.904202	0.386437		1.25317						1.28584	0.662258
	1.10793	0.250368		1.30669						0.415814	0.570666
	1.08216	0.283127		1.61336						1.11737	0.563373
	0.839053	0.210086		1.42883						0.819719	0.512761
	1.02371	0.283753		1.54976						1.25739	0.546321
	0.980161	0.371555		1.33603						1.1858	0.430859
	1.25178	0.323506		1.04833						1.12829	0.886033
	0.849902	0.324713		1.21117						0.518761	0.419519
	1.08648	0.231315		1.57038						0.711757	0.38407
	1.25195	0.368769		1.01427						0.811336	0.408823
	1.41338	0.334117		0.97053						0.859177	0.620241
	0.896901	0.306638		0.76106						0.419109	0.653861
	1.03421	0.249541		1.09698						0.965047	0.440957
	0.705063	0.235511		1.10591						0.394197	0.765177
	1.37621	0.213226		1.0358						0.509395	0.56082
	0.88215	0.359186		0.960859						1.02179	0.524865
	1.30851	0.252757		0.646909						0.892087	0.739063
	0.950897	0.198486		1.58135						-0.0249086	0.473176
	1.22512			1.00911						1.18767	0.507525
	0.750988			0.966314						1.17272	0.386446
	1.62253			0.947332						0.820359	0.489713
	1.04324			1.26661						0.884047	0.324554
	1.32317			1.31218						1.02425	0.47706
	1.15931			1.45191						0.13649	0.725025
	0.935606			1.0907						1.46313	0.471239
				1.27805						1.0931	0.481652
				0.765806						1.3394	0.560246
				1.02216						0.988955	0.44622
				1.83642						0.872657	0.475955
				1.60171						0.885631	0.562721
				1.14952						0.985948	0.560943
				1.23495						1.28682	0.508525
				1.05623						1.48961	0.468261
				1.20133						0.798132	0.514408
										1.26884	0.486362
										1.39898	0.457821
										1.25002	0.513208
										1.19808	0.477198
										1.36738	0.384136
										1.06192	0.518437
										1.171	0.577332
										0.947349	0.572009
										0.753389	0.445999
										1.46074	0.467663
										1.32038	0.462208
										1.53718	0.528544
										1.22451	0.491217
										1.26621	0.478534
										0.682424	0.459356
										1.31068	0.51388
										1.45577	0.396448
										1.64911	0.455396
										1.08044	0.53402
										1.25591	0.703514
										1.24938	0.571555
										0.147994	0.606943
										0.82525	0.48876
										0.451861	0.613555
										1.57093	0.379448
										1.13618	0.474719
										0.622264	0.558471
										1.45538	0.404093
										0.745478	0.408248
										1.34629	0.487915
										0.303263	0.538901
										1.81445	0.48608
										1.02672	0.506522
										1.33715	0.370667
										1.55399	0.426434
										0.444842	0.41256
										1.36241	0.343443
										1.09618	0.382397
										1.19413	0.408696
										0.325419	0.455912
										0.815901	0.564894
										0.527554	0.384417
										1.38231	0.402518
										1.30508	0.457345
										1.30056	0.404612
										0.904501	0.514009
										1.40419	0.321007
										1.63313	0.435449
										1.80959	0.39487
										0.744134	0.452937
										1.38629	0.449025
										1.28286	0.53861
										1.96087	0.441315
										1.32057	0.398489
										0.712039	0.516493
										1.55715	0.567199
										0.63748	0.759023
										1.53135	0.583779
										1.32819	0.737455
										0.833034	0.445071
										1.08582	0.653725
										1.4259	0.575581
										1.25941	0.569524
										1.11363	0.534548
										1.22196	0.765442
										1.25103	0.529599
										0.14571	0.634017
										0.0401611	0.435387
										1.31523	0.591986
										1.31977	0.707424
										0.634048	0.368951
										1.29743	0.648111
										1.11771	0.710549
										0.922408	0.433012
										0.421944	0.549271
										0.599939	0.559962
										1.01658	0.637943
										1.35584
										1.18193
										0.578995
										1.35818
										1.14748
										1.23503
										1.04352
										1.00098
										0.832764
										1.3192
										0.903184
										1.14096
										0.660164
										1.26931
										1.19912
										1.19712
										1.31823
										0.981959
										1.27936
										1.2618
										1.08914
										1.06439
										0.907268
										1.21347
										0.547812
										1.31615
										1.26919
										1.09338
										1.48493
										0.995673
										1.30262
										1.19706
										1.18054
										0.940115
										1.16108
										1.02974
										1.28594
										1.17328
										1.18142
										1.37013
										1.02095
										1.33354
2023-10-08	0.946078	0.225287	0.810991	0.937797	0.182366	0.287036	0.768789	0.218428	0.90653	0.965851	0.279082	0.494869
	1.1231	0.316975	0.626394	1.1304	0.324096	0.0135306	0.876087	0.298974	0.627158	0.837582	0.247109	0.162148
	1.01485	0.369748	0.698402	1.02675	0.273665	0.179308	0.820396	0.392495	0.914911	0.521189	0.239135	0.042617
	1.21928	0.307549	0.633084	1.05394	0.218572	0.209062	0.654069	0.352823	0.919009	0.391541	0.27414	0.265506
	1.16095	0.371503	0.914085	0.931263	0.208081	-0.00876668	0.844401	0.164436	0.0915669	0.795738	0.234459	0.418887
	0.914552	0.238535	0.571341	1.15261	0.220015	0.386382	0.789334	0.335989	1.0832	0.718283	0.302128	0.280815
	1.01012	0.368266	0.95951	1.07212	0.273286	0.311492	0.728774	0.0896783	0.562707	0.962543	0.302538	0.322083
	1.21288	0.398088	0.752415	0.965192	0.165055	0.167207	0.823412	0.460219	0.519175	0.908851	0.367931	0.25747
	0.94948	0.255497	0.740615	0.902324	0.205557	0.414708	0.718512	0.352793	0.482898	0.875375	0.286441	0.201806
	1.07795	0.28754	0.723314	1.06333	0.173656	0.518784	0.719329	0.205273	0.503725	0.695769	0.328289	0.38462
	0.761096	0.389884	0.596568	1.07933	0.294457	0.0667637	1.17477	0.169534	0.871693	0.916946	0.229444	0.169923
	1.27818	0.616522	0.758591	0.807731	0.311075	0.388647	0.97165	0.606171	0.673036	0.972148	0.279452	0.371056
	1.14667	0.364107	0.654672	1.15281	0.277674	0.654118	1.09931	0.396398	0.923985	1.1671	0.195354	0.211627
	0.964618	0.493724	0.686545	1.18033	0.206532	0.221309	0.793546	0.510649	0.948365	1.20385	0.24427	0.196398
	1.03101	0.319243	0.693916	1.16199	0.268685	0.17137	1.11089	0.259232	1.02579	0.395922	0.234796	0.0193284
	1.32718	0.351283	0.738352	1.00398	0.367947	0.513431	0.751077	0.340256	1.20038	0.71336	0.205189	0.239101
	1.31038	0.369592	0.586027	1.14355	0.281786	0.506085	0.92351	0.401239	1.1052	1.02674	0.270914	0.0469756
	1.03461	0.244639	0.629164	0.655076	0.261917	0.490089	0.919973	0.36247	0.163227	1.03032	0.317944	0.287125
	1.52888	0.317724	0.677406	0.88843	0.267733	0.670127	0.648117	0.178552	0.615411	0.809779	0.228103	0.535776
	1.06748	0.36061	0.629269	0.864171	0.272207	0.293808	1.01487	0.257249	0.975105	1.24782	0.253205	0.114309
	1.48678	0.320668	0.734047	1.28298	0.206622	0.374264	1.05364	0.330457	1.51824	1.10247	0.293351	0.0702279
	1.2385	0.316101	0.760016	0.949696	0.363949	0.411997	0.86875	0.327077	0.777308	1.24908	0.234787	0.121799
	0.645119	0.323021	0.77076	1.19534	0.296175	0.518283	0.981243	0.308264	0.901557	1.10117	0.336373	0.212951
	1.35092	0.322029	0.174656	0.787494	0.291624	0.551153	0.944699	0.396285	1.17385	0.639438	0.334616	0.232316
	0.927236	0.214522	0.908358	1.22091	0.250672	0.349784	1.01038	0.240471	0.820511	1.21077	0.26182	0.189227
	0.751667	0.344467	0.383733	1.11631	0.300187	0.565326	0.786697	0.379999	0.724094	1.40273	0.154791	0.241048
	0.929067	0.403125	0.921893	0.756477	0.20027	0.532227	0.674016	0.26952	0.495674	0.640429	0.164093	0.223981
	1.15784	0.375429	0.569395	0.803951	0.170388	0.167441	0.962679	0.302288	0.624603	1.13132	0.248254	0.407117
	0.908875	0.320064	0.404092	0.910321	0.201843	0.38675	0.918408	0.233701	0.134683	1.23707	0.265218	0.307669
	1.04287	0.240538	0.763433	1.07143	0.242774	0.294342	0.951011	0.259456	0.871648	1.10119	0.235447	0.331807
	0.664622	0.250226	0.770821	1.04721	0.190044	0.377914	0.953321	0.336183	0.47066	0.903241	0.260103	0.227307
	0.870767	0.30843	0.648448	0.862143	0.314333	0.31107	0.96957	0.254639	0.700837	1.20756	0.139381	0.149335
	0.928697	0.459592	0.93595	0.771581	0.252169	0.756785	0.960896	0.216909	0.723553	1.08439	0.322969	0.483122
	0.983166	0.274815	0.651767	0.833731	0.310471	0.390449	1.13827	0.51261	0.811408	0.730716	0.425731	0.135849
	0.738385	0.288453	0.528779	0.806316	0.26658	0.231276	0.695136	0.371433	1.23005	1.00534	0.232097	0.451428
	1.23162	0.34273	0.689614	0.79235	0.195205	0.605677	0.657954	0.501505	0.196802	0.77801	0.189122	0.0575761
	1.53645	0.323765	0.77555	0.830667	0.165656	0.618542	0.877962	0.297985	0.529943	0.888115	0.246537	0.317588
	0.903017	0.245849	0.606135	0.746293	0.242222	0.322612	0.938207	0.512351	0.562189	0.878207	0.306394	0.163068
	1.0152	0.350716	0.74014	0.900423	0.265225	0.362399	0.793251	0.440519	0.447719	0.977019	0.306575	0.188897
	0.994571	0.372204	0.818608	0.689691	0.232233	0.517483	0.88862	0.30925	0.630156	0.893319	0.286732	0.129825
	0.940675	0.374583	0.691372	1.13607	0.183432	0.244018	1.22229	0.279968	0.311998	1.08627	0.247685	0.23409
	0.959094	0.381886	0.704467	0.940759	0.270332	0.607357	0.569272	0.360381	0.887223	1.04087	0.352599	0.192111
	0.886124	0.234738	0.702835	0.795811	0.365849	0.176233	0.738492	0.414613	0.724186	0.974703	0.322802	0.112259
	0.981469	0.306815	0.599512	0.805424	0.247627	0.464942	0.964922	0.447254	0.582741	0.853038	0.488367	0.473967
	1.10694	0.386252	0.0936272	0.81958	0.317624	0.419217	0.890632	0.232259	0.331861	0.71942	0.292981	0.151267
	1.33933	0.307916	0.791289	1.31494	0.223278	0.0648866	0.94855	0.282324	0.388404	0.997619	0.422912	0.140682
	1.08434	0.372966	0.651847	1.01117	0.194362	0.313097	0.779028	0.378939	0.477697	0.856006	0.346626	0.250676
	0.839308	0.455836	0.754684	1.07166	0.164275	0.18958	0.891558	0.38905	0.505428	0.86009	0.527756	0.615628
	0.909204	0.360989	0.877337	1.01349	0.195433	0.435248	0.77628	0.160083	0.660693	0.852036	0.237208	0.0586703
	1.09199	0.261703	0.267741	0.810992	0.136269	0.358175	0.696107	0.452247	0.812917	1.35071	0.407551	0.137365
	1.03096	0.318331	0.883916	0.898059	0.176944	0.190939	0.781326	0.196582	0.373648	0.845419	0.701286	0.0783803
	0.922581	0.356907	0.525141	1.31651	0.260346	-0.0660208	0.750674	0.232697	0.694942	0.822073	0.306893	0.348436
	0.918107	0.346871	0.372062	1.58922	0.199495	0.00239602	0.850943	0.455589	0.603484	0.940269	0.240672	0.249132
	0.896532	0.327925	1.02686	1.08747	0.289242	0.614163	0.834412	0.385405	0.82323	0.789586	0.282087	0.77046
	1.11952	0.373459	0.801787	0.903453	0.214115	0.460716	1.00711	0.265387	0.37429	0.916029	0.279101	0.253518
	1.02845	0.351522	0.320747	0.834925	0.254597	0.253835	0.950331	0.442432	0.971054	0.964844	0.196632	0.279387
	1.17605	0.285252	0.539333	1.18111	0.213524	0.417212	0.867773	0.393524	0.594908	0.808384	0.241333	0.195262
	0.835508	0.505428	0.639288	1.26724	0.240225	0.191725	0.679949	0.306567	1.12222	0.812521	0.204449	0.282218
	0.975432	0.351383	0.668409	1.24404	0.251291	0.393884	1.09836	0.270499	0.607366	0.67521	0.255936	0.198163
	1.06181	0.261603	0.829738	0.773679	0.295271	0.563631	0.850839	0.267443	1.26015	1.3861	0.155354	0.0999131
	1.15689	0.27509	0.766104	1.16312	0.220954	0.545453	0.739583	0.318218	1.15015	1.03052	0.414738	0.342803
	0.87592	0.55854	0.666626	1.06431	0.255568	0.470535	0.78428	0.488708	0.400677	0.726216	0.235302	0.0459269
	1.13808	0.310077	0.596401	1.02957	0.155388	0.753593	0.754217	0.232823	1.1326	0.786265	0.272366	0.461092
	0.773155	0.250537	0.917979	1.09436	0.251464	0.496837	0.851799	0.365557	0.388257	0.753098	0.235924	0.43695
	0.756311	0.328293	0.937708	1.0924	0.21835	0.402508	0.618997	0.462757	1.2979	0.88434	0.252439	0.318218
	1.12737	0.352533	0.810915	1.19781	0.267862	0.201353	0.832748	0.39619	0.430233	0.879927	0.337988	0.585862
	1.05541	0.389829	0.877325	0.850748	0.214598	0.184266	0.821892	0.262828	0.289731	1.13507	0.369366	0.178327
	0.929327	0.394702	0.609922	0.874698	0.403917	0.343955	0.346767	0.381681	0.451364	1.00906	0.239633	0.402628
	0.859689	0.255753	0.702348	1.23787	0.336194	0.0932883	0.959697	0.313373	-0.263847	1.04204	0.340717	0.360974
	0.62964	0.413725	0.505325	0.959035	0.195359	0.557581	0.7727	0.257075	0.731866	1.05623	0.347353	0.175682
	0.762557	0.351674	0.488119	0.92804	0.17208	0.347772	0.866926	0.395589	0.816011	1.04081	0.343952	0.212814
	0.906263	0.332668	0.672387	1.2449	0.232829	0.348285	1.04207	0.312958	0.721744	0.976121	0.342356	0.310934
	1.03905	0.406462	0.548728	1.1811	0.313092	0.417646	0.656322	0.362848	0.8714	1.28325	0.286776	0.207749
	1.07152	0.331748	0.783852	1.5077	0.286472	0.339531	0.932983	0.422308	0.515593	0.970753	0.341962	0.106039
	0.927206	0.206237	0.550327	0.886626	0.331609	0.262834	1.00307	0.428135	0.678449	1.10335	0.208084	0.0952435
	0.891422	0.261587	0.80951	0.877629	0.250244	0.410672	0.823451	0.328326	0.720219	0.999968	0.231482	0.626388
	0.805549	0.455278	0.655529	0.88257	0.209732	0.364345	1.19245	0.3254	1.13874	1.23069	0.198478	0.0381069
	1.01159	0.373321	0.530316	0.927437	0.34742	0.612405	0.861341	0.40709	0.23977	1.26903	0.263619	0.178087
	1.07496	0.336408	0.448182	0.701438	0.262967	0.556534	0.786057	0.422462	0.80328	0.985851	0.170843	0.0267881
	0.931368	0.296034	0.825921	0.906227	0.210707	0.155342	0.978262	0.450196	0.625934	1.30289	0.386161	0.140037
	0.945718	0.296695	0.602157	0.850182	0.285994	0.568401	0.728076	0.418201	0.200525	0.873506	0.235546	0.0748745
	1.14228	0.364664	0.415381	0.660244	0.184115	0.526225	0.747205	0.282202	0.262669	0.950115	0.279127	0.099063
	0.863836	0.350578	0.472051	1.14721	0.35115	0.221539	0.625188	0.234968	0.977592	1.11536	0.31922	0.245435
	0.970781	0.476152	0.561815	0.701156	0.240606	0.542428	0.753268	0.418766	0.724448	1.24156	0.299229	0.278985
	1.32354	0.336559	0.261601	0.869722	0.21244	0.441488	0.641916	0.279059	0.805602	1.09246	0.337339	0.0986487
	0.930393	0.319388	0.565343	0.87457	0.226817	0.37655	0.620946	0.326789	0.901973	0.621781	0.259657	0.0533203
	1.10731	0.235665	0.683976	0.818042	0.228885	0.253914	0.94613	0.262011	0.892656	0.964403	0.181752	0.151261
	0.774995	0.278428	1.01043	0.839505	0.355636	0.402914	0.764976	0.300947	0.664596	0.778376	0.171934	0.177295
	0.962915	0.494137	0.919677	0.806324	0.286738	0.403597	0.544947	0.208122	0.369478	0.917421	0.262208	0.272249
	1.12188	0.42089	0.593275	0.779826	0.234003	0.320172	1.00648	0.281725	0.705662	1.07214	0.187285	0.407883
	1.03988	0.416519	0.546446	0.635581	0.243844	0.0567649	0.863263	0.597199	0.743389	0.954078	0.149319	0.269011
	1.0324	0.445521	0.202629	0.825448	0.267066	0.237573	0.373094	0.358887	0.745655	0.577412	0.226279	0.255598
	1.0176	0.205678	0.65579	0.920302	0.320454	0.233933	0.600852	0.244424	1.092	0.430237	0.206501	0.148083
	0.713461	0.419085	0.716594	0.809006	0.288338	0.116201	0.761114	0.398364	0.787098	0.681704	0.290742	0.137174
	1.33685	0.309124	0.567091	1.19731	0.204796	0.201142	0.563171	0.239901	0.370537	0.708615	0.219326	0.244003
	1.59452	0.517498	0.548688	1.02584	0.246555	0.0932189	0.869242	0.278414	0.606333	1.05292	0.316521	0.396038
	0.91048	0.226194	0.66124	0.64132	0.252519	0.236102	0.857521	0.347859	0.973701	0.866388	0.321842	0.0558475
	1.04478	0.445632	0.584806	0.77169	0.244867	0.519063	1.15303	0.305208	0.986009	0.850409	0.161723	0.0805478
	0.877599	0.411341	0.585921	1.08909	0.376561	0.488028	0.982351	0.126146	0.736032	0.795315	0.260464	0.429964
	0.801443	0.445661	0.434314	0.963816	0.37129	0.0261889	0.905726	0.192198	0.139663	1.03156	0.217979	0.373533
	0.553823	0.419959	0.922143	0.861322	0.315202	0.251341	1.09606	0.204554	0.724228	1.26872	0.26368	0.14386
	0.783351	0.327297	0.595926	0.957682	0.213642	0.329219	0.775526	0.21565	0.617462	1.03557	0.202759	0.297692
	0.739518	0.314274	0.784571	1.17448	0.309503	0.510704	0.919043	0.384981	0.948941	1.00083	0.379931	0.0800296
	0.892376	0.50338	1.01571	0.727017	0.228258	0.283682	1.02094	0.342954	0.691332	0.990418	0.227232	0.331348
	0.841478	0.30434	0.987416	0.908678	0.290156	0.735197	0.810993	0.563145	0.56314	1.10034	0.212867	0.269209
	0.847228	0.450567	0.964842	0.93223	0.320589	0.219365	1.09527	0.253662	1.21284	1.15621	0.231629	0.327689
	0.942134	0.545648	0.808861	0.805178	0.291485	0.490838	0.917612	0.356774	0.7821	1.31967	0.306342	0.297462
	0.759493	0.419254	1.37503	1.0899	0.241322	0.573005	0.891786	0.578293	0.778528	1.11265	0.250386	0.0773959
	0.905969	0.325126	1.04474	0.990773	0.246056	0.277118	1.02816	0.302773	1.19217	1.34786	0.199843	0.0426449
	0.789358	0.412133	0.847366	0.706605	0.337152	0.219903	0.89919	0.356063	0.49266	0.823012	0.363812	0.220058
	0.942301	0.235754	1.08463	1.21129	0.22099	0.717683	1.08629	0.368128	0.789003	1.57825	0.27445	0.277136
	0.746188	0.299618	1.23381	0.822052	0.225809	0.572135	1.283	0.744702	0.752781	0.881641	0.365563	0.148168
	0.753648	0.433055	1.04869	0.931209	0.267119	0.376242	0.940633	0.405481	0.56068	1.37253	0.224999	0.121272
	1.05723	0.407916	1.03318	0.89869	0.353963	0.202035	0.979995	0.355296	0.892842	1.10876	0.173718	0.121783
	0.892845	0.386282	1.28699	0.748698	0.275414	0.152327	0.900051	0.350697	0.542886	1.30258	0.419228	0.2403
	0.683297	0.381027	1.42291	0.833832	0.341592	0.422433	0.967049	0.63183	0.510343	1.19373	0.453144	0.212497
	0.947111	0.496113	1.39551	0.796003	0.250413	0.453184	1.18677	0.420824	0.762507	0.852484	0.257689	0.29146
	0.807158	0.288836	1.18107	0.901125	0.226419	0.216174	1.12489	0.500794	1.10297	1.07082	0.288307	0.468435
	0.69609	0.518294	1.07066	0.967787	0.241637	0.239009	1.06093	0.407438	0.864716	1.24331	0.336592	0.0386358
	0.809493	0.360134	1.11127	0.805772	0.286488	0.212521	0.908615	0.473365	0.594806	0.980921	0.259495	0.297285
	1.00793	0.262106	0.893199	1.96548	0.253622	0.242493	1.07184	0.325581	0.800295	1.0298	0.35248	0.105208
	0.842888	0.165624	1.17355	0.555581	0.27629	0.55118	0.987602	0.645775	0.663099	1.03677	0.29167	0.284333
	1.15929	0.315681	1.09618	0.944733	0.219839	0.724411	0.742263	0.458481	1.55457	0.684067	0.72488	0.18649
	0.704827	0.202614	1.01081	0.971289	0.246455	0.200083	1.07611	0.323064	0.99263	1.31624	0.209792	0.285811
	0.71873	0.390118	0.882008	0.724977	0.253993	0.355313	0.905834	0.469128	0.956873	0.708297	0.217567	0.242233
	1.17779	0.279525	1.22868	1.10631	0.292357	0.410058	0.681261	0.444664	1.2119	1.06259	0.56592	0.427506
	1.19112	0.236385	0.575924	0.779942	0.200144	0.22597	0.637102	0.380692	0.325464	0.809583	0.287007	0.194632
	0.994935	0.24984	0.374413	0.779638	0.230053	0.292935	0.972548	0.405745	0.842985	0.941162	0.333379	0.510919
	0.871853	0.311586	0.96849	0.804482	0.258277	0.33006	0.792449	0.421472	0.647588	1.38177	0.408729	0.177158
	0.704077	0.375915	0.921235	1.10382	0.255534	0.302533	1.06987	0.41986	0.85008	1.55578	0.425233	0.257452
	1.27354	0.326964	1.2225	1.06079	0.237781	0.657411	0.949303	0.260474	1.16652	1.19017	0.31077	0.0711594
	0.825941	0.298833	1.02749	1.07618	0.32563	0.209568	0.918123	0.216507	0.792182	0.834595	0.233906	0.577238
	0.913189	0.336122	0.889498	0.899399	0.19217	0.352599	1.0401	0.207102	1.21144	1.31859	0.151606	0.254951
	0.71145	0.266109	0.176741	0.908536	0.295163	0.214512	0.761305	0.405214	1.01683	1.48809	0.182551	0.21244
	1.04065	0.242358	1.39994	0.941363	0.306741	0.528723	0.908889	0.279647	0.820782	1.02454	0.314455	0.0568545
	1.23101	0.189185	0.92265	0.655864	0.225364	0.372105	0.908951	0.286181	1.18613	1.17514	0.297312	0.408357
	1.07092	0.354592	0.951534	1.08904	0.309302	0.25992	1.05609	0.249467	0.692874	1.3245	0.321344	0.431152
	1.13255	0.387816	0.828836	0.770065	0.23441	0.188377	1.04543	0.306664	0.814883	1.19819	0.360243	0.645386
	0.709597	0.287956	0.874979	1.02768	0.193488	0.496845	0.822558	0.318556	1.10804	0.594425	0.235231	0.22712
	0.742348	0.304728	0.837355	0.791605	0.343673	0.42014	1.35752	0.438085	1.07348	1.03957	0.388433	0.36546
	0.89853	0.297978	0.791362	0.977786	0.322693	0.378883	0.849155	0.487234	0.742377	1.42828	0.18075	0.657848
	0.910235	0.26552	1.79379	0.815643	0.288593	0.417485	0.798749	0.587656	0.504754	1.23508	0.359442	0.296499
	1.37656	0.326901	1.49934	0.737668	0.284936	0.688988	0.874076	0.291407	0.498326	0.504862	0.291388	0.444845
	0.691476	0.318354	0.964064	1.26899	0.237729	0.608674	0.782589	0.368923	1.02156	1.63962	0.372279	0.090477
	0.752784	0.308594	0.920243	0.884343	0.28286	0.288533	0.722453	0.520126	0.593891	1.60945	0.261637	0.439916
	1.05605	0.377128	1.12278	0.975685	0.372224	0.448054	1.35399	0.423077	0.672589	1.06805	0.175613	0.298438
	1.12413	0.373515	0.495692	0.894603	0.25987	0.155573	0.68345	0.251957	0.703524	1.13004	0.338634	0.122222
	1.09196	0.369867	1.43404	0.783246	0.299326	0.281213	0.83166	0.354496	0.722812	1.18957	0.421661	0.0771105
	1.05448	0.365444	0.943466	0.799002	0.27806	0.235808	1.01274	0.487659	0.691174	1.13772	0.446119	0.290211
	0.906673	0.320445	0.428207	1.26285	0.309826	0.218795	0.750287	0.46104	0.59686	0.88483	0.349202	0.297158
	0.824467	0.287031	1.42723	0.915166	0.324962	0.141553	0.893464	0.277935	0.895458	1.12117	0.174122	0.106228
	0.836044	0.338478	0.88253	1.02458	0.287554	0.517241	0.925059	0.407101	0.612212	0.808961	0.345817	0.0847517
	1.06914	0.368482	0.934013	0.722934	0.36395	0.495034	0.720318	0.409286	0.740495	1.17934	0.553416	0.223202
	1.00184	0.281873	0.588096	1.16806	0.348938	0.255821	1.0682	0.366431	0.397703	0.950632	0.39629	0.1702
	0.742769	0.383682	1.05169	1.09986	0.380889	0.226598	0.909048	0.423869	0.958157	1.72083	0.455242	0.346574
	0.778461	0.354923	1.42673	1.04072	0.412399	0.152404	1.18948	0.283207	0.888676	0.733388	0.327191	0.205662
	0.847602	0.342988	1.13201	1.20847	0.257007	0.135331	1.31081	0.461741	0.698186	0.8928	0.377143	0.205089
	1.03551	0.272086	1.27809	0.954131	0.252574	0.363961	0.893511	0.555519	0.717459	0.734385	0.422723	0.462904
	1.24741	0.421788	0.868305	1.02403	0.270652	0.220317	1.17083	0.48621	1.49601	1.1731	0.356461	0.33511
	1.17916	0.398823	1.35441	1.14272	0.237066	0.15916	1.26985	0.576876	0.697773	1.11577	0.192217	0.128443
	0.979606	0.391811	1.10554	0.846317	0.381491	0.147248	0.909164	0.352743	0.731757	0.698205	0.395766	0.389435
	0.821437	0.286324	0.857368	1.14972	0.233787	0.25989	0.938012	0.467026	0.659729	1.0528	0.609081	0.527398
	0.99903	0.43382	0.934274	1.13093	0.426511	0.519777	1.12643	0.619003	0.92581	0.868868	0.281315	0.136584
	0.719165	0.32732	0.552664	1.06097	0.255452	0.319002	1.2304	0.469279	0.445363	1.07686	0.152437
	1.09631	0.401056	1.26125	1.33147	0.403897	0.304102	0.957861	0.320967	0.45814	0.900931	0.231166
	1.04178	0.416205	0.895826	1.01051	0.286158	0.178257	0.693737	0.256204	0.635631	0.31381	0.30359
	0.909642	0.409534	1.00907	1.08727	0.254673	0.35503	1.04272	0.444463	0.643342	0.718912	0.189372
	0.831941	0.427492	1.26054	0.807153	0.235274	0.209204	0.832961	0.273523	0.472533	0.77094	0.227589
	0.942403	0.324884	1.21189	0.715009	0.355947	0.308856	0.81277	0.406955	0.746426	0.920125	0.289873
	0.727434	0.493214	0.548677	1.00854	0.375688	0.4391	1.17698	0.440881	0.0751142	0.797646	0.272443
	1.00645	0.366256	1.13966	1.12216	0.284368	0.371092	0.703404	0.239264	0.582121	0.8418	0.332687
	1.17981	0.567278	2.75944	0.764209	0.24788	0.452531	0.608855	0.214425	0.223247	1.39968	0.302736
	1.06678	0.297513	0.779675	0.528376	0.37723	0.372268	1.18074	0.300593	0.59544	0.740607	0.297453
	0.891013	0.36335	0.699787	1.10885	0.404501	0.393679	0.939853	0.252814	0.647862	1.033	0.196021
	1.0416	0.194079	0.157676	0.866534	0.267636	0.20562	0.72776	0.349881	0.185389	0.837299	0.625911
	0.93446	0.42166	0.558549	0.620159	0.281568	0.17294	0.642875	0.516333	0.434763	0.785636	0.30587
	0.907493	0.539841	0.779877	0.672499	0.294446	0.285688	0.626932	0.445784	0.6581	1.01209	0.265664
	0.988517	0.242946	1.13282	0.764907	0.307763	0.387144	0.866438	0.329888	0.763714	0.991995	0.239736
	1.21425	0.523412	0.884576	0.822662	0.235046	0.284709	0.488234	0.329012	0.659491	1.23205	0.377072
	0.929847	0.334132	0.937216	1.14752	0.427309	0.275336	0.52782	0.493768	0.475905	1.14676	0.225268
	1.15313	0.477707	1.09505	1.29126	0.396547	0.345254	1.01915	0.414834	0.492516	1.48044	0.435708
	0.832175	0.477636	0.499263	0.749698	0.323715	0.510735	0.762645	0.482291	0.2386	1.36549	0.482122
	1.04738	0.303374	0.235233	1.12888	0.466576	0.652692	0.978681	0.716893	0.568677	0.861373	0.268165
	1.39856	0.209712	0.91857	1.12072	0.274885	0.340119	0.896108	0.492661	0.394445	0.812826	0.320448
	1.0616	0.281889	0.939634	1.08753	0.411576	0.731205	0.891498	0.517049	0.713749	1.66362	0.319838
	1.04738	0.330302	0.793434	0.860615	0.386678	0.340787	0.888404	0.480088	0.345855	1.45215	0.343478
	1.40869	0.412149		1.02922	0.294362	0.523831	1.23013	0.588053	0.539899	1.01638	0.299793
	1.04333	0.296574		0.949959	0.350446	0.0850062	1.09798	0.548423	0.715032	1.21664	0.309228
	1.07334	0.396895		0.92802	0.312019	0.406207	1.28748	0.348079	0.576435	1.24589	0.439473
	1.08179	0.612747		0.959382	0.367954	0.381162	0.83272	0.335777	0.520151	1.00095	0.26651
	1.03146	0.311332		0.931215	0.408385	0.484954	0.96303	0.494435	0.939677	0.943387	0.352751
	1.11464	0.323764		0.886893	0.279394	0.387234	0.93797	0.674747		1.32138	0.634758
	1.37158	0.233231		1.04142	0.329002	0.591805	1.25831	0.270218		1.11125	0.28468
	1.01649	0.277805		0.793428	0.349522	0.630907	1.23903	0.200734		1.46847	0.448604
	1.06741	0.431566		0.998039	0.379197	0.537404	1.13773	0.421765		1.44929	0.46766
	0.843427	0.434298		1.06179	0.397964	0.128652	1.37339	0.411571		1.63122	0.258981
	0.889001	0.306248		1.04403	0.265367	0.241791	0.718995	0.339006		1.64392	0.670285
	0.665361	0.450516		1.07689	0.519529	0.0690921	1.05756	0.437131		1.03909	0.294222
	0.963656	0.403153		1.08265	0.386865	0.627864	1.44416	0.522557		0.845083	0.327279
	1.18437	0.303381		1.16639	0.399346	0.233717	1.42997	0.248587		1.07068	0.290628
	1.3861	0.376859		1.16151	0.321889	0.0560798	2.05124	0.325962		1.05097	0.522377
	1.21428	0.328504		0.830397	0.231687	0.44831	1.39514	0.463338		1.45065	0.273333
	0.918269	0.32869		1.19701	0.243466	0.312702	1.29197	0.513796		0.804467	0.406116
	1.29178	0.438662		0.836091	0.356785	0.623808	1.02752	0.344854		1.16177	0.322843
	1.0242	0.23908		1.10234	0.490309	0.438601	0.8999	0.285889		1.94051	0.400634
	1.11632	0.31056		1.10138	0.295082	0.231942	1.62544	0.349337		2.34488	0.372669
	1.33287	0.381056		1.27045	0.339606	0.130376	1.07393	0.440217		0.926569	0.417321
	1.45164	0.581221		1.12903	0.408423	0.41625	1.20438	0.480001		1.36244	0.35401
	0.853481	0.390545		0.986157	0.186422	0.116744	1.07374	0.465851		1.16162	0.381388
	1.15074	0.415159		1.39348	0.143775	0.507388	0.8118	0.290166		1.41645	0.21064
	1.11628	0.28886		0.897588	0.0362455	0.308994	1.14371	0.364946		1.50366	0.543499
	1.11448	0.446514		0.947642	0.188998	0.338362	1.28496	0.382936		1.63569	0.477013
	1.20807	0.396975		1.39722	0.324349	0.705596	0.780055	0.457212		1.05352	0.367429
	0.731873	0.589946		0.935802	0.407895	0.528358	0.86524	0.41603		1.47261	0.322946
	1.2095	0.29101		0.901747	0.24022	0.281138	1.3015	0.29359		0.939466	0.404746
	0.836738	0.349271		1.35873	0.294333	0.399562	1.15511	0.307281		1.32228	0.415051
	0.79403	0.281887		0.990518	0.215002	0.542946	1.33527	0.335396		1.12133	0.452355
	1.12636	0.319567		1.0756	0.409267	0.471905	1.04721	0.342596		0.995381	0.407696
	1.15649	0.286233		0.758892	0.330135	0.587134	1.61237	0.407052		1.22664	0.301657
	0.717118	0.290192		1.03507	0.282755	0.183001	1.41921	0.450049		1.46992	0.326526
	0.826519	0.588937		0.935797	0.396548	0.343725	1.34089	0.351441		1.0381	0.42927
	0.843001	0.473721		1.16736	0.431223	0.415826	1.0057	0.469963		1.08525	0.216791
	1.03901	0.232886		0.908682	0.406295	0.522029	1.48046	0.412962		1.17806	0.382374
	0.814497	0.306667		0.896404	0.329905	0.155625	1.00602	0.412651		1.06954	0.306313
	1.20167	0.24499		0.88108	0.352367	0.594296	1.16161	0.42521		1.23359	0.236852
	1.0598	0.297506		0.968193	0.411756	0.127313	1.38554	0.233805		0.931417	0.142739
	0.983562	0.287116		1.21951	0.470822		0.984554	0.343634		0.907935	0.410762
	0.709181	0.279057		0.848512	0.4995		1.47121	0.344451		0.751967	0.337469
	1.00891	0.281361		1.04145	0.439197		1.11396	0.404117		1.04142	0.249899
	0.893495	0.447854		1.01413	0.222985		1.0781	0.394502		1.12221	0.181485
	0.980329	0.399315		1.03887	0.494176		1.2387	0.439862		1.09643	0.439229
	1.02212	0.416497		1.19905	0.325817		0.728083	0.345037		0.773751	0.149762
	0.973837	0.498356		0.974213	0.416474		0.847191	0.3468		0.997824	0.370395
	1.00427	0.509975		0.805137	0.258316		1.02666	0.388444		1.12274	0.39514
	0.916193	0.392869		1.26768	0.354515		1.24972	0.291193		1.46916	0.261776
	0.877007	0.430507		1.24333	0.405331		0.871873	0.320187		1.12943	0.370719
	1.11126	0.344498		1.17146	0.0521682		1.18619	0.396355		1.09663	0.309235
	1.0094	0.550233		1.19976	0.325296		0.734486	0.427343		0.978476	0.436571
	0.839867	0.469428		1.07782	0.319463		1.25836	0.230994		1.2128	0.391336
	0.928578	0.392807		1.40674	0.2425		1.33125	0.228252		0.81105	0.293206
	0.937185	0.318187		1.0626	0.24448		1.46503	0.235971		1.08972	0.35429
	1.28281	0.357701		1.27156	0.0442957		0.809348	0.473588		0.919953	0.18867
	0.959436	0.324452		1.50922	0.382493		1.61826	0.329949		1.52975	0.274412
	1.15281	0.334255		1.18449	0.357055		1.29967	0.35641		1.47869	0.222581
	0.955013	0.448587		1.14308	0.361027		1.12239	0.263526		0.906416	0.243757
	0.964204	0.597255		0.917694	0.0848893		2.05722	0.384498		0.867475	0.380299
	1.19261	0.29182		1.11783	0.408818		1.169	0.435075		1.13894	0.40814
	0.976595	0.343764		1.35791	0.436978		1.44702	0.317963		1.39834	0.40955
	1.22752	0.430031		1.09064	0.367624		0.881887	0.474915		1.6737	0.27002
	1.0106	0.451789		1.25645	0.426039		1.45895	0.502896		1.09334	0.312922
	1.05663	0.329977		1.36623	0.460194		1.49824	0.783436		1.29467	0.209738
	1.249	0.554818		0.979071	0.49887		1.25418	0.22195		1.14765	0.255235
	1.11795	0.386986		1.12418	0.324361		1.37802	0.304883		0.882607	0.224126
	1.10477	0.370582		0.930312	0.348622		1.6005	0.43534		1.00886	0.367828
	1.19021	0.500933		1.15147	0.50762		0.796119	0.364296		1.24167	0.0772588
	1.15184			1.41771	0.4013		1.09164	0.234425		1.19164	0.416822
	1.66831			1.1008	0.466588		0.947038	0.345721		1.34497	0.124721
	1.12113			1.07643	0.376209		0.912778	0.346863		1.27066	0.392877
	1.00504			1.05155	0.543006		1.3167	0.268263		0.721919	0.33598
	1.4912			1.40854	0.331579		1.03418	0.199332		0.797511	0.512329
	1.06791			1.32363	0.507814		0.454441	0.43399		0.965049	0.29645
	1.29022			0.953372	0.429474		0.775633	0.226424		0.621278	0.293203
	0.837803			0.920664	0.373164		1.31859	0.524263		1.39108	0.331785
	0.904502			1.00726	0.0623319		0.777721	0.272454		1.37428	0.369349
	0.97			0.917685	0.267303		1.12746	0.349242		0.483083	0.511511
	1.05694			0.785759	0.348237		1.15447	0.475287		1.52148	0.341655
	0.840902			0.849906	0.26844		1.29738	0.394632		1.27825	0.267089
	0.858313			0.914174	0.217112		1.4407	0.273334		0.699934	0.398117
	1.25865			0.495244	0.45181		0.780334	0.348027		1.17595	0.278082
	0.88189			0.899491	0.0373797		1.60245	0.369739		0.868637	0.428156
	1.24114			0.813749	0.424314		1.19891	0.336454		1.10603	0.175014
	0.712857			0.990621	0.225684		1.70944	0.380076		0.731985	0.25997
	1.06084			0.81042	0.479179		1.45308	0.472219		0.859238	0.322794
	1.1548			0.986082	0.330429		0.849325	0.398539		1.11923	0.461918
	0.992765			0.860503	0.441853		1.44729	0.398234		0.58672	0.508359
	0.885904			0.789781	0.445134		1.68042	0.560949		1.08784	0.570306
	0.737689			0.789752	0.177755		1.16266	0.439372		1.15257	0.196663
	0.828238			1.07329	0.506101		0.908908	0.409092		1.0512	0.556219
	0.857539			0.910311	0.950425		1.19795	0.620546		1.4542	0.180232
	1.2245			1.01004	0.607802		1.13896	0.528446		0.702674	0.43179
	1.3843			0.897449	0.402282		1.12889	0.547539		0.710552	0.325796
	0.850062			1.41782	0.180967		1.06001	0.274435		1.28275	0.216622
	0.753696			1.24054	0.443579		2.14235	0.264875		0.965738	0.323283
	1.20822			1.16792	0.483428		0.929903	0.433859		1.34644	0.473755
	0.718688			0.947685	0.690814		1.24487	0.305479		0.790759	0.193785
	0.808362			1.06827	0.429956		1.12491	0.341451		0.701046	0.373813
	0.874179			1.20826	0.489113		1.19591	0.266782		0.871516	0.34336
	1.04326			1.27839	0.437086		1.07154	0.434255		1.11073	0.294382
				1.09254	0.365418		1.41013	0.46661		0.813268	0.214481
				0.755811	0.184667		1.25009	0.475323		1.03172
				1.14698	0.299267		1.08783	0.0298357		0.745178
				1.29491	0.25214		1.58347	0.304048		0.988754
				1.02414	0.156604		1.2227	0.565172		0.995946
				1.08573	0.320901		1.14911	0.316308		0.736381
				1.09154	0.294755		1.33363	0.27925		1.00991
				1.49537	0.470622		1.09393	0.476763		0.517101
				1.21409	0.451787		0.940657	0.422686		0.806483
				0.91437	0.152653		1.23059			0.713031
				0.929813	0.369001		1.09636			0.688042
				0.949834	0.331942		1.12143			0.698065
				1.21111	0.478713		0.45731			0.673777
				1.10908	0.504772		1.24479			0.446321
				1.04693	0.222262					0.558977
				1.45254	0.397704					0.672855
				1.29704	0.298085					0.443205
				1.87741	0.369127					0.59212
				0.878342	0.0719017					0.552726
				0.896293	0.38623					0.608113
				0.702125	0.330067					0.608915
				1.18318	0.475095					0.540641
				0.974429	0.676253					0.554575
				0.948657	0.0945788					0.696578
				0.863873	0.253455					0.727308
				0.872689	0.496018					0.650172
				1.23759	0.407127					0.787514
				1.06428	0.0768535					0.272235
				1.14796	0.4007					0.695556
				0.969334	0.271371					0.80872
				1.58629	0.200371					0.739711
				1.13409	0.238978					0.660811
				1.12175	0.0756483					0.634061
				1.16663	0.167124					0.637096
				1.50009	0.139057					0.785588
				0.979813	0.155241					0.91491
				1.33933	0.258998					0.744301
				0.902066	0.247002					0.947491
				1.1896	0.113827					0.665541
				1.20613	0.335123					0.834775
				1.49587	0.313884					0.842587
				1.20996	0.0362318					0.780785
				0.765055	0.466527					0.634788
				1.78881	0.371197					0.54165
				0.909849	0.500039					0.689675
				1.07063	0.0756776					0.680724
				1.1096	0.217859					0.811644
				1.08583	0.588963
				1.13938	0.372973
				1.24719	0.467527
				1.34099	0.522445
				1.08092	0.167708
				1.5247	0.427285
				1.14486	0.539479
				1.49681	0.550696
				0.916977	0.388011
				0.836262	0.221524
				0.952735	0.536912
				0.924625	0.586652
				0.705905	0.147484
				0.777983	0.418951
				0.760319	0.148074
				0.65036	0.140952
				0.680058	0.186133
				0.926202	0.27463
				0.731137	0.23697
				0.753687	0.444847
				0.872841	0.259904
				0.839539	0.509061
				0.62409	0.292189
				0.857598	0.378546
				0.741257	0.191691
				0.901373	0.423245
				1.05598	0.4622
				1.00631	0.210764
				0.879749	0.380907
				0.831087	0.289149
				0.80469	0.359002
				0.922997	0.276738
				1.10225	0.525615
				0.936674	0.401552
				0.912493	0.367005
				0.869883	0.411892
				0.647982	0.479296
				0.87759	0.184457
				0.94097	0.413894
				1.2318	0.368586
				1.1365	0.310827
				0.840491	0.374115
				1.28143	0.237487
				0.896604	0.289721
				0.833477	0.362036
				0.963573	0.174816
				1.07048	0.323662
				1.22901
				0.750404
				1.02968
				1.35332
				0.973948
				1.07548
				1.11548
				1.24729
				1.0268
				1.18669
				1.13302
				1.12225
				0.999182
				0.750632
				0.679956
				1.18785
				1.11797
				1.01838
				0.756728
				0.744478
				0.922246
				0.914134
				0.714176
				0.762057
				0.910901
				0.999796
				1.12989
				1.05303
				0.830582
				0.945169
				1.29997
				1.02112
				1.36775
				0.898106
				0.998138
				1.27653
				0.931421
				0.854922
				1.19604
				0.9781
				1.20311
				0.964345
				1.00631
				1.25583
				1.11406
				1.14678
				0.945182
				0.755946
				1.06529
				0.803653
				1.00932
				0.79936
				0.62629
				0.911182
				1.04347
				0.874085
				0.787783
				0.821903
				0.648406
				0.754988
				0.92377
				0.756416
				0.838905
				0.979018
				0.936779
				0.919763
				0.748401
2023-10-11	0.889322	0.323303	1.60882	1.06206	0.250347	0.225487	0.932319	0.0840594	1.74366	1.33447	0.175953	0.241215
	1.04711	0.19354	1.53345	0.870837	0.239125	0.548188	0.629521	0.152635	2.33797	0.829346	0.28842	0.0968557
	0.871987	0.458672	1.46476	1.02597	0.280257	0.422669	0.808003	0.062222	1.77921	1.89968	0.19678	0.1885
	1.01502	0.443985	1.18215	1.04033	0.223882	0.613244	0.755333	0.134646	1.75266	0.983296	0.192465	0.130275
	1.07659	0.298962	1.0223	0.918006	0.204722	0.322304	0.822515	0.0993852	1.32573	1.39474	0.147513	0.0410879
	1.16061	0.2976	1.59027	0.993149	0.225872	0.342778	0.983885	0.134926	0.676282	1.17192	0.206763	0.131596
	0.982881	0.217843	0.523045	0.947011	0.218616	0.238078	0.859896	0.162179	1.77269	1.93531	0.247069	0.0543377
	1.07004	0.439547	1.66314	0.978937	0.307379	0.26432	0.825589	0.118569	0.334217	1.05908	0.126165	0.106304
	0.881205	0.44536	1.56169	0.888839	0.279371	0.433508	0.810426	0.106745	1.133	1.74754	0.109037	0.60456
	1.22919	0.318739	1.36744	1.22156	0.270118	0.535061	0.871281	0.0717164	2.03879	1.42251	0.123634	0.422748
	1.07032	0.39903	1.80242	1.10867	0.26086	0.192509	0.833965	0.12021	1.77617	1.44371	0.148852	0.267968
	1.11401	0.305385	0.866833	1.17689	0.312851	0.223344	1.05323	0.153454	1.53878	1.07226	0.201984	0.14776
	1.06041	0.307723	1.59906	1.33014	0.248224	0.422368	0.760888	0.121953	1.65795	1.19281	0.157272	0.291773
	1.16888	0.403646	1.93282	1.07439	0.267202	0.576061	0.88249	0.0592053	0.55644	1.35271	0.159285	0.0893231
	1.15218	0.316	1.30617	0.85416	0.235108	0.27666	0.653875	0.118433	2.26573	0.992547	0.225093	0.0111676
	1.16239	0.365086	1.61024	0.828046	0.250434	0.323226	1.03479	0.0717584	1.57387	1.53617	0.146223	0.159754
	1.3219	0.459728	1.84684	1.21263	0.253957	0.232174	0.943659	0.117639	1.8512	1.23467	0.155296	0.306254
	0.83971	0.435465	0.973935	0.787072	0.378927	0.274622	0.880447	0.0891769	0.817871	1.02134	0.159482	0.0491818
	1.25777	0.842605	0.719855	0.871975	0.27125	0.525704	0.637424	0.193132	0.511015	1.17872	0.117464	0.116428
	1.19275	0.446724	1.06524	1.14938	0.228341	0.376939	0.86719	0.13435	1.3972	1.48402	0.135449	0.339152
	0.90552	0.356944	0.793726	1.4015	0.26782	0.353778	1.09049	0.137854	0.25334	0.81898	0.12461	0.0882413
	1.24822	0.41015	1.00363	1.22206	0.242949	0.36085	0.921355	0.135377	1.83746	1.11609	0.272715	0.261293
	0.888958	0.638549	0.744222	1.92388	0.258782	0.373799	0.767775	0.101365	1.49261	1.28468	0.208193	0.384835
	1.16136	0.385098	1.34308	1.10953	0.225571	0.448123	0.826217	0.09777	1.6965	1.15033	0.199575	0.240676
	1.12665	0.394037	1.07866	1.12057	0.258943	0.564165	0.894114	0.210681	1.65502	0.92736	0.182313	0.0672977
	0.928876	0.203222	1.40557	1.15475	0.247955	0.43423	0.582144	0.0909584	1.37355	1.3042	0.187898	0.0794413
	0.815198	0.398298	1.66767	1.08811	0.37782	0.395669	0.52998	0.259722	0.742728	0.984863	0.142693	0.122301
	0.862701	0.315354	1.25504	1.16249	0.307668	0.362502	0.615054	0.105663	1.1807	0.901564	0.261903	0.391414
	0.898742	0.208853	1.37543	1.66328	0.33594	0.445827	0.661524	0.270983	1.55319	1.1598	0.15197	0.266593
	0.846292	0.38913	1.60853	1.26676	0.214415	0.404578	0.613853	0.0814428	0.260753	1.50801	0.161934	0.246511
	1.14611	0.409589	0.338924	1.33323	0.259641	0.587109	0.723536	0.142543	1.91666	1.17827	0.169727	0.36266
	0.974295	0.407304	1.12528	1.16588	0.218295	0.290074	0.703828	0.203462	2.23978	0.995524	0.191526	0.141137
	1.4097	0.414016	1.6319	1.06673	0.335319	0.511809	0.873548	0.119817	0.335028	1.19402	0.257841	0.0997625
	0.918792	0.387709	1.56975	1.43331	0.337726	0.463503	0.833551	0.187366	0.63405	1.44482	0.348723	0.172155
	1.02425	0.502309	1.42071	1.1372	0.234688	0.412589	0.586379	0.122335	0.757628	0.980989	0.189902	0.0366681
	1.00491	0.345178	1.23355	1.14719	0.26695	0.625516	0.951687	0.160862	0.964236	2.12007	0.180824	0.0584671
	1.01531	0.623611	0.494248	1.22634	0.375436	0.270951	0.858257	0.101824	0.863628	1.54025	0.198603	0.300359
	1.34606	0.360812	1.61753	1.22739	0.320292	0.243326	0.83754	0.0803226	0.927729	1.52167	0.204574	0.0562498
	1.12691	0.428114	1.68234	1.14202	0.27275	0.519594	0.864872	0.118154	1.19503	1.13137	0.305936	0.0850296
	0.963385	0.708425	1.4213	1.3292	0.231118	0.744069	0.896641	0.16172	1.04181	1.15273	0.106633	0.229497
	0.884789	0.366314	1.22357	0.997221	0.193139	0.388648	1.15604	0.113291	1.58473	1.33587	0.361018	0.158914
	1.12987	0.31099	1.66076	0.940222	0.199894	0.260385	0.982623	0.106102	1.23357	1.20611	0.187487	0.171157
	1.18336	0.239764	0.278404	1.1229	0.212693	0.25345	0.628365	0.115779	0.256512	1.06461	0.127014	0.18351
	1.12303	0.321054	1.63908	1.09884	0.246401	0.177931	0.737535	0.116499	0.603373	1.30677	0.227114	0.178615
	1.34883	0.30094	1.17182	1.06925	0.183065	0.473781	0.665134	0.111972	1.10386	1.14625	0.140343	0.0585588
	1.17652	0.238858	1.4531	0.589267	0.198567	0.606977	0.691093	0.120476	1.28587	0.983255	0.153607	0.130278
	1.02625	0.305392	2.27751	1.23917	0.190091	0.436152	0.620744	0.101882	0.200029	1.05561	0.190333	0.0394143
	1.30915	0.274738	1.5929	1.56696	0.277681	0.569619	0.703113	0.127115	0.315865	0.823717	0.17075	0.326642
	1.45696	0.173304	1.18573	1.1252	0.20932	0.300304	0.580781	0.107706	1.84817	0.976363	0.187067	0.199054
	1.26748	0.31887	1.69389	0.691397	0.0467113	0.356589	0.876201	0.0858095	0.72941	1.1065	0.145859	0.268922
	1.13197	0.367175	2.03216	1.60219	0.341571	0.849065	0.87971	0.129051	2.08962	0.970299	0.123856	0.0898722
	1.43929	0.360988	1.14602	1.27029	0.173976	0.498568	0.858027	0.149212	0.758063	0.794555	0.273882	0.388932
	0.670058	0.21711	1.51759	1.10073	0.184767	0.675347	1.00435	0.111691	1.02047	0.784292	0.198868	0.173497
	1.31914	0.454362	1.64844	1.4468	0.299933	0.354886	0.862446	0.116315	0.168915	1.18263	0.289895	0.343303
	1.03941	0.435114	0.340114	1.34708	0.306302	0.363712	1.02261	0.101869	0.900233	1.54344	0.265538	0.0810118
	1.5542	0.383676	1.48138	1.21995	0.176681	0.827713	1.19412	0.126789	1.64055	1.02966	0.36024	0.184444
	1.0624	0.364394	1.83731	1.16481	0.238073	0.328076	0.594463	0.170626	1.13572	1.05107	0.428286	0.17575
	0.997321	0.434193	1.12707	0.96792	0.249512	0.183731	0.870322	0.120417	0.47594	1.06553	0.204907	0.201178
	1.35851	0.342051	1.60936	1.44135	0.371365	0.324651	0.975934	0.158427	1.65329	1.3731	0.17994	0.144952
	1.2265	0.370589	1.46674	0.767683	0.287394	0.617346	0.74975	0.1889	1.54997	1.2429	0.173852	0.124546
	0.849709	0.294886	1.58212	1.03328	0.286316	0.482468	1.09306	0.100473	0.512146	1.24074	0.224281	0.148694
	1.08969	0.281963	1.45947	0.560605	0.273849	0.439248	0.888635	0.158386	1.59139	1.19399	0.23307	0.255452
	1.15717	0.418127	1.30015	0.80767	0.288833	0.27714	0.595752	0.0809857	1.21614	1.04262	0.118705	0.143661
	1.11448	0.339463	1.44631	0.973121	0.361889	0.485835	0.655875	0.110207	1.41601	1.01798	0.250295	0.0234702
	1.22815	0.344351	1.52705	1.01385	0.263636	0.358436	0.811263	0.0936875	1.11633	1.13167	0.294634	0.123058
	1.45664	0.467117	1.64349	0.690172	0.231359	0.324629	0.550105	0.0786548	1.32169	1.00747	0.260338	0.241132
	1.26742	0.417596	1.37892	1.33829	0.362029	0.494148	0.669196	0.114845	0.53142	1.19611	0.220581	0.0924936
	1.22037	0.661461	1.58386	0.947132	0.222929	0.616947	0.764086	0.115456	1.09742	1.2486	0.12607	0.27675
	1.15218	0.337767	1.31302	1.23707	0.186954	0.288705	0.798416	0.119881	1.81804	1.05476	0.257252	0.100484
	1.34729	0.213916	1.24565	1.26434	0.195731	0.349767	0.731491	0.184926	1.59956	1.12001	0.307362	0.283045
	1.01016	0.148687	1.11524	1.32804	0.288248	0.34257	1.06224	0.109687	1.39105	1.399	0.218101	0.0335316
	1.02034	0.433974	0.952719	0.893992	0.223997	0.16984	0.738561	0.221773	0.296597	1.24072	0.114145	0.0704435
	1.01447	0.258471	1.19195	1.36636	0.2192	0.222988	0.891155	0.162686	1.31899	0.966082	0.163497	0.396557
	1.11974	0.32136	1.30952	1.31307	0.237767	0.21599	1.02946	0.126692	1.77488	1.08823	0.160983	0.0902381
	0.77496	0.384879	1.34025	1.26198	0.207003	0.213432	0.930011	0.0936565	2.37223	1.22074	0.123962	0.00409057
	0.8714	0.323396	1.62562	1.27099	0.197007	0.434893	0.809927	0.16763	1.09382	1.27395	0.249798	0.0694518
	1.1951	0.360349	1.64856	1.04888	0.404307	0.487131	0.878641	0.155027	0.699459	1.15727	0.287458	0.214982
	0.840109	0.467635	1.70216	1.61625	0.192432	0.216713	0.825819	0.131552	0.764086	1.2979	0.209097	0.236062
	1.20116	0.316426	1.50693	0.921033	0.234127	0.550292	0.841548	0.227505	2.86238	1.08227	0.174401	0.285832
	1.66037	0.559387	1.49112	1.27388	0.24466	0.321846	0.766128	0.161353	0.511908	0.996947	0.207543	0.142809
	0.821615	0.31876	1.74881	1.1255	0.234664	0.23871	0.932457	0.173624	2.0372	1.29847	0.160197	0.134454
	1.17124	0.210457	1.26217	1.09891	0.269995	0.261698	0.75185	0.148793	1.02242	1.09771	0.174146	0.102388
	1.09182	0.185205	1.65572	0.543522	0.361149	0.170303	0.888308	0.156231	0.655441	1.11307	0.232907	0.0325772
	1.13737	0.372851	1.76369	1.0739	0.401696	0.46807	0.779635	0.14644	0.765388	1.0771	0.181545	0.322197
	1.11259	0.342811	1.19661	1.23917	0.27644	0.394461	0.777023	0.16839	1.17926	1.20118	0.225773	0.49683
	1.26403	0.357152	1.29054	1.07677	0.262088	0.193463	0.83348	0.128303	0.289494	1.13384	0.283397	0.0913044
	1.49443	0.379203	1.90871	0.999256	0.411723	0.173172	0.784939	0.118025	0.356416	1.43563	0.138499	0.241817
	1.48791	0.310412	1.50558	1.04006	0.195812	0.446138	0.472542	0.0968427	0.841639	1.16172	0.2045	0.0316351
	1.08195	0.234719	1.68896	1.45786	0.193402	0.636282	0.537601	0.126517	1.087	1.05706	0.317669	0.321082
	1.25116	0.387112	0.537617	1.06829	0.182851	0.298358	0.716381	0.176069	0.990638	1.22273	0.255123	0.160389
	1.19419	0.305287	2.00861	1.01891	0.33459	0.18569	0.613035	0.101046	0.773933	1.1108	0.195837	0.238001
	1.13198	0.25273	1.99415	0.880637	0.249985	0.166954	0.869053	0.0947171	0.381571	0.991864	0.22176	0.206925
	1.19436	0.363307	0.9012	1.39046	0.347084	0.405977	1.11932	0.0779168	0.760258	0.97036	0.398724	0.0908104
	1.72096	0.425794	1.81663	1.46258	0.268937	0.679154	0.705069	0.197532	0.488049	1.00128	0.0973082	0.0960727
	1.10019	0.353659	1.94779	1.39527	0.215632	0.32522	0.557424	0.179024	0.748344	1.13035	0.142608	0.0477836
	0.981137	0.302116	1.00758	1.58261	0.267114	0.472104	0.6081	0.163529	0.752448	0.838237	0.202028	0.1164
	1.16477	0.306918	1.58511	1.61	0.198979	0.265883	0.700109	0.366417	0.208625	1.2423	0.330394	0.314424
	1.24975	0.374084	0.940568	1.06607	0.145153	0.627554	0.852902	0.175242	0.0546267	1.37214	0.267366	0.276437
	1.25333	0.356358	1.55968	1.50268	0.259582	0.324538	0.808786	0.230167	0.940186	1.0198	0.19789	0.0524708
	1.65957	0.427611	1.2484	1.40256	0.172452	0.477441	0.891746	0.128967	0.999812	1.07059	0.215441	0.0666088
	0.831616	0.310964	1.5847	1.25217	0.263474	0.555847	0.905406	0.19227	0.674286	1.06065	0.21256	0.0369576
	1.10469	0.397261	1.81912	1.43374	0.191059	0.435347	0.357836	0.209743	0.465638	1.2232	0.221964	0.104828
	1.26283	0.34619	1.429	0.955588	0.262898	0.243235	1.01407	0.151734	0.267546	1.29131	0.232972	0.0833151
	1.94627	0.403926	1.51028	0.974958	0.222366	0.446277	1.05566	0.194594	0.414253	0.804538	0.281975	0.168816
	1.39986	0.171285	1.76773	1.22921	0.199162	0.223927	1.45524	0.175221	0.812641	1.07688	0.243048	0.135908
	1.03337	0.306752	1.5617	1.39665	0.189165	0.338539	0.597625	0.194627	0.829637	0.759926	0.173744	0.253153
	0.983396	0.294808	1.58654	0.845139	0.305475	0.267403	0.865077	0.190394	0.471673	0.943626	0.154676	0.13029
	1.11771	0.559857	1.76137	0.7936	0.227184	0.433332	0.810563	0.198362	0.446325	1.36491	0.159088	0.140377
	0.763515	0.24455	1.44358	0.854458	0.28946	0.525192	1.10357	0.252235	0.794555	0.924506	0.249362	0.255731
	0.818459	0.281686	1.61096	0.724458	0.244277	0.284566	1.01317	0.231681	0.752023	0.977058	0.27802	0.143752
	1.1261	0.404175	1.70549	0.980636	0.34975	0.401725	0.663195	0.180658	0.876863	0.98067	0.19106	0.0335322
	1.27266	0.314246	0.648278	0.663388	0.260431	0.396824	0.86831	0.176218	0.748285	0.909544	0.223957	0.127046
	1.02162	0.491944	1.50784	0.774185	0.402671	0.194873	0.937288	0.198219	0.763601	1.13356	0.198292	0.147519
	0.620198	0.438035	1.83589	0.90296	0.18736	0.44213	0.871781	0.183881	0.711876	0.882351	0.275807	0.407149
	1.00416	0.382477	1.66072	0.94989	0.1901	0.197299	0.743504	0.184555	0.949798	1.19927	0.171361	0.229588
	1.23312	0.404595	1.47072	0.798127	-0.0022928	0.295262	1.04136	0.24913	0.614482	1.11359	0.283124	0.0653053
	1.40637	0.233576	1.53889	0.961386	0.0855135	0.450418	0.833122	0.159597	0.550884	0.679253	0.119433	0.239397
	0.943026	0.550143	1.48831	0.733905	0.372409	0.443678	1.06604	0.171986	0.685562	0.795503	0.196768	0.362959
	1.21353	0.345681	1.71439	0.944169	0.081885	0.25873	0.995601	0.153014	0.529952	0.615374	0.219175	0.135395
	1.33847	0.545641	1.57447	1.08452	0.473341	0.389477	0.87251	0.147253	0.360671	0.899318	0.221202	0.432601
	1.27243	0.189247	0.218603	1.36708	0.20267	0.219459	1.25492	0.139799	0.845822	0.738835	0.211149	0.100975
	0.958105	0.476991	1.18122	0.963122	0.48859	0.311417	1.00257	0.09847	0.506456	0.809361	0.352717	0.0813212
	0.911762	0.318573	2.22371	0.88973	0.492708	0.226536	1.13382	0.237287	0.674078	0.90339	0.231102	0.265647
	1.65421	0.419749	1.98947	0.834012	0.437703	0.377821	0.884456	0.17806	0.603365	0.909012	0.140689	0.187736
	1.29673	0.272436	1.4688	0.747054	0.428386	0.403543	0.914712	0.274763	0.84287	0.896074	0.311219	0.24497
	1.23817	0.474602	1.39197	0.961283	0.579446	0.182491	0.858296	0.209919	0.831782	0.88384	0.443369	0.0686526
	1.30293	0.260006	2.78408	0.86491	0.269652	0.290366	1.00159	0.143101	0.815881	0.622299	0.163901	0.0741285
	1.17692	0.360767	1.80424	0.805139	0.543616	0.23115	1.05274	0.172691	0.669488	0.793198	0.189771	0.293602
	0.886436	0.443826	1.89583	0.751813	0.0134435	0.376978	1.06081	0.188498	0.336066	0.926087	0.225157	0.0432525
	1.17676	0.566131	1.20384	0.802973	0.203234	0.475979	1.02422	0.305025	0.238336	1.08672	0.220151	0.250749
	1.14965	0.220598	1.93827	0.866855	0.514659	0.31605	1.06936	0.199387	0.679063	0.706234	0.220321	0.13027
	1.12906	0.287791	1.76177	0.955081	0.432709	0.170745	1.12736	0.272571	0.617337	0.722818	0.286502	0.180701
	0.740261	0.203059	1.39557	0.883637	0.416771	0.347088	1.17329	0.138449	0.430071	0.87323	0.221542	0.241889
	0.831306	0.237696	1.32728	0.701639	0.417342	0.46708	1.05289	0.253625	0.414316	0.649231	0.223071	0.294169
	0.800341	0.251178	1.74811	0.995895	-0.151556	0.384969	1.04623	0.200685	0.456414	1.1029	0.13382	0.143965
	1.00814	0.257867	1.18662	0.708958	0.136367	0.202202	1.05998	0.263098	0.711372	0.868676	0.380069	0.198235
	1.15649	0.301568	1.78072	0.841605	0.173753	0.641712	0.904898	0.11012	0.491299	0.812534	0.14549	0.0921009
	0.783915	0.20724	2.1999	1.01349	0.254649	0.409892	1.2578	0.153373	0.518575	0.562613	0.189039	0.120011
	0.995377	0.268511	1.47209	0.692165	0.0235263	0.350734	1.30785	0.196923	0.528052	0.857192	0.209588	0.27253
	0.916344	0.216323	0.421578	0.867704	0.104442	0.351626	0.919916	0.201703	0.700563	0.840499	0.22117	0.126584
	1.00883	0.17273	1.30012	0.864142	-0.0886605	0.429741	1.00625	0.225428	0.180237	0.928959	0.155304	0.165294
	0.949836	0.298188	1.41905	0.805621	0.191806	0.356242	0.954514	0.236067	0.258111	0.869107	0.106641	0.201979
	0.795149	0.19083	1.47805	0.785773	0.091233	0.463406	1.10838	0.165188	0.164214	0.88085	0.255852	0.31923
	0.909512	0.355524	1.16567	0.762125	0.286742	0.263	1.04793	0.318287	0.638646	0.844736	0.220679	0.324721
	0.943592	0.348007	1.49677	0.723844	0.167169	0.332008	1.08593	0.220662	0.729461	0.777995	0.127402	0.0649671
	0.71526	0.322773	1.18806	0.693025	0.404191	0.314759	0.997762	0.159989	0.256158	0.806631	0.120005	0.236634
	0.978102	0.275091	1.25112	0.896058	0.393543	0.224152	0.955873	0.236669	0.248395	0.866046	0.165931	0.279078
	0.813486	0.231204	1.54524	0.743138	0.179415	0.296126	1.03614	0.220974	0.217568	0.809639	0.240418	0.366411
	0.9221	0.317867	1.10777	0.858558	0.574518	0.333685	1.31785	0.162196	0.208806	1.11361	0.336002	0.146378
	0.739771	0.355632	1.67715	0.980608	0.522898	0.441674	0.882404	0.147984	0.747137	0.77016	0.174846	0.385917
	1.03538	0.21551	2.00737	0.731853	0.222256	0.341563	1.37902	0.189243	0.418762	0.838236	0.309565	0.0584539
	0.710193	0.256301	1.48489	0.962619	0.305713	0.180071	0.775728	0.129744	0.276174	0.969951	0.167716	0.179016
	0.884173	0.257413	1.31255	0.742894	0.548462	0.223114	1.06852	0.208663	0.130417	0.749877	0.24525	0.276292
	0.762692	0.278459	1.62108	1.14275	0.51764	0.555353	1.04438	0.157094	0.637937	0.831784	0.223959	0.21845
	0.710593	0.419176	1.93613	1.15888	0.688796	0.468787	1.0177	0.246305	0.6043	0.818218	0.19311	0.408222
	0.882561	0.214222	1.44397	0.807702	0.445971	0.320552	1.49575	0.20026	0.442124	0.708171	0.185224	0.0803482
	0.8643	0.306398	1.48694	0.91209	0.530893	0.46759	1.0043	0.19089	0.0918403	0.650773	0.189251	0.0944105
	0.933933	0.341049	1.98319	0.867241	0.574283	0.382376	1.12558	0.174538	0.301306	1.07436	0.167435	0.152327
	0.55106	0.375404	2.47125	0.706635	0.341193	0.221923	0.906606	0.196377	0.218041	0.751331	0.283623	0.062002
	0.549924	0.282059	1.25127	1.24195	0.559071	0.285799	1.04176	0.155459	0.419764	0.773382	0.18763	0.0835677
	0.718845	0.291306	1.34628	1.06753	0.457075	0.755146	1.32973	0.230025	0.869226	0.648716	0.239961	0.180429
	0.780431	0.343998	1.6347	1.04788	0.312638	0.504853	1.35957	0.14993	0.71113	0.773294	0.313761	0.0898103
	0.850662	0.381295	1.9867	0.881495	0.292041	0.312931	1.01991	0.1641	0.353118	0.771272	0.195203	0.0827687
	0.796504	0.350366	1.56936	0.830935	0.237688	0.290865	1.42344	0.162103	0.316278	0.783561	0.186458	0.744285
	0.691943	0.345987	1.52337	1.13703	0.31176	0.558453	1.46155	0.132112	0.193706	0.662003	0.20874	0.0806796
	0.988355	0.398879	1.43123	1.04756	0.180412	0.327196	1.15599	0.246613	0.493837	0.764025	0.181007	0.251339
	0.900199	0.314138	1.53808	0.862738	0.335149	0.361869	1.16493	0.153337	0.964337	0.67781	0.270235	0.157033
	0.729512	0.14302	1.6863	0.737728	0.226453	0.495842	1.05111	0.120655	0.381822	0.802532	0.241263	0.217432
	0.945744	0.323471	1.1014	0.910371	0.21039	0.372758	1.49611	0.148013	0.932088	0.899426	0.268297	0.440404
	0.825046	0.254053	1.59462	0.845697	0.279883	0.240686	0.983903	0.251399	0.545766	0.587078	0.244116	0.143252
	0.716225	0.367042	1.54565	0.91059	0.32366	0.137567	1.25819	0.227462		0.742986	0.178558	0.358887
	0.802525	0.263349	1.70382	0.96936	0.354747	0.266355	1.13594	0.243713		0.820528	0.1822	0.14585
	0.809882	0.290379	1.69505	0.899369	0.237567	0.482933	0.939147	0.210679		1.00242	0.180155	0.205474
	0.795228	0.245179	1.34152	1.01306	0.266531	0.492453	1.00838	0.208947		0.997895	0.22568	0.130783
	0.793561	0.310215	1.39516	0.833325	0.484877	0.535809	0.990953	0.334297		0.906431	0.147583	0.37105
	0.442434	0.302231	1.36169	0.963114	0.200406	0.41515	1.30958	0.168764		0.875385	0.223609	0.319865
	0.762804	0.280034	1.30033	0.967587	0.396713	0.432411	0.971261	0.336981		0.509065	0.159319	0.087369
	0.650124	0.312657	2.23067	0.714413	0.243381	0.278836	0.708372	0.381211		0.678601	0.148481	0.257393
	0.948653	0.282354	1.85934	0.749853	0.424436	0.755815	1.28226	0.222385		0.60669	0.187424	0.211593
	0.683994	0.279566	1.09864	0.995368	0.41252	0.688609	1.80227	0.207521		0.987955	0.246501	0.0455354
	0.812627	0.134796	1.53436	0.766623	0.243835	0.356583	0.850867	0.323341		1.03049	0.281579	0.425633
	0.683069	0.0966932	1.70005	0.969337	0.233312	0.50918	1.55845	0.447616		0.923799	0.271679	0.130647
	0.714539	0.166423	1.13855	0.943882	0.379314	0.297169	0.955053	0.166778		0.654289	0.273854	0.198982
	0.586685	0.192533	1.78757	0.941462	0.514875	0.494472	1.31053	0.383024		0.916234	0.215163	0.376082
	0.500041	0.28352	1.96062	1.03912	0.526453	0.662634	0.970681	0.278901		0.697398	0.173792	0.130462
	0.720912	0.346304	1.20808	0.805945	0.411765	0.632253	1.23055	0.387		0.915946	0.274693	0.18684
	0.438332	0.100466	1.40528	0.775868	0.526682	0.307871	1.36673	0.203713		0.835489	0.274126	0.595514
	0.687672	0.211797	1.4513	0.685906	0.449809	0.427509	1.00368	0.298787		0.71165	0.255557	0.144097
	0.697544	0.333038	1.53512	1.1392	0.386962	0.465533	1.04901	0.146904		0.844778	0.162943	0.0735439
	0.588408	0.171008	1.19504	0.93284	0.426656	0.230752	1.30062	0.211199		0.911931	0.148826	0.266931
	0.694745	0.223926	1.29963	0.898552	0.721892	0.127299	1.52431	0.335843		0.69658	0.141921	0.0984072
	0.94316	0.0608411	1.80984	0.923788	0.475282	0.62939	0.994798	0.364803		0.802003	0.260738	0.102605
	1.004	0.317837	1.61532	0.708189	0.278398	0.227361	1.46818	0.274001		0.683125	0.165	0.0666942
	1.251	0.180815	1.58595	0.873212	0.249202	0.367067	1.23367	0.200884		0.87851	0.135256	0.304637
	0.450229	0.229432		0.882166	0.385775	0.292563	1.06331	0.236163		0.714694	0.238913	0.163372
	0.797025	0.303408		1.05961	0.520689	0.467182	1.4069	0.34344		0.797335	0.298183	0.24476
	0.677243	0.25957		0.877052	0.44286	0.205367	0.923763	0.188511		0.80482	0.142639	0.0700806
	0.577534	0.28701		0.804267	0.359899	0.295158	1.22602	0.256972		1.22701	0.198935	0.357077
	0.773646	0.204901		0.699935	0.513493	0.252902	1.72436	0.225138		1.02002	0.247847	0.0654611
	0.842175	0.247472		0.669505	0.410763	0.682017	1.07093	0.256803		0.790652	0.137597	0.191321
	0.885929	0.201835		0.763996	0.495647	0.157343	1.55101	0.235926		0.995396	0.238639	0.201628
	0.858313	0.22589		1.11509	0.0732543	0.192588	0.750817	0.232751		0.816528	0.213871	0.238719
	0.672543	0.318017		0.794942	0.406096	0.203008	0.75616	0.236455		0.836079	0.206599	0.264029
	1.09636	0.264056		0.845453	0.335551	0.374761	1.06164	0.268208		0.708783	0.141831	0.343566
	0.580521	0.128548		0.787283	0.143643	0.499655	1.01364	0.286123		0.963994	0.267748	0.158187
	0.86404	0.308114		1.00385	0.567637	0.672108	1.49061	0.282392		1.34493	0.336225	0.240193
	0.837528	0.285865		0.991175	0.236303		1.24317	0.226687		1.01999	0.149934	0.261333
	0.804443	0.309928		0.888588	0.188383		1.20294	0.218297		1.0361	0.26717	0.140631
	0.918817	0.201726		0.934289	0.295003		0.92998	0.421338		0.854809	0.277551	0.26944
	0.809731	-0.0789588		0.778945	0.278879		1.31334	0.203064		0.986497	0.28588	0.131341
	0.816218	0.253681		1.0362	0.0190679		1.90571	0.176931		0.71439	0.190588	0.0610593
	0.855212	0.325309		0.964704	0.178581		0.904244	0.262542		0.6283	0.179035	0.112599
	1.00395	0.305292		0.924174	-0.1556		0.956241	0.293538		0.897951	0.273312	0.431606
	0.974057	0.226451		0.809515	0.117075		1.67745	0.269893		0.812976	0.27848	0.184671
	1.07568	0.603663		1.01738	0.100946		1.26476	0.42543		0.869151	0.3401	0.170111
	0.873869	0.387905		1.08554	0.339246		1.0107	0.255287		0.791789	0.169817	0.216254
	0.657758	0.230498		0.917642	0.363596		1.17837	0.221117		1.06773	0.262712	0.231842
	0.786375	0.419884		0.960583	0.294075		1.44817	0.186079		0.807599	0.191167	0.0709324
	0.914159	0.389938		1.14881	0.372221		1.25116	0.232486		0.911734	0.140379	0.0537382
	0.687472	0.444032		1.27069	0.366906		1.22371	0.163012		0.75417	0.194559	0.0406441
	0.930798	0.302098		0.710019	0.350019		1.23626	0.31259		0.981963	0.179494	0.323281
	0.879053	0.0986819		0.763197	0.423156		1.13902	0.27746		0.797711	0.174994	0.273303
	1.09802	0.11981		1.2471	0.240009		0.989611	0.241727		0.873345	0.211142	0.249289
	0.921236	0.648874		0.890134	0.328673		1.32158	0.183184		1.06521	0.21437	0.0852861
	1.26251	0.498971		0.765281	0.356382		1.13218	0.188873		0.896765	0.143986	0.316257
	0.837158	0.367981		0.856252	0.23587		1.54811	0.265792		1.22497	0.24311	0.125881
	0.781102	0.106787		0.798098	0.337897		1.41481	0.27576		0.688343	0.208518	0.129944
	0.792467	0.706444		0.820106	0.226885		0.834173	0.1791		1.05569	0.304384	0.323013
	0.89526	0.437002		0.7151	0.278075		0.95927	0.174941		0.718373	0.229538	0.12237
	0.923172	0.267605		0.805879	0.286649		0.892145	0.270984		1.21734	0.2864	0.148331
	0.691506	0.405343		1.09548	0.305978		1.02962	0.147482		0.865718	0.270156	0.170533
	1.05509	0.16393		1.02377	0.28168		1.51601	0.31046		0.951834	0.255546	0.258877
	0.921009	0.28348		0.999794	0.149479		1.25725	0.0637557		0.948381	0.190044	0.235926
	1.03535	0.262696		0.839574	0.242413		1.26692	0.398774		0.685724	0.289525	0.0939306
	0.833989	0.186623		0.768853	0.0835378		1.19466	0.732068		1.23829	0.115787	0.0641775
	1.02457	0.261803		0.851931	0.261595		1.01864	0.181764		0.826286	0.271158	0.054105
	0.801676	0.343314		1.17454	0.25624		1.22793	0.493766		1.02809	0.254197	0.0549066
	1.48203	0.491001		1.33998	0.241032		1.04627	-0.0186176		0.962148	0.197412	0.103313
	1.05867	0.2084		1.01079	0.321561		1.33796	0.39694		0.830311	0.271461	0.128905
	1.0787	0.448973		0.816903	0.392139		1.06227	0.803276		0.724907	0.210247	0.132019
	1.02439	0.438912		0.807114	0.280717		1.47511	0.408296		0.94339	0.186402	0.0115449
	0.853047	0.400196		0.744493	0.22988		0.933351	-0.00366594			0.214327	0.154226
	0.844461	0.290655		0.902775	0.156529		1.44515	0.530527			0.285041	0.33503
	1.04663	0.584716		0.885654	0.138479		1.01711	0.504798			0.2178	0.122291
	1.10663	0.227622		0.761392	0.0953584		1.02598	0.310729			0.289547	0.0924106
	1.00699	0.521117		0.993341	0.225883		1.70778	0.472753			0.215544	0.141661
	1.03262	0.121455		0.89551	0.181923		1.60952	0.274124			0.106842	0.162648
	0.838638	0.355206		0.857954	0.2445		1.30739	0.358557			0.188592	0.312331
	1.30764	0.29767		0.820832	0.130631		0.757218	-0.222982			0.0912791	0.0395123
	0.693365	0.297441		0.874294	0.44044		1.5819	0.138793			0.198393	0.470124
	1.2326	0.244969		0.766418	0.352957		0.754301	0.266134			0.198464	0.083313
	1.13983			0.995624	0.187856		1.10009	0.118501			0.260401	0.0576898
				0.941811	0.372659		1.23017	0.316565			0.245751	0.185628
				0.881452	0.368953		1.27917	0.297753			0.18193	0.0868289
				0.783109	0.464603		1.03767	0.421458			0.227619	0.0201347
				0.780533	0.24073			0.272059			0.197063	0.0742385
				0.968623	0.32004			0.389595			0.110107	0.133588
				0.862372	0.467329			0.200336			0.243916	0.318454
				0.788389	0.237171			0.477548			0.298507	0.0788216
				1.4123	0.542814			0.494909			0.222559	0.173322
				1.40821	0.547917			0.533162			0.144433	0.0716439
				1.40128	0.632837			0.402445			0.157582	0.109674
				1.04574	0.330673			0.444787			0.135475	0.465184
				1.07619	0.437536			0.310214			0.178613	0.181506
				0.976751	0.499828			0.453927			0.0971176	0.129899
				1.00977	0.26335			0.134265			0.32889	0.0508491
				0.895581	0.0475337			0.381416			0.208732	0.138907
				1.29406	0.446529			0.236211			0.120675	0.0732489
				0.710302	0.267694			0.455474			0.144138	0.494184
				1.05472	0.309007			0.654361			0.0859885	0.0943834
				0.588164	0.159405			0.468251			0.162534	0.11263
				0.921649	0.232936			0.405396			0.0890462	0.0961109
					0.160395			0.566592			0.129488	0.065824
					0.0784192			0.567533			0.177088	0.157305
					0.00838007			0.40208			0.113873	0.181998
								0.413764			0.131425	0.149572
								0.0712422			0.256081	0.466459
								0.635309			0.225651	0.268157
								0.622362			0.244794	0.0979565
								0.479826			0.0951421	0.0526202
								0.301629			0.214549	0.164023
								0.585415			0.175636	0.0684981
								0.339792			0.130014	0.170604
								0.346305			0.14154	0.150886
								0.36298			0.138498	0.0883718
								0.350234			0.179664	0.329419
								0.306909			0.183559	0.288488
								0.257698			0.174199	0.0588658
								0.360793			0.166523	0.369693
								0.342749			0.115711	0.195444
								0.474383			0.16367	0.380836
								0.590308			0.178021	0.176989
								0.577158			0.0843398	0.38712
								0.222195			0.121147	0.0146529
								0.395481			0.147133	0.063436
								0.323808			0.12389	0.541023
								0.321393			0.161785	0.214262
								0.281606			0.237026	0.0539138
								0.263756			0.218746	0.495835
								0.344278			0.284916	0.216664
								0.36102			0.130712	0.201792
								0.295439			0.189283	0.140911
								0.25504			0.204446	0.505162
								0.334011			0.170864	0.207333
								0.664523			0.142475	0.382087
								0.373432			0.195657	0.379123
								0.209356			0.267109	0.124002
								0.477203			0.25316	0.221475
								0.453528			0.161672	0.283858
								0.479727			0.223201	0.41727
								0.296119			0.183973	0.0629344
								0.370762			0.20098	0.230509
								0.437782			0.258524	0.149128
								0.552057			0.225019	0.0821701
								0.554411			0.211915	0.201069
								0.190234			0.130814	0.0386517
								0.300349			0.22651	0.0378435
								0.374159			0.184786	0.0754578
								0.483067				0.188205
								0.333122				0.0708834
								0.192859				0.264222
								0.303154				0.0746252
								0.354631				0.401306
								0.250314				0.0574947
								0.180815				0.278548
								0.197584				0.542273
								0.353498				0.139995
								0.139473				0.239315
								0.331712				0.416089
								0.357097				0.253096
								0.288539				0.540162
								0.354433				0.184035
								0.3606				0.108062
								0.409494				0.081725
								0.364648				0.122018
								0.26384				0.0536215
								0.141728				0.0589882
								0.363248				0.0788375
								0.424353				0.295526
								0.181765
								0.317552
								0.532145
								0.308173
								0.423324
								0.440552
								0.474952
								0.126967
								0.266437
								0.243392
								0.252811
								0.223233
								0.384238
								0.136026
								0.360673
								0.311916
								0.225661
								0.334962
								0.167048
								0.306988
								0.234115
								0.446019
								0.286233
								0.104313
								0.191442
