# Supplementary material for: Structural basis for RNA polymerase II ubiquitylation and inactivation in transcription-coupled repair
Source: Nat Struct Mol Biol. 2024 Feb 5;31(3):536–47. doi: 10.1038/s41594-023-01207-0 (PMC10948364; doi:10.1038/s41594-023-01207-0)
Supplement: Supplementary file 14 — Recovery of RNA synthesis quantifications and TFIIS cleavage assay quantifications. [file 41594_2023_1207_MOESM14_ESM.xlsx]

## Sheet: Fig 7d
	RPE1 parental			RPE1 UVSSA-KO (3-9)			RPE1 UVSSA-KO + WT			RPE1 UVSSA-KO + C567A-C577A				RPE1 parental			RPE1 UVSSA-KO (3-9)			RPE1 UVSSA-KO + WT			RPE1 UVSSA-KO + C567A-C577A
Mock	3h	24h	Mock	3h	24h	Mock	3h	24h	Mock	3h	24h		Mock	3h	24h	Mock	3h	24h	Mock	3h	24h	Mock	3h	24h
0.836323	0.319342	0.805752	0.545752	0.152849	-0.0175207	0.707891	0.192948	0.876397	0.786693	0.177809	0.731492		1	0.291407	0.90031	1	0.156627	0.130861	1	0.216778	0.796531	1	0.211436	0.402888
0.745011	0.295134	1.23416	0.695307	0.103706	0.157616	0.505962	0.0789118	0.627535	1.10459	0.185889	0.217989		1	0.249242	0.65671	1	0.144693	0.102517	1	0.231135	0.857017	1	0.255977	0.348487
0.9251	0.388234	1.21639	0.58127	0.102174	-0.0111044	0.839617	0.121084	0.54474	0.804202	0.16506	0.624538		1	0.206952	0.888351	1	0.13823	0.0872895	1	0.249728	0.90236	1	0.149555	0.509994
1.00358	0.421475	1.92488	0.57742	0.0689623	0.125248	0.633133	0.101919	0.500863	0.948644	0.131802	0.478743					1	0.155378	0.0859243	1	0.312358	1.27289	1	0.255923	0.382998
1.0919	0.405676	0.37291	0.472415	0.057963	0.323757	0.762009	0.0878116	1.29822	0.615611	0.282329	1.03026
0.876609	0.286399	1.3284	0.664929	0.130927	0.0935652	0.597869	0.22286	0.846967	0.897695	0.143831	0.696808
1.02713	0.295901	0.784377	0.577282	0.138865	0.273242	0.903761	0.223051	0.857857	1.16849	0.159892	0.376343
0.672254	0.407391	2.05169	0.689859	0.11399	0.137963	0.954371	0.156036	0.839615	0.780561	0.197287	0.37261
1.17841	0.227008	1.53079	0.738164	0.0961292	0.0868569	0.763466	0.208154	0.598626	0.919064	0.154503	0.185217
0.815951	0.348806	1.98444	0.514199	0.110262	0.15414	0.80084	0.167106	0.230949	0.861709	0.175867	0.636561
0.741535	0.3546	1.28501	0.679624	0.0492154	0.154009	1.23744	0.163637	0.62264	1.17123	0.0876701	0.613193
0.934622	0.216983	1.17117	0.606056	0.0865818	0.0730376	1.12989	0.256388	0.965189	0.907995	0.124931	0.326942
0.874866	0.150761	0.353942	0.388436	0.10454	0.115682	0.785788	0.20169	0.715717	0.932463	0.232707	1.03801
0.820106	0.240753	1.3492	0.61474	0.0938647	0.123191	0.790991	0.270763	1.31201	0.925876	0.193939	0.169234
1.22986	0.174382	1.90805	0.621949	0.124376	0.0416308	1.02748	0.225214	0.682946	0.817736	0.197875	0.551978
1.02521	0.252186	0.675289	0.807052	0.116329	0.105656	0.769226	0.237289	0.376755	0.667955	0.172954	0.593926
1.06063	0.261003	0.602376	0.490013	0.123173	0.140728	1.28289	0.241014	1.46531	0.873025	0.150578	0.3809
0.776521	0.138104	1.46622	0.864206	0.145399	0.311228	0.718558	0.211945	0.485037	1.13568	0.215443	0.0757471
0.858821	0.260758	0.361287	0.66301	0.134937	-0.0437264	0.888041	0.172484	0.925242	0.859692	0.198411	0.874929
1.11292	0.213526	1.29661	0.468712	0.112099	0.190469	1.02547	0.117272	0.56878	0.840588	0.220408	0.540258
1.28675	0.256334	0.419907	0.703318	0.136602	0.429406	0.893114	0.236439	0.580041	0.969134	0.173351	0.433696
1.03246	0.307933	1.53453	0.808165	0.0716271	0.0243491	0.809937	0.21338	0.623638	1.12212	0.123168	0.793533
1.09171	0.218597	1.5242	1.07612	0.160035	0.352665	0.859367	0.232433	0.141645	1.03068	0.227437	0.0778268
0.897066	0.269423	1.44837	0.797271	0.0769611	0.219292	0.856566	0.246412	0.848806	0.977295	0.189952	0.910334
1.16411	0.30387	2.56337	0.969469	0.0903576	0.169302	0.831794	0.238664	0.885694	1.26849	0.247489	0.424848
0.826817	0.250667	1.24588	0.587177	0.123183	-0.0084534	0.805331	0.266275	0.332181	0.89986	0.24971	0.74384
0.933698	0.209482	1.55355	0.96537	0.123771	0.114944	0.688309	0.180326	0.962218	0.884586	0.135995	0.597315
1.0144	0.302393	1.63744	0.68141	0.118864	0.159144	0.870716	0.0205352	1.06708	0.867306	0.178649	0.733405
0.97126	0.258181	1.33216	0.714859	0.113726	0.0982598	0.883544	0.129603	0.137179	0.711235	0.256753	0.138459
0.834609	0.487401	1.62061	0.467146	0.084294	0.0954547	0.711058	0.123963	0.847546	0.962019	0.241016	0.101082
0.777925	0.191678	1.8887	0.493733	0.139795	0.0361354	0.738349	0.185064	0.822347	0.890057	0.168248	0.144686
0.773493	0.124682	0.503089	0.869471	0.151329	0.0280877	0.796913	0.196597	0.153709	0.900694	0.201666	0.530369
1.02229	0.265417	0.172871	0.752184	0.123638	0.174929	0.98454	0.184776	1.13738	1.1569	0.177734	0.666965
0.763868	0.348391	1.96784	0.656157	0.114488	0.0426016	0.892457	0.160536	1.52813	0.780043	0.196657	0.520569
0.857585	0.248708	1.09013	0.871276	0.130022	0.0448076	1.24685	0.389918	0.214281	0.952278	0.121293	0.509077
1.04823	0.233006	1.2009	1.19813	0.109774	0.203975	1.08908	0.179208	0.381303	0.881277	0.16754	0.390828
0.800347	0.182929	1.35227	0.653656	0.134084	0.0196067	1.36647	0.144105	0.877902	1.11751	0.261057	0.149737
1.02879	0.182099	0.921924	0.586637	0.228073	0.00624207	0.78176	0.154607	0.251539	0.883372	0.229375	0.234622
1.1426	0.207722	1.27034	0.73529	0.156051	0.0331477	0.856349	0.109604	1.01128	1.18568	0.142651	0.582398
1.00421	0.162942	1.85716	0.584916	0.106438	0.138498	0.695123	0.0745913	0.462919	1.30311	0.132073	0.450688
0.74767	0.249661	2.35275	0.804862	0.140475	0.106726	0.683652	0.0870527	0.359306	0.95631	0.186808	0.179217
1.09423	0.398822	0.816047	0.680736	0.141608	-0.00919688	0.835317	0.0113133	0.694988	1.43905	0.228965	0.711835
1.46245	0.225062	1.05196	0.520021	0.151344	0.0925764	0.890929	0.111772	0.142479	1.11309	0.0910536	0.215962
0.915276	0.280979	0.388742	0.59925	0.122499	-0.0279401	1.16373	0.142398	0.155409	1.03002	0.143725	0.524347
0.938813	0.231107	0.323913	0.562206	0.111494	0.133619	0.938012	0.0180901	1.30596	0.661752	0.175344	0.592541
0.754361	0.326713	1.26197	0.57921	0.0906561	0.0771204	1.00447	0.170139	1.83757	2.02165	0.195647	0.348494
0.81957	0.200031	0.455579	0.870237	0.0501288	0.167191	0.770083	0.118291	1.07561	0.971749	0.20319	0.182077
1.24856	0.431709	1.92878	0.62814	0.131026	0.0836939	0.691138	0.164593	0.674263	1.75667	0.157015	0.063292
0.817129	0.246947	0.547024	0.666287	0.20954	0.126505	0.950247	-0.00587453	1.50086	1.06586	0.198403	0.231579
0.965774	0.186767	1.11138	0.863358	0.113111	0.213209	0.873754	0.186686	0.462853	0.636554	0.125081	0.90585
0.698392	0.259904	0.307307	0.832584	0.099683	0.00323309	0.801191	0.249447	1.41676	1.47976	0.24914	0.204329
1.1157	0.192862	0.456632	0.648243	0.0634021	0.121788	0.744587	0.112497	0.269511	1.07971	0.142343	0.508197
0.89113	0.446699	0.373549	1.0614	0.108365	0.354648	0.838377	0.206005	1.11534	0.982019	0.230673	0.982198
1.04637	0.313874	0.913962	0.854275	0.0689166	0.167389	0.805257	0.154806	0.964642	2.61875	0.228797	0.0594323
0.929944	0.247113	1.01957	0.756052	0.113039	0.253868	0.74197	0.225524	0.235979	0.939004	0.141877	0.0688093
1.07351	0.342458	1.08281	0.704785	0.0619481	-0.0238998	0.792393	0.161612	0.277819	0.597916	0.183138	0.0619742
0.852477	0.185537	1.85564	0.912747	0.0969523	0.339513	0.636716	0.190948	1.14087	0.885392	0.12198	0.0535906
1.03592	0.255491	1.31809	1.03678	0.120303	0.150636	0.733666	0.199741	1.8986	1.04715	0.123627	0.730189
1.02041	0.27934	1.21387	1.08031	0.0898308	0.180791	0.603397	0.284208	0.669369	0.913892	0.211779	0.53327
0.96328	0.249868	0.872004	0.786014	0.10156	0.186598	0.863711	0.20518	0.113074	0.983116	0.254697	0.0756781
0.790499	0.311957	0.313173	0.565233	0.0966613	0.0106074	0.437938	0.212802	1.34065	0.757458	0.23826	0.23964
1.20284	0.353702	0.311335	0.647159	0.107218	0.242641	1.03997	0.295992	0.79113	0.624764	0.224517	0.142235
0.974925	0.194167	1.12199	0.874662	0.0700722	0.241232	0.61798	0.253325	0.748703	0.684145	0.103475	0.57378
0.964653	0.307377	0.766097	1.02081	0.0828707	0.101147	1.06153	0.271424	0.433335	0.851345	0.184585	0.311859
1.05161	0.198028	0.132413	0.845079	0.102689	-0.0405156	0.967183	0.114828	0.804078	0.659745	0.278903	0.319571
1.00312	0.289226	0.452138	0.706921	0.0931584	0.184833	0.522833	0.238162	0.356814	0.891663	0.114216	0.125395
0.971046	0.213456	0.324572	0.481461	0.103474	0.0375119	0.656687	0.162384	0.142119	1.01982	0.141618	0.213485
1.13217	0.266655	1.52958	0.722243	0.114957	0.125957	1.0419	0.22236	0.220728	0.975375	0.159936	0.954848
1.13373	0.315195	1.1724	0.761572	0.0735953	0.14217	0.714481	0.152215	0.16908	0.776386	0.160122	0.78038
0.917812	0.305401	0.203252	1.31973	0.0947558	0.162193	0.71023	0.172775	1.04633	0.809936	0.242661	0.358469
1.13587	0.161433	1.69568	0.649728	0.135319	-0.0428671	1.39566	0.10506	0.992181	1.00502	0.164664	0.667054
0.806792	0.346855	0.135442	0.559181	0.0890438	0.0510295	1.221	0.0912754	0.165567	0.914723	0.112057	0.371821
1.15209	0.344558	1.28705	0.496273	0.129377	0.0588966	1.19382	0.112398	0.861627	0.895247	0.322493	0.669663
1.07601	0.232891	0.824632	0.675608	0.0571271	0.0635933	0.969159	0.16215	1.09902	0.905716	0.15136	0.669701
0.921013	0.371292	0.922033	0.859565	0.144462	0.198513	0.95288	0.15438	1.00895	0.832864	0.225125	1.55778
0.831658	0.189258	1.43685	0.638405	0.121164	0.0748486	0.852017	0.120343	1.02151	1.07218	0.202633	1.02696
0.773794	0.322299	0.718813	0.723153	0.0879423	0.0978328	0.934646	0.155262	1.0886	0.768822	0.231665	1.32086
1.00998	0.338509	0.945122	0.837777	0.097204	-0.0235812	1.44083	0.273871	1.86381	0.767001	0.20609	0.653666
1.18042	0.309466	0.36728	0.576851	0.0966517	0.183907	0.820295	0.278868	0.985551	0.982475	0.25455	0.941822
1.29213	0.2312	0.780897	0.910635	0.142273	0.120138	0.844106	0.11231	1.03139	1.09485	0.293552	0.618908
1.1068	0.268783	1.44812	0.488499	0.0983246	0.289354	1.68085	0.151434	1.53554	0.907334	0.181332	0.523114
1.25588	0.320037	1.24466	0.770085	0.0976119	0.144744	1.00463	0.320341	0.869213	0.803948	0.20355	0.345725
0.878289	0.255199	1.75661	0.847909	0.107553	0.118772	0.938594	0.209727	0.902844	1.07102	0.124076	0.143399
1.05816	0.320347	0.219589	0.673091	0.10599	0.195167	0.977577	0.166488	0.796049	0.988194	0.171968	0.604125
1.15013	0.311645	1.44777	0.45559	0.0999974	0.13727	0.692973	0.220399	0.676009	0.956383	0.291528	0.186166
0.810147	0.272857	1.23157	0.961481	0.082088	0.117018	0.727364	0.228083	0.420585	0.734077	0.199996	0.134819
0.911879	0.318267	0.31189	0.717308	0.147185	0.340814	0.647579	0.255594	1.4244	1.00595	0.151101	0.643992
1.08768	0.333002	0.503721	0.595198	0.106048	0.11867	0.624248	0.182304	0.818489	0.668479	0.264093	0.297207
0.828305	0.227981	0.336423	0.832481	0.0550241	0.114233	0.74578	0.266362	1.08756	0.937672	0.253267	0.116823
0.987957	0.345897	1.76635	0.532737	0.125585	0.196997	0.833262	0.259135	1.1794	1.08348	0.104776	0.823745
1.28083	0.314867	0.0713462	0.92262	0.0675614	0.173396	0.78357	0.255397	0.851052	0.981044	0.174557	0.10465
0.831747	0.352092	0.962579	1.05985	0.115051	0.201133	0.807636	0.190154	0.835962	0.851835	0.196118	0.089983
1.28394	0.33006	0.578091	0.639466	0.0809653	0.070256	0.821278	0.272558	0.20188	0.717411	0.135537	0.188511
1.21591	0.339042	1.29898	0.829148	0.0767073	0.203616	0.860603	0.320507	0.966679	1.26057	0.237137	0.490622
0.858677	0.421069	1.20959	0.806241	0.108515	0.30526	1.08159	0.209377	0.784011	0.870369	0.209737	0.263978
1.13311	0.257908	1.29089	0.919432	0.0712936	0.127845	0.624507	0.393513	0.78579	1.07527	0.152881	0.107631
0.81691	0.425852	0.742949	0.545301	0.270771	0.242123	0.83446	0.0860936	1.0032	0.830698	0.140325	0.741949
1.0229	0.526205	1.38905	0.718208	0.116202	0.36245	0.651195	0.258161	0.824676	1.00737	0.121061	0.447831
1.12799	0.19606	0.962638	0.785856	0.0828123	0.261016	1.29536	0.280044	0.627539	1.00742	0.224213	0.29612
1.12067	0.21362	1.60373	0.839955	0.18742	0.12463	1.03686	0.304967	0.76382	0.810031	0.128963	0.127492
1.11663	0.278953	1.82508	0.712469	0.0900698	0.0943841	1.09686	0.331542	0.133453	1.08547	0.212426	0.353596
0.911461	0.368952	0.89932	0.398359	0.120592	0.363093	1.03065	0.285227	0.600516	1.25998	0.151998	0.354119
1.15551	0.243817	1.18342	0.714183	0.10398	0.103994	1.48778	0.172088	1.08426	0.958901	0.194865	0.209499
1.13162	0.253019	1.1424	0.795246	0.151021	0.241212	0.961721	0.200231	0.319508	0.856991	0.21483	0.275394
0.851725	0.320267	0.84038	0.557631	0.110873	0.224775	0.981627	0.154639	1.13831	0.921891	0.103957	0.0517104
1.34878	0.219579	0.984784	1.05217	0.141434	0.22163	0.636783	0.297256	0.254488	1.38618	0.16636	0.437981
0.940793	0.378493	0.913332	0.774336	0.081353	0.0792192	0.916969	0.320902	1.01959	1.1244	0.246763	0.13949
1.08006	0.21639	1.61904	0.614333	0.0759553	0.201026	0.980077	0.167243	0.688542	0.996475	0.221744	0.0528796
0.930983	0.266549	0.560501	0.633993	0.0640001	0.214303	1.03837	0.217007	0.806618	1.13287	0.0756231	0.108974
0.965014	0.394145	0.522197	0.56851	0.146715	0.264643	1.0157	0.265177	0.735275	0.834069	0.137252	0.165646
1.60868	0.247701	0.973124	0.606863	0.0970829	0.123277	1.04441	0.310612	0.483306	0.876951	0.116408	0.347576
0.779005	0.327072	0.967539	1.17735	0.0900645	0.030024	1.14872	0.177034	0.696075	1.0338	0.136972	0.455376
1.00914	0.261878	1.14305	0.576354	0.163124	0.219339	0.950245	0.169486	0.961169	1.18902	0.085753	0.238934
0.885229	0.251864	0.331375	0.584096	0.0781347	0.0542042	1.26633	0.128854	0.901322	1.3356	0.201457	0.106455
1.0213	0.488425	1.0103	0.744047	0.101057	0.222402	0.726441	0.196665	1.70097	0.927627	0.101085	0.473856
1.10632	0.192684	0.470569	0.692413	0.0997212	0.142805	1.309	0.216767	0.773933	0.603021	0.218565	0.22461
0.921816	0.269255	0.637424	0.714042	0.128345	-0.0228047	1.70579	0.157545	0.860963	1.11391	0.080358	0.193192
0.849963	0.449476	0.174494	0.90345	0.146526	0.273792	1.57384	0.14629	1.02464	1.09162	0.245247	0.167313
1.00272	0.382006	1.29889	0.525596	0.106872	0.214983	1.63253	0.145173	0.919506	1.22378	0.188139	0.314123
0.672543	0.276995	1.34651	0.917899	0.0784406	0.0668009	1.18796	0.164416	0.748738	1.17076	0.178131	1.04751
0.887266	0.179463	0.596161	0.849334	0.17786	0.0686235	0.808909	0.0572471	1.10628	0.646491	0.23482	0.0649808
0.857325	0.30373	1.8432	0.863649	0.160303	0.0125702	1.44849	0.184217	0.735652	0.638509	0.211088	0.619312
0.987973	0.348368	1.57079	1.35221	0.153331	0.268025	1.47808	0.237107	0.602025	0.616728	0.328652	0.452796
1.01946	0.210502	1.11422	1.02532	0.0989321	0.135925	1.23113	0.103647	0.42578	0.792652	0.199013	0.18281
1.27096	0.252514	0.898852	1.39414	0.171547	0.249369	0.890551	0.194124	0.523252	0.793537	0.214271	0.597829
0.808432	0.331639	1.1623	0.728237	0.124375	0.0833158	1.30891	0.167939	0.156062	0.611071	0.170496	0.178002
0.800493	0.228853	1.33524	0.969155	0.119634	0.0930894	0.880665	0.168893	0.533575	0.6991	0.225966	0.556719
1.0402	0.267659	2.03129	0.994646	0.125898	0.10464	1.87082	0.135769	0.624526	0.640576	0.193145	0.205258
0.856125	0.236579	1.03642	1.02655	0.09469	0.0742092	1.2456	0.180561	0.642449	0.772112	0.162163	0.137421
0.993092	0.195533	0.173989	0.82088	0.127233	0.110265	1.86544	0.177792	0.775513	0.589014	0.0903705	0.826888
1.31471	0.365815	1.25291	0.757128	0.159861	0.142599	1.16549	0.191723	0.605467	0.924422	0.168742	0.511529
1.19892	0.238426	0.490084	1.05196	0.106009	0.168368	1.20534	0.229631	0.702464	0.785981	0.144831	0.0758054
1.5748	0.317907	1.3696	1.00199	0.122031	0.459003	1.21617	0.243909	0.780195	0.806629	0.228169	0.216986
1.21648	0.325765	1.60831	1.18017	0.160127	0.252927	1.81935	0.0899728	0.658443	0.64302	0.221125	0.591268
1.08937	0.229911	1.25337	1.29328	0.0827985	0.737683	1.37162	0.164495	0.590864	0.789793	0.180402	0.270212
0.840647	0.188256	0.764013	0.989557	0.1487	0.0820444	1.05832	0.126528	0.805328	1.1044	0.222306	0.128443
1.29001	0.214493	0.902613	1.00962	0.108286	0.104604	1.29963	0.144283	0.121848	0.699558	0.267455	0.200311
1.00847	0.288535	1.13847	0.83796	0.13964	0.16364	0.540489	0.258033	0.824421	0.777185	0.114928	0.306795
1.15495	0.281332	1.85759	1.48268	0.124006	0.147768	0.770602	0.253825	0.76708	1.1223	0.100179	0.167398
1.14608	0.367504	0.925547	0.96735	0.109066	0.201729	1.2944	0.147382	1.17365	0.834746	0.204614	0.0833384
0.768327	0.339873	1.10102	0.907806	0.125597	0.218656	1.0914	0.168912	0.876069	0.686395	0.227873	0.170198
1.00653	0.211752	0.825151	1.19116	0.13542	0.0832584	1.75865	0.472555	1.37276	1.03555	0.0840551	0.184992
0.898185	0.337541	2.23773	0.850934	0.173654	0.112177	1.97901	0.218319	0.875403	0.582612	0.146142	0.144877
0.968296	0.233181	1.23885	1.43688	0.11404	0.164593	1.13069	0.176378	0.844017	0.791999	0.212573	0.254821
0.893499	0.368728	0.380759	1.58521	0.116164	0.252857	1.66161	0.232588	0.793155	1.10578	0.105366	0.585956
0.982118	0.176573	1.09457	1.48433	0.067914	0.0971169	1.379	0.115558	0.91012	0.935479	0.179886	0.0832899
1.13849	0.246402	0.738424	1.03481	0.096571	0.0799648	1.21651	0.241347	1.26611	0.998358	0.118851	0.246844
1.62969	0.391645	0.0659753	1.16531	0.105256	0.244304	1.49404	0.163792	1.46922	1.1954	0.230503	0.42227
1.16477	0.321504	1.54786	0.679593	0.171154	0.0649379	1.3469	0.065482	0.879048	0.811995	0.161008	0.337666
0.929341	0.384749	0.841853	0.639283	0.0741008	0.141671	1.10431	0.165632	0.688543	0.821253	0.243537	0.234782
0.881243	0.317681	0.233327	0.683663	0.112759	0.153556	1.26445	0.260886	0.986996	0.966675	0.138701	0.784384
1.13985	0.280428	1.15497	0.487125	0.0543422	-0.0306188	1.67886	0.117789	0.551205	1.1016	0.219907	0.268667
0.867584	0.297295	0.41813	0.938758	0.0779637	0.0170151	1.22278	0.118249	1.29613	0.894026	0.142592	0.610007
0.972026	0.265727	0.575016	0.657685	0.0568977	0.0865308		0.233592	0.249382	0.49313	0.0865979	0.113649
0.926428	0.572114	0.20268	0.688711	0.107042	0.0682008		0.0300933	0.231112	1.11214	0.105492	0.192084
1.29994	0.387947	1.52326	0.711436	0.0896885	0.0885552		0.224075	1.07307	0.552137	0.128941	0.314572
1.12282	0.228841	1.28772	0.952457	0.116677	0.0282226		0.252783	0.618037	0.891234	0.11441	0.306227
0.844225	0.439711	1.17459	0.739727	0.115407	0.180044		0.151355	0.73691	0.807553	0.198341	0.217262
1.1842	0.426509	1.27023	0.828665	0.0911956	0.0488511		0.17507	0.758312	0.575026	0.209805	0.424013
1.06362	0.275577	1.4322	0.907962	0.077711	0.0789441		0.123066	0.11799	0.553874	0.144739	0.196493
1.05067	0.305182	1.35695	0.949285	0.121419	0.107634		0.244923	0.18364	0.721521	0.21272	0.569289
1.35746	0.303998	1.02758	0.550309	0.135644	0.0891202		0.113711	0.682962	0.548899	0.440572	0.709675
1.49033	0.245171	0.964018	0.855446	0.210228	0.249447		0.171133	0.833286	0.635614	0.238175	0.412895
1.17806	0.228922	0.419625	0.66848	0.112613	0.278643		0.0284322	1.22913	0.677641	0.270912	0.824955
1.06488	0.255721	1.96258	0.730419	0.0831331	0.148255		0.100426	0.778425	0.781151	0.118929	0.19397
1.11533	0.387102	1.61989	0.936685	0.113891	0.189028		0.265889	0.681563	1.29245	0.0912154	0.14843
1.47479	0.27633	1.49854	1.10576	0.0330138	0.113179		0.125012	0.850992	0.648073	0.178548	0.12776
1.2055	0.303131	1.2474	0.953507	0.0704015	0.221325		0.113259	1.19449	0.623982	0.239027	0.136938
1.02246	0.289619	1.13083	0.990056	0.170021	0.124566		0.144527	0.195754	0.788513	0.167674	0.289909
1.26026	0.304988	0.636669	0.893963	0.0951021	0.0569954		0.095	1.09251	0.756451	0.176709	0.212823
1.17622	0.259205	0.691205	0.473409	0.112264	0.149132		0.143239	0.664125	0.589668	0.419776	0.0662066
1.31496	0.264753	1.20949	0.86606	0.123456	0.0656049		0.18769	0.777545	0.55024	0.138073	0.19049
0.60402	0.290807	1.40622	0.762792	0.136683	0.032932		0.216428	0.440271	0.726789	0.192674	0.480878
0.833417	0.279838	1.98681	0.994975	0.0686553	0.159032		0.189293	0.150667	0.952795	0.155059	0.493445
0.954706	0.217377	0.59136	0.924345	0.0914442	0.0672671		0.0760299	0.942695	1.03676	0.159437	0.458207
1.25351	0.256458	1.50641	0.727008	0.115458	0.169104		0.157364	1.26444	0.935577	0.264711	0.250728
1.18729	0.277159	1.27114	0.768266	0.132163	0.0478888		0.114828	1.06274	0.659516	0.105831	0.311089
1.23715	0.192862	1.39455	0.738033	0.151382	0.113218		0.144969	0.663532	0.940742	0.183248	0.383217
0.969095	0.237707	0.780088	0.696659	0.0790163	0.271783		0.201241	1.63135	0.876638	0.150731	0.359675
1.61245	0.448119	1.58323	0.913513	0.149383	0.143564		0.139528	0.41236	0.95205	0.218917	0.635927
0.932265	0.180885	0.910177	0.517357	0.0840306	0.170579		0.196977	0.873696	0.382501	0.169237	0.354418
1.25457	0.374983	0.265829	0.760526	0.105859	0.281984		0.0609297	0.982306	0.855753	0.0854575	0.164834
1.00855	0.302618	0.361569	0.890526	0.14289	0.224869		0.106242	0.105388	0.61334	0.254714	0.480132
1.49744	0.209921	1.35943	0.952276	0.0964276	0.169788		0.212402	1.41588	0.589578	0.196934	0.390847
1.20782	0.318376	0.194522	0.822015	0.16513	0.106321		0.0618916	0.394342	0.59977	0.201945	0.76808
0.853297	0.352505	1.26162	0.687229	0.0912413	0.149158		0.16349	0.847233	0.761843	0.229717	0.408729
1.08763	0.136736	0.470143	0.604378	0.172768	0.112145		0.12856	0.0479963	0.80581	0.179521	0.927834
1.17863	0.252668	0.577703	0.606336	0.0806509	0.111315		0.166955	1.01428	0.743579	0.111617	1.04073
1.06755	0.27796	0.764563	0.920417	0.115817	0.0729633		0.220455	0.814313	0.965473	0.189002	0.751645
1.07481	0.215625	0.163688	0.699589	0.103821	0.268336		0.194993	1.15704	0.969523	0.138855	0.528478
1.26995	0.404313	0.765075	1.27536	0.123324	0.163474		0.243279	1.03361	1.12168	0.19884	0.0472227
1.00117	0.178898	0.193765	0.864283	0.0884256	0.0890161		0.145223	0.805932	1.16189	0.143994	0.070591
0.953671	0.357605	0.401526	0.76805	0.139594	0.0656453		0.231321	1.18574	1.29578	0.184098	0.509903
1.19197	0.412751	0.400938	0.660601	0.167684	0.23612		0.143896	0.634751	1.27302	0.117217	0.229299
0.825986	0.237261	0.671701	0.761396	0.120053	0.0786276		0.149498	0.248042	1.38048	0.0842842	0.572634
1.27711	0.284965	0.091011	0.988529	0.126276	0.0721508		0.182423	0.93749	1.39985	0.16888	0.327387
1.14675	0.316202	0.844621	0.814872	0.0973017	0.146312		0.286839	0.160099	0.901672	0.0620875	0.237145
1.02949	0.341529	0.116106	0.887702	0.152198	0.137772		0.230861	0.706969	1.24113	0.168681	0.243511
0.906386	0.310693	0.529599	0.866535	0.0932944	0.129679		0.00861579	0.708725	1.32111	0.0547146	0.198012
0.883657	0.469817	0.685575	0.969421	0.139531	0.0606024		0.113001	0.822774	1.13633	0.144502	0.275322
1.20154	0.421792	1.24978	0.761488	0.0940485	0.135809		0.115875	0.989774	1.26826	0.144374	0.790904
1.19931	0.230493	0.843963	0.81701	0.105599	0.0441448		0.308028	0.764863	1.15274	0.0784581	0.378625
1.05851	0.273061	0.886592	0.765239	0.101823	0.144075		0.313292	0.260221	1.05707	0.106068	0.563207
0.965662	0.491635	0.950854	0.838975	0.07183	0.248389		0.204386	0.695121	1.40446	0.11814	0.490043
0.696548	0.361329	0.720084	0.853651	0.0621053	0.10869		-0.0352686	0.105363	1.19512	0.120294	0.582117
0.827071	0.215737	1.01468	1.23002	0.134958	0.285283		0.307226	0.242589	1.1193	0.0970217	0.476434
1.16398	0.28673	0.196894	0.738238	0.0895111	0.137673		0.291651	0.155417	1.09625	0.124408	0.250912
1.41248	0.234095	0.671396	0.751456	0.0480725	0.183549		0.360939	0.862126	1.26245	0.198796	0.465415
1.23179	0.341918	1.37984	0.68862	0.140804	0.112295		0.263075	0.603543	1.24293	0.185973	0.0979487
0.835148	0.314699	1.09989	1.24289	0.0617176	0.202532		0.0558234	0.822719	1.00805	0.176566	0.326721
0.716317	0.26044	0.750681	1.10355	0.200462	0.206618		0.293934	0.387885	1.35599	0.0721518	0.511241
1.22697	0.382589	0.165131	0.750322	0.106748	0.269457		0.0393004	0.87928	1.03211	0.136337	0.2621
1.05662	0.141405	1.14511	1.00287	0.143161	0.182761		0.197486	0.170641	1.27707	0.109308	0.192555
0.703796	0.300412	0.2392	0.625939	0.105245	0.162832		0.281114	0.0880202	1.17011	0.153548	0.190112
0.761925	0.266957	0.01379	1.19603	0.0974462	0.208433		0.176206	0.107958	1.43271	0.227123	0.485628
0.820411	0.503263	0.159711	0.596288	0.128272	0.0657175		0.0373189	0.602121	1.38516	0.181829	0.517448
0.809784	0.235759	0.488511	0.718355	0.146482	0.154282		0.0702672	0.576973	1.10221	0.107617	0.19792
0.948389	0.526051	0.837483	0.86947	0.0807964	0.09009		0.178527	0.685289	0.842121	0.0913894	0.0725688
1.07465	0.22164	1.03116	0.680676	0.192676	0.0783758		0.137366	0.802752	0.922801	0.190777	0.308517
0.756737	0.303035	0.662085	0.840698	0.209153	0.129989		0.137	0.487923	0.902732	0.225541	0.267653
1.0423	0.357934	1.24333	0.663899	0.0927962	0.0815951		0.262614	1.86932	1.079	0.225126	0.298489
0.732829	0.486808	0.0744333	0.692048	0.141184	0.192697		0.366816	0.422638	1.08276	0.10347	0.60197
1.16901	0.184567	0.377564	1.50675	0.266658	0.052971		0.213613	1.14426	1.36935	0.164731	0.342565
0.766914	0.521781	1.01008	0.789651	0.106617	0.123487		0.228906	1.39129	0.938511	0.136601	0.143532
0.993327	0.389301	0.695176	1.19586	0.105532	0.0812361		0.226769	0.22957	0.945481	0.170111	0.762552
0.885257	0.441063	0.19425	1.27351	0.107013	0.176502		0.17163	1.39207	1.18275	0.255078	0.1853
1.36122	0.404877	0.745501	0.620578	0.100356	0.0904797		0.285312	1.55289	1.05547	0.132743	0.66998
0.894556	0.443991	0.635182	0.777261	0.0912519	0.0614892		0.227535	1.76692	0.845376	0.25167	0.507594
1.13215	0.550071	0.432355	0.769735	0.161078	0.198449		0.295173	1.25682	1.20667	0.150393	0.443302
1.21673	0.355617	0.774579	1.16853	0.126847	0.0528075		0.269306	1.11463	1.2887	0.219608	0.174362
0.840652	0.341274	0.488837	1.54544	0.141269	0.09098		0.295324	1.14935	1.1875	0.147715	0.831275
0.987557	0.561246	0.261385	1.33387	0.128653	0.0985848		0.273853	0.654087	0.855935	0.156415	0.649028
0.996121	0.260487	1.22222	0.853184	0.0563666	0.0929715		0.132181	1.97249	1.20039	0.175419	0.123981
0.597204	0.298336	0.105152	0.716159	0.168229	0.0304		0.180139	1.23253	1.12883	0.0687633	0.354072
0.845362	0.300582	0.791164	0.818744	0.154409	0.100861		0.288037	1.47174	1.76793	0.128061	1.05282
0.998137	0.53592	0.331947	0.778298	0.138584	0.212629		0.275701	1.23791	1.21327	0.24592	0.101539
1.0997	0.310741	0.545152	0.95688	0.126	0.0698417		0.17037	1.27599	1.19244	0.071421	0.944673
1.38416	0.271034	0.749131	1.48378	0.0988216	0.231038		0.341975	0.581955	1.01193	0.225917	0.395022
0.769968	0.369796	0.369179	0.937679	0.108111	0.0350839		0.141055	1.00347	0.854992	0.0507753	0.250469
0.970496	0.116553	0.985898	1.08787	0.125873	0.165028		0.111509	1.8844	1.39258	0.11263	0.723167
1.26019	0.246097	0.743635	1.5342	0.0822154	0.0566768		0.199208	0.816935	1.21219	0.121215	0.765245
0.94426	0.176508	0.232084	1.17032	0.153463	0.0939178		0.155325	0.964484	1.0955	0.0876258	0.211755
1.9095	0.18811	0.154581	0.915933	0.102024	0.11038		0.235517	0.604152	1.31282	0.235553	0.205994
1.25422	0.201237	1.09126	1.14885	0.0688401	0.147979		0.237856	1.47785	0.999299	0.0995333	0.478276
0.771176	0.160449	0.301395	1.14676	0.158994	0.0434545		0.232698	1.16924	1.07976	0.146361	0.301444
0.783317	0.316079	1.08428	0.920369	0.0842706	0.0877756		0.163187	1.61166	1.03622	0.164121	0.493709
0.982133	0.319128	0.843558	1.09219	0.125067	0.126229		0.223158	1.03853	0.82482	0.295872	0.410764
0.952065	0.650169	0.502783	1.14203	0.0959359	0.0680627		0.262276	0.830596	1.04571	0.294165	0.29218
0.629316	0.226107	0.905975	1.20867	0.109324	0.0447832		0.135904	0.931228	1.05615	0.228449	0.538701
0.833805	0.234605	0.798758	1.14004	0.0684365	0.0854697		0.228887	0.281482	1.13943	0.31114	0.3862
0.819898	0.366286	0.534112	1.28558	0.0639427	0.124551		0.252724	0.194422	0.841425	0.370804	0.273438
1.07758	0.145525	0.986437	0.962936	0.103659	0.104042		0.21577	1.18802	1.31304	0.19802	0.316475
0.749083	0.151467	0.991646	1.21091	0.182436	0.0812393		0.244852	1.257	1.01317	0.340736	0.118914
0.744776	0.254995	0.746861	1.16331	0.0768411	0.0273219		0.236514	0.0590963	0.961921	0.46455	0.614404
0.74621	0.258339	0.627778	1.37388	0.0993729	0.210001		0.193674	1.10812	1.09094	0.255077	0.236697
0.811972	0.332799	1.00013	1.10822	0.0693701	0.0638716		0.514454	1.05758	1.1583	0.363045	0.0621975
1.0413	0.211519	1.20201	1.29246	0.0680935	0.0909673		0.176787	0.110901	1.70828	0.318205	0.804885
0.854262	0.149456	0.235519	1.11298	0.035069	0.0866572		0.257359	1.06993	1.26343	0.341406
0.800576	0.196522	0.121047	0.975674	0.150592	0.128176		0.319371	0.767197	1.08072	0.367045
0.867111	0.290319	1.11724	1.11278	0.0857268	0.0623527		0.244293	1.00748	1.14456	0.102785
0.939914	0.301969	0.268366	1.66227	0.132805	0.174071		0.10828	1.25842	0.872608	0.342978
1.26596	0.247904	0.252178	1.21732	0.0873391	0.140065		0.192231	1.02257	0.742645	0.267006
0.874094	0.163545	1.63565	1.70518	0.137449	0.144835		0.2755	0.925958	1.0064	0.233055
1.18998	0.20842	0.0905872	1.74421	0.0730621	0.0481352		0.373538	0.177234	0.878932	0.161353
0.76869	0.261589	1.03056	1.2529	0.111265	0.0565971		0.20626	1.24453	1.08134	0.250411
0.949813	0.230327	1.18444	1.34635	0.134541	0.114845		0.413509	0.729369	1.33605	0.267865
0.855309	0.333374	1.76162	1.19943	0.104121	0.0721497		0.312521	1.0016	1.29578	0.228817
0.967724	0.219774	1.35697	1.29683	0.10787	0.0385825		0.22324	0.107526	1.28126	0.169063
0.762899	0.257826	0.876635	1.48597	0.107277	0.125889		0.358171	1.41644	0.918457	0.217791
0.777012	0.175494	0.491679	1.39302	0.0772925	0.0503402		0.470616	0.796841	1.12518	0.180759
0.872645	0.327665	1.77198	0.929941	0.111488	0.0423573		0.364546	0.508235	0.624835	0.201448
0.878998	0.224928	1.6034	1.2449	0.0718226	0.0670696		0.312087	1.16441	0.942156	0.295213
0.951293	0.272252	1.45388	1.20031	0.0871341	0.10356		0.481402	0.101983	0.623851	0.488015
0.906946	0.220719	0.991853	1.42627	0.108997	0.0755411		0.444981	0.346491	1.05483	0.232179
0.862462	0.326426	1.65519	1.45571	0.0955237	0.0396446		0.464812	0.116455	0.834678	0.349005
0.896116	0.328876	0.7272	1.22356	0.10397	0.0575997		0.41359	0.981342	0.882496	0.168328
0.861569	0.238129	1.00203	1.38777	0.113863	0.0852626		0.33683	0.917531	0.882512	0.306843
0.996449	0.257473	0.881614	1.49049	0.0708486	0.0746021		0.46647	0.746311	0.95307	0.227293
1.10873	0.158137	0.921964	1.44168	0.09404	0.0723504		0.34486	0.797341	1.00275	0.251298
0.940981	0.182674	1.26075	1.32529	0.123177	0.0375778		0.407276	0.404303	1.15072	0.270153
1.06232	0.257623	1.11063	1.20132	0.0820635	0.137722		0.37531	1.22254	0.866567	0.354925
1.01169	0.174585	0.0517074	1.26366	0.122775	0.0395469		0.384033	0.916281	1.13891	0.207564
0.71554	0.227677	0.706663	1.52911	0.0516211	0.0415193		0.295894	0.878714	1.10074	0.223363
1.00184	0.295348	0.504881	1.34593	0.135668	0.0731619		0.42672	0.889539	1.06382	0.261217
0.812067	0.158784	0.390739	1.32034	0.109228	0.0610644		0.407312	1.25498	1.14968	0.342444
0.853703	0.196807	0.338124	1.17739	0.0780976	0.055911		0.241514	0.304481	1.14114	0.330064
0.88915	0.257131	0.183921	0.919826	0.0832212	0.0252232		0.162849	0.245041	1.3229	0.190502
0.89391	0.246502	0.709303	1.19749	0.0934601			0.284398	1.28441	0.954766	0.336514
0.861669	0.271596	0.831713	0.951178	0.132809			0.270354	0.941331	0.954798	0.761277
0.929597	0.211552	0.300385	1.38586	0.0846487			0.2105	0.872847	1.11111	0.170846
0.928284	0.212497	1.00903	1.12378	0.0826434			0.180667	0.247782	0.860344	0.405866
0.825487	0.308356	0.805254	1.36232	0.0912827			0.137076	1.16725	1.06821	0.209251
1.00698	0.295719	0.329416	1.04783	0.0857724			0.177497	0.512821	1.20496	0.280645
0.718655	0.24941	0.354635	1.23222	0.200019			0.227533	1.35969	1.04685	0.273484
0.972113	0.33731	1.07796	2.21041	0.164898			0.249909	0.74136	0.986399	0.361494
0.698961	0.130055	0.453657	1.278	0.149739			0.158663	0.372143	1.40066	0.448764
1.24567	0.302364	0.677378	1.1122	0.271139			0.250168	1.38245	1.3628	0.367324
0.824708	0.237294	1.13326	1.00351	0.187851			0.219322	0.834277	1.15983	0.229324
0.968499	0.381879	0.826826	1.57505	0.154849			0.247566	0.465636	1.25056	0.547742
0.855882	0.242283	1.02861	1.1282	0.116098			0.141283	0.585173	1.20052	0.318765
1.05793	0.300809	1.3379	1.52226	0.171154			0.186602	1.25339	0.998887	0.280893
1.09187	0.18866	0.724839	1.51626	0.231131			0.212276	0.887206	0.879897	0.265772
0.804851	0.384927	0.943427	1.34047	0.294661			0.2104	1.36062	0.915423	0.327563
0.929566	0.318895	0.79118	1.30984	0.120472			0.123287	0.438859	0.744447	0.301469
1.02621	0.302371	1.13694	1.05431	0.117654			0.184891	0.900861	0.730381	0.259325
1.05928	0.175662	0.344532	0.823983	0.164979			0.296194	0.853623	0.726492	0.310467
0.768214	0.20192	0.537796	1.15463	0.197891			0.259748	0.527175	0.921274	0.332593
0.74739	0.128157	0.952648	1.14767	0.271802			0.092876	0.113007	0.833023	0.460148
1.15097	0.228167	0.234623	1.28746	0.164176			0.314618	0.323945	0.908846	0.244118
1.00518	0.275166	0.269835	1.51963	0.202722			0.242975	0.769243	0.675802	0.356296
1.14796	0.232689	0.118039	1.42384	0.114971			0.249168	1.18924	0.900947	0.156211
1.0562	0.268143	0.872627	1.24588	0.161378			0.124258	0.235127	1.10896	0.15688
1.03448	0.287956	0.258197	1.1534	0.188273			0.163642	1.0324	1.43947	0.289879
0.869164	0.201177	1.672	1.11471	0.175723			0.170669	0.174774	1.08549	0.138147
1.23094	0.372928	0.831718	0.994283	0.107854			0.156389	0.746287	0.787787	0.236557
0.724618	0.251203	1.27141	1.3017	0.174304			0.310252	0.926296	0.886268	0.265889
0.696683	0.138108	1.13505	0.913191	0.148161			0.22866	0.977238	0.958917	0.158285
0.965153	0.160209	0.381925	1.37337	0.180974			0.284844	0.412525	0.959413	0.326272
0.798162	0.334524	0.23282	1.33124	0.226638			0.197304	0.0881766	0.767718	0.158714
1.07804	0.244817	0.751179	1.72538	0.240279			0.127017	1.0682	0.890024	0.235894
1.28249	0.295012	0.133237	1.03935	0.150511			0.313162	1.02857	0.63337	0.254333
0.977516	0.245555	0.61522	1.26216	0.148007			0.149762	0.158673	0.77201	0.314305
0.949632	0.196928	0.951307	0.869257	0.165979			0.209559	1.50265	1.08908	0.298432
0.922829	0.390234	1.21428	1.1295	0.197655			0.128224	1.07255	1.21961	0.188956
0.904565	0.330978	0.584361	1.36155	0.184711			0.117076	0.911097	1.0138	0.130576
0.674178	0.162807	0.125301	1.02793	0.154135			0.280056	1.35248	0.911819	0.149019
1.04632	0.186903	0.17538	1.22741	0.110592			0.336063	0.895914	0.952522	0.151042
0.991972	0.271519	0.758023	1.27904	0.18815			0.214832	0.807986	0.761484	0.182966
1.21125	0.265399	0.565361	1.56827	0.181604			0.301888	0.116054	0.891847	0.187015
0.909183	0.416143	0.259223	1.06559	0.271973			0.179947	1.73692	0.625392	0.134672
0.936794	0.241609	0.796174	0.286239	0.145892			0.319987	1.43212	1.46852	0.127133
1.19843	0.275443	0.161938	1.6859	0.253415			0.161227		1.05461	0.192841
0.979186	0.216433	0.739801	0.910541	0.130883			0.391		1.07422	0.223092
0.998828	0.286163	1.21703	1.14702	0.133682			0.497846		1.06026	0.200181
0.961462	0.220197	1.0307	1.18487	0.17575			0.23642		1.05458	0.259885
0.964068	0.241289	0.887506	1.30451	0.23191			0.16087		1.51741	0.225639
1.02142	0.259861	1.60571	1.47374	0.25145			0.156568		1.22199	0.268429
1.20889	0.269545	0.240859	1.43486	0.344218			0.241103		0.776733	0.223593
1.10212	0.224514	0.914857	1.43128	0.140291			0.299162		0.984542	0.23431
1.30545	0.285831	0.995001	1.73232	0.146681			0.207828		0.934162	0.399985
1.49225	0.237123	0.897517	1.31557	0.138275			0.259232		0.873542	0.213415
0.987923	0.339393	0.940097	1.19327	0.193865			0.100652		1.09104	0.426387
1.08478	0.212949	1.19726	1.52593	0.117917			0.253912		1.35452	0.100464
1.0778	0.30749	0.848862	1.06497	0.198106			0.208611		1.06201	0.143116
1.01126	0.322088	0.734932	1.36911	0.242143			0.226732		0.785594	0.245067
1.04938	0.308827	0.641437	1.16918	0.138015			0.244225		2.23138	0.356308
0.763424	0.350874	1.21622	1.23537	0.350445			0.338435		1.18549	0.151501
0.94059	0.303782	0.147497	1.28697	0.0895366			0.13334		1.20035	0.235153
0.757739	0.338356	1.0834	1.53977	0.167181			0.200308		1.05703	0.768351
0.797363	0.265385	0.724404	1.27952	0.28424			0.119492		0.832814	0.217798
1.21773	0.42712		1.50365	0.139707			0.266736		1.34591	0.295864
0.825715	0.360416		1.40875	0.210075			0.244614		0.991166	0.257952
0.999908	0.238219		1.38158	0.217936			0.310326		1.1722	0.166858
0.900429	0.238005		1.17013	0.143008			0.224499		1.05194	0.128306
1.0059	0.289352		1.59712	0.190041			0.276667		1.23028	0.16834
1.03897	0.280439		1.63163	0.235208			0.396567		1.11507	0.372476
0.90135	0.441704		1.41275	0.245735			0.427221		1.19169	0.183611
0.756391	0.271246		1.55375	0.336416			0.323233		1.37011	0.230875
1.12913	0.338082		1.56796	0.159189			0.226461		1.42818	0.196299
1.05603	0.270139		1.65854	0.201993			0.255671		1.07537	0.25105
0.805166	0.408538		0.929378	0.12351			0.277447		2.08569	0.252913
1.12535	0.303214		0.832806	0.183263			0.199744		1.28335	0.204921
1.03862	0.316456		0.962092	0.154969			0.275946		1.22698	0.320887
1.25558	0.438581		0.806387	0.207825			0.322707		1.00276	0.251218
0.805374	0.258848		1.05289	0.170527			0.276753		1.46135	0.361006
	0.328396		0.878605	0.287223			0.181311		0.736459	0.2806
	0.252267		1.24494	0.154502			0.259779		1.45105	0.264867
	0.318464		1.35468	0.266418			0.286859		1.38678	0.234709
	0.206389		1.15009	0.14145			0.29789			0.220326
	0.184756		0.722769	0.729946			0.165719			0.282542
	0.330032		1.21059	0.182931			0.196397			0.28109
	0.289268		1.22927	0.212364			0.203719			0.268709
	0.373429		1.15577	0.192422			0.300266			0.186301
	0.271079		1.34563	0.0908239			0.293154			0.254723
	0.338734		1.21684	0.283278			0.359591			0.28705
	0.245837		1.28127	0.108807			0.183802			0.164173
	0.241996		1.06116	0.159205			0.396629			0.280397
	0.267776		1.1854	0.135553			0.0889429			0.241879
	0.210799		1.04045	0.188214			0.563431			0.376102
	0.262852		1.15699	0.170288			0.172074			0.331815
	0.313344		1.54485	0.125555			0.212204			0.340179
	0.183472		1.01583	0.0936427			0.177142			0.288142
	0.252242		1.37816	0.168149			0.324608			0.238259
	0.383779		0.746682	0.232251			0.166557			0.315312
	0.146881		1.13535	0.210494			0.416274			0.331917
	0.24157		1.13334	0.107404			0.197407			0.319021
	0.220283		0.963425	0.177994			0.100967			0.318517
	0.368296		1.39461	0.249063			0.206757			0.36646
	0.372714		0.805447	0.139691			0.307203			0.351515
	0.395515		1.08309	0.104012			0.300741			0.304016
	0.182486		1.55854	0.283817			0.335265			0.240599
	0.282006		1.19296	0.143076			0.129689			0.301516
	0.409944		1.10103	0.150286			0.297265
	0.255976		1.06323	0.245902			0.350178
	0.344943		0.848361	0.214431			0.38553
	0.308629		1.60083	0.293232			0.321767
	0.288178		1.16341	0.149303			0.257232
	0.252847		1.28017	0.0894102			0.138301
	0.392527		1.19834	0.177299			0.390925
	0.440245		1.30844	0.254869			0.220009
	0.377565		1.39257	0.259727			0.275432
	0.493083		1.60186	0.253214			0.24985
	0.567118		1.59135	0.111792			0.424416
	0.393973		1.0117	0.191112			0.193057
	0.320338		1.72879	0.169493			0.276073
	0.372395		1.65949	0.156072			0.317565
	0.505674		1.70572	0.255988
	0.386227		1.23609	0.328537
	0.337349		1.29289	0.216654
	0.274005		1.2735	0.180334
	0.370231		0.74926	0.190925
	0.245516		1.29551	0.172961
	0.356399		1.08676	0.207148
	0.412006		0.976924	0.248658
	0.361217		1.34171	0.186966
	0.34097		1.38762	0.178877
	0.352389			0.205065
	0.324293			0.176551
	0.504619			0.24433
	0.261236			0.209626
	0.299443			0.211937
				0.119878
				0.183792
				0.182989
				0.382807
				0.185073
				0.257324
				0.215471
				0.261596
				0.174451
				0.219985
				0.165083
				0.213363
				0.28034
				0.243975
				0.244465
				0.167236
				0.326325
				0.120186
				0.16609
				0.182802
				0.2145
				0.280093
				0.703625
				0.171696
				0.245578
				0.198103
				0.121799
				0.156967
				0.238799
				0.185727
				0.279927
				0.142174
				0.148474
				0.172962
				0.267608
				0.695118
				0.177235
				0.221099
				0.205221
				0.196328
				0.210138
				0.208104
				0.139148
				0.129421
				0.347494
				0.110166
				0.150949
				0.220239
				0.186354
				0.139848
				0.28838
				0.250094
				0.2805
				0.19155
				0.175267
				0.203414
				0.256661
				0.187237
				0.1691
				0.210329
				0.208836
				0.221273
				0.252795
				0.175987
				0.218004
				0.124895
				0.248745
				0.25197
				0.204511
				0.20931
				0.239214
				0.193483
				0.201929
				0.243033
				0.155905
				0.205144
				0.206529
				0.20225
				0.211893
				0.184641
				0.197129
				0.222035
				0.204775
				0.201821
				0.203404
				0.115335
				0.254164
				0.160522
				0.196346
				0.210497
				0.240594
				0.146777
				0.2109
				0.285968
				0.143857
				0.477984
				0.284468
				0.144068
				0.325297
				0.310369
				0.225102
				0.110154
				0.285771
				0.202226
				0.239987
				0.253015
				0.356892
				0.199202
				0.240209
				0.189766
				0.204762
				0.208905
				0.185504
				0.293922
				0.371208
				0.212967
				0.410284
				0.204971
				0.304941
				0.201639
				0.284014
				0.128303
				0.165562
				0.129481
				0.218401
				0.258605
0.94294	0.136336	0.586377	0.598595	0.186102	0.0977701	0.422408	0.103495	0.428627	0.810456	0.118756	0.0744212
0.693127	0.0822556	0.393731	0.642044	0.165115	0.0864189	0.687704	0.201141	0.719984	1.01966	0.179042	0.155502
1.13182	0.18174	0.411526	0.85509	0.0454039	0.0952788	0.677016	0.256439	0.910723	1.10819	0.158896	0.574553
0.880724	0.124995	0.304247	0.597007	0.186525	0.139327	0.652708	0.18785	1.03903	1.01266	0.130218	0.0470647
0.872167	0.268025	0.295317	0.991991	0.0505063	0.0328695	0.714481	0.219449	1.23414	1.3977	0.209016	0.379494
0.952784	0.112216	0.728501	1.0183	0.16783	0.0529805	0.739218	0.197915	1.15192	0.686402	0.109069	0.225467
0.843364	0.1025	0.525609	0.525334	0.156625	0.0691303	0.826126	0.234567	1.02899	1.0522	0.157628	0.0824769
0.800439	0.234712	0.602716	1.37098	0.196334	0.0940468	1.11202	0.449482	0.847375	1.1222	0.342294	0.157775
0.773417	0.114412	0.34232	1.00929	0.210359	0.0941289	0.764984	0.3297	0.270489	0.803538	0.124115	0.0795004
0.979441	0.24131	1.20245	0.914052	0.226048	0.0505405	0.843902	0.234635	1.04875	1.08329	0.164262	0.188314
1.14604	0.0865304	0.429422	1.10763	0.221517	0.0611072	0.990411	0.325146	0.879389	0.970725	0.302009	0.429807
1.2271	0.277394	0.435422	0.787867	0.0887117	0.163992	0.427122	0.324809	0.948207	0.968957	0.334747	0.244443
1.36952	0.137879	0.689083	0.761639	0.293034	0.165082	1.01711	0.174321	0.935587	1.27286	0.175846	0.548187
0.978505	0.323887	0.711775	1.05116	0.143858	0.0238753	0.718088	0.193168	0.94771	1.00448	0.369794	0.348583
0.71184	0.26007	0.0966874	1.25946	0.113923	0.122746	0.468818	0.266022	0.383836	1.41367	0.259556	0.401104
1.0494	0.115536	0.126762	1.15303	0.1072	0.227793	0.878154	0.216445	1.15269	1.09642	0.136119	0.140399
0.673739	0.141637	0.829668	1.55532	0.22083	0.0853794	0.645302	0.34393	1.59413	1.13765	0.199315	0.41518
1.14532	0.150501	0.761402	1.31778	0.191832	0.0972003	0.94991	0.449559	0.318374	1.2879	0.335863	0.33264
0.638395	0.272121	0.52165	1.08451	0.292773	0.195639	0.888554	0.212548	0.993954	0.995628	0.26706	0.46279
0.678786	0.17305	0.1792	0.808319	0.225876	0.111332	1.85972	0.232874	1.42859	0.815267	0.35687	0.354639
0.881856	0.0787819	0.564381	1.06794	0.0784727	0.0589812	0.959312	0.129759	0.626252	1.34338	0.349699	0.284051
1.41545	0.209725	0.141669	1.38442	0.145285	0.0581778	1.2883	0.127653	0.329066	1.02432	0.366863	0.411868
1.09522	0.285519	0.509939	0.949407	0.111672	0.118447	1.51045	0.267462	0.868	0.911051	0.330089	0.428903
0.964626	0.204084	0.593319	1.10544	0.191158	0.125728	0.946042	0.198102	1.36712	0.932707	0.135383	0.0506268
1.45176	0.254805	0.956046	1.23677	0.0436552	0.0743063	0.909728	0.188581	0.357174	1.19242	0.109971	0.354806
0.807769	0.163807	0.453193	1.05879	0.111253	0.137438	0.928365	0.279978	0.68422	1.13486	0.345891	0.360529
0.871293	0.269139	0.525351	0.998631	0.0812164	0.0956971	0.750379	0.211538	1.20159	1.43627	0.257199	0.424943
1.43729	0.171974	0.291892	0.763898	0.175275	0.0767009	1.67451	0.288194	0.3148	0.981306	0.282658	0.0347416
0.612689	0.158132	0.115377	1.03209	0.140481	0.0553554	1.16858	0.321403	1.2834	1.15715	0.310288	0.609053
0.86413	0.313524	0.661858	0.974576	0.0405274	0.0811668	0.933472	0.188985	0.95811	1.01503	0.357988	0.146461
0.855346	0.21689	0.127546	0.794897	0.0282933	0.107367	1.11316	0.295044	1.09375	1.42411	0.350613	0.286487
0.886485	0.203936	0.568054	0.987629	-0.0120673	0.0547882	1.01797	0.109032	1.21542	1.25445	0.142698	0.494146
1.57204	0.231844	0.10435	1.68058	0.0765521	0.125508	0.90294	0.333807	1.26908	1.12352	0.277686	0.686203
0.972864	0.292671	0.0765094	1.21052	0.118009	0.141337	1.09569	0.309371	1.31725	1.24772	0.194515	0.0946225
0.732271	0.563587	0.571316	0.867232	0.105063	0.156276	1.25326	0.226711	0.250506	1.52148	0.200072	0.0574885
1.0405	0.164857	0.178633	1.30458	0.148714	0.049815	1.34341	0.294522	0.727298	1.25773	0.405615	0.129371
1.01503	0.207845	0.2193	1.26161	0.152569	0.28824	1.20007	0.201735	0.761275	1.24205	0.272072	0.314521
1.16332	0.302158	0.381881	1.07187	0.142779	0.0830378	1.09337	0.281566	0.737979	1.4503	0.322712	0.818287
0.684984	0.363659	0.871323	1.01862	0.235932	0.161262	1.69956	0.323798	1.17012	1.17517	0.16301	0.910324
1.15244	0.137277	0.653725	0.932344	0.256518	0.11465	1.28415	0.243454	1.38986	1.1519	0.28143	0.507926
0.811347	0.228792	0.0954344	1.42724	0.172466	0.12662	1.03158	0.27482	0.904672	1.31239	0.253197	0.263025
0.942805	0.180788	0.109013	1.3381	0.0530198	0.0789869	0.899451	0.217768	0.618925	1.48877	0.336683	0.30976
0.64709	0.144384	0.251371	1.05165	0.155031	0.182268	1.10409	0.20691	0.227327	1.26376	0.258881	0.581338
0.595733	0.127668	0.528277	1.06272	0.208531	0.119809	0.759372	0.232292	1.06381	1.47755	0.303189	0.166227
0.862798	0.334378	0.0766909	1.08605	0.203048	0.0576705	1.01345	0.189505	0.21163	1.40419	0.105401	0.228014
0.965127	0.150166	0.488592	1.49671	0.0781211	0.247023	1.18197	0.321469	0.955706	1.63167	0.243096	0.825762
0.798016	0.202997	0.602172	1.08477	0.233497	0.0910037	1.07072	0.30104	1.0153	1.29248	0.232274	0.214176
0.620868	0.182205	0.989146	1.01623	0.17917	0.0926822	0.821913	0.305396	1.02153	0.866456	0.239813	0.488503
0.614775	0.150128	0.367206	0.858573	0.179289	0.0867594	0.989291	0.0870517	1.16942	1.59053	0.1444	0.457135
0.505417	0.164089	0.684791	1.11244	0.24121	0.0578134	0.940555	0.249548	0.170391	1.53921	0.159163	0.577643
0.961563	0.279054	0.87435	0.804695	0.135419	0.0862735	1.9634	0.271961	0.71926	1.34512	0.103395	0.637398
0.487366	0.0606079	1.4995	1.00387	0.179166	0.0816236	1.3402	0.217948	0.675551	1.44693	0.147799	0.242501
0.910585	0.116222	0.957327	1.30336	0.173844	0.0654096	1.20505	0.296479	0.852247	1.16111	0.26511	0.184508
1.09673	0.338436	0.638054	1.12791	0.0244186	0.138212	0.843687	0.300406	0.346864	1.05291	0.316611	0.0648956
0.997023	0.194826	0.57336	1.16795	0.181225	0.0801504	0.826872	0.245453	1.17331	1.08579	0.300743	0.317193
0.745877	0.0742249	0.28637	0.820125	0.17555	0.176107	0.760165	0.433802	0.362927	1.11166	0.275391	0.407178
1.12122	0.116761	0.850165	0.864782	0.0948698	0.0349322	0.961463	0.235557	0.815477	1.11336	0.162046	0.437387
0.740593	0.26107	0.265565	0.589613	0.0982629	0.129021	0.84014	0.268375	0.648272	0.884394	0.273921	0.105568
0.786456	0.207287	0.781155	0.907363	0.174574	0.300119	1.04599	0.228076	0.671015	1.05876	0.186479	0.292122
0.917953	0.130027	0.772442	0.63274	0.0844187	0.00709406	1.04333	0.261091	0.802796	1.27416	0.326747	0.44778
0.825483	0.176314	0.395656	0.757977	0.0132342	0.0778182	0.802351	0.553787	1.16798	1.38366	0.225777	0.084179
0.592753	0.162995	1.23139	0.765106	0.0886587	0.0710809	1.16171	0.383426	3.54428	1.13038	0.144258	0.407853
0.79952	0.23442	0.721229	0.958517	0.103325	0.10125	0.94447	0.208652	0.946821	0.996055	0.159856	0.855868
0.881304	0.259861	0.648468	1.15968	0.147416	0.0839721	0.980432	0.328839	0.308451	1.18601	0.281451	0.201351
0.873968	0.2781	0.590132	0.6321	0.120161	0.0383458	1.15768	0.182749	0.965476	1.42857	0.363584	0.703902
1.36067	0.239042	1.24781	0.900556	0.0190347	0.0661206	0.99828	0.122186	0.209974	1.12817	0.151896	0.514311
0.663595	0.11028	0.584634	0.900598	0.127926	0.0568475	1.36635	0.303609	0.5063	1.37413	0.241452	0.263988
0.803757	0.222648	1.09055	1.1735	0.162275	0.187254	1.56428	0.423401	0.312943	1.19254	0.300771	0.664057
0.606661	0.138371	0.232172	0.694869	0.149329	0.160261	1.23714	0.259248	0.394555	1.65903	0.153409	0.666388
1.03921	0.186749	0.327409	1.04581	0.123001	0.0887802	1.23238	0.193613	0.313776	0.9594	0.344184	0.310898
0.838434	0.130916	0.597962	1.5606	0.0910747	0.0931973	1.1412	0.256342	1.17782	1.00947	0.326216	0.304049
0.751952	0.290036	0.631541	0.907884	0.115924	0.0468651	1.09466	0.261107	1.62771	1.40047	0.236515	0.706522
0.940822	0.26874	0.698731	0.962387	0.120418	0.072567	1.35757	0.174253	1.28316	0.910126	0.301542	0.0936114
0.894683	0.224155	0.396731	0.842873	0.204668	0.107173	1.18159	0.215707	0.282263	1.22425	0.266648	0.437995
0.896288	0.21807	0.123057	1.21407	0.184385	0.239544	1.25385	0.331966	0.585393	0.680914	0.215869	0.231661
0.922371	0.215344	0.732588	1.08412	0.0533466	0.089326	1.48726	0.255136	1.30143	0.796649	0.416433	0.0684994
0.921153	0.221864	0.386896	1.08705	0.119576	0.102741	0.978979	0.289366	1.63815	0.666623	0.275759	0.276646
1.23092	0.250737	0.639881	1.35527	0.193249	0.129996	0.98942	0.323284	1.02459	0.813768	0.311237	0.123924
0.650689	0.309776	0.521703	1.54523	0.186689	0.124269	1.16843	0.213109	0.659266	1.0638	0.297907	0.567135
0.968148	0.206538	0.482788	1.19602	0.108465	0.09298	1.19097	0.205854	1.51515	0.848626	0.228253	0.314116
0.784607	0.339398	0.21086	1.02088	0.183616	0.261073	1.35163	0.412432	1.1081	0.937614	0.284216	0.59272
0.79834	0.188265	0.411809	1.1513	0.180116	0.0421092	0.845107	0.300312	0.447492	0.839167	0.122765	0.568445
1.00967	0.223748	0.567893	0.336728	0.144051	0.105289	0.804523	0.263386	1.26451	0.777189	0.303258	0.634729
0.525118	0.247534	0.118179	1.08452	0.212575	0.0489415	0.849282	0.206759	0.759801	0.14849	0.285932	0.200588
0.610681	0.306815	0.310589	0.679583	0.12078	0.16294	0.677752	0.270743	0.485562	1.14753	0.247934	0.138523
0.868374	0.161859	0.122692	1.42491	0.202163	0.0624982	0.774075	0.271385	0.821739	0.938111	0.160472	0.207961
0.854069	0.314185	0.628288	0.668347	0.213185	0.126644	0.958626	0.253184	0.851915	0.710866	0.195787	0.540688
0.878536	0.250713	0.253934	0.92034	0.223322	0.00720443	0.90605	0.308067	1.2424	1.01644	0.22344	0.470756
0.650652	0.424523	0.846127	1.09298	0.100435	0.0916796	0.631558	0.239013	0.863773	1.28213	0.154161	0.504967
0.862419	0.164247	0.111792	1.37533	0.146133	0.103243	1.03803	0.332535	1.41939	0.827141	0.262339	0.764603
0.537829	0.110175	0.293596	1.07687	0.211159	0.0358673	0.92841	0.279755	1.5261	0.880534	0.224399	0.1273
0.661886	0.275275	0.845726	1.17581	0.185275	0.0837967	1.09163	0.193858	0.221111	0.877596	0.240206	0.470623
0.997651	0.161132	0.174819	1.03015	0.12957	0.104124	0.827294	0.294211	0.448521	0.679182	0.249709	0.469256
0.626646	0.48424	0.188931	0.892735	0.156084	0.0562666	0.999765	0.41163	0.824677	1.06014	0.233577	0.403191
1.19815	0.318464	0.889999	1.17575	0.222262	0.0447015	0.883871	0.240642	0.869706	0.881322	0.266457	0.618378
0.592414	0.502356	1.11549	1.0108	0.100899	0.124776	0.929676	0.37663	0.819102	0.784065	0.395741	0.767506
0.709658	0.283333	0.0491178	1.40099	0.192937	0.136738	0.977993	0.201485	0.713836	1.03405	0.295557	0.0739942
0.707539	0.405089	0.677936	1.38322	0.0271135	0.0706027	0.878973	0.177601	0.625681	1.26688	0.236376	0.107898
1.26183	0.312846	0.269783	1.04742	0.101367	0.0670779	0.7819	0.290109	0.178261	0.909902	0.297783	0.597197
0.888793	0.296295	0.652685	1.36482	0.0873155	0.122588	0.903629	0.239013	0.284915	0.738556	0.303644	0.162379
1.42715	0.120144	0.340651	1.06222	0.125872	0.0726893	0.967863	0.20224	1.0209	0.899075	0.25219	0.424698
0.570477	0.35749	0.414778	0.937379	0.0988061	0.15976	0.850189	0.170942	0.700572	0.949445	0.238132	0.565431
0.647648	0.187255	0.0981184	0.88275	0.110733	0.101711	0.800827	0.218148	1.43044	0.96427	0.324495	0.363651
0.600937	0.249977	0.657305	1.08691	0.0887767	0.0330714	0.923073	0.255699	0.535032	0.810537	1.22041	0.385918
0.860156	0.256481	0.190174	0.63482	0.109296	0.0243843	0.924328	0.244251	0.929214	1.06445	0.206981	0.467533
0.992927	0.326619	0.743306	1.19412	0.261182	0.0535289	0.649707	0.222273	1.23447	0.892568	0.215659	0.162059
0.709199	0.200489	0.209738	1.56694	0.11987	0.0657304	0.567588	0.149872	0.605294	0.922522	0.335172	0.3202
0.616228	0.316349	0.410658	0.969956	0.154938	0.0650435	0.874909	0.136282	0.801937	0.851723	0.202829	0.127704
1.45093	0.313989	0.855668	0.983025	0.183418	0.239805	0.849606	0.11871	0.629244	1.67522	0.289015	0.614295
1.26909	0.236081	0.259296	1.88775	-0.0284413	0.172559	0.930822	0.25377	1.14334	0.502209	0.341157	0.109374
1.23966	0.190327	0.170337	0.948433	0.115035	0.0461405	0.85098	0.145762	0.394413	1.04459	0.253919	0.303782
1.00994	0.26763	0.725064	0.981251	0.217094	0.0831593	0.741999	0.292863	1.17859	1.04376	0.341476	0.771757
1.20858	0.122018	0.186833	0.714279	0.235411	0.192637	0.913474	0.170141	0.699512	1.28284	0.364249	0.0894228
0.486398	0.246055	0.308931	0.841178	0.168375	0.128787	0.797461	0.239088	0.950421	1.26534	0.238196	0.236155
1.14304	0.308852	0.245407	0.825856	0.239487	0.274885	0.77872	0.230624	1.37663	0.80827	0.211777	0.522582
0.77467	0.257906	0.164092	0.52234	0.0696009	0.150992	0.934478	0.231705	0.351132	0.915268	0.308042	0.376027
0.846867	0.364443	0.487063	0.93516	0.236274	0.080538	1.07884	0.350332	0.910675	1.01459	0.333118	0.13796
1.25169	0.182858	0.166668	0.623178	0.0456374	0.078258	0.872866	0.382884	1.03928	0.901203	0.316011	0.0704344
0.894457	0.391521	0.886976	0.970345	0.110738	0.0367647	1.21473	0.228526	0.791134	1.03319	0.350671	0.367593
0.791107	0.430054	0.625927	0.74972	0.224145	0.127464	1.38702	0.202427	1.11478	1.39975	0.181789	0.161367
0.802767	0.310609	0.415006	1.1772	0.192628	0.107549	1.57203	0.254365	0.104073	1.01983	0.360324	0.56025
0.325885	0.277736	0.375885	0.671362	0.130972	0.0788954	1.53528	0.204969	0.348745	0.75556	0.270052	0.191211
0.811635	0.235859	0.123097	0.735959	0.26382	0.033832	1.0682	0.19616	0.479363	0.902931	0.0885914	0.15418
0.969195	0.215833	1.32456	0.974962	0.0483127	0.0412631	1.14204	0.247212	0.204238	1.12795	0.300434	0.343885
0.890869	0.336017	0.681663	0.955298	0.207174	0.0916145	1.40309	0.286878	0.897369	0.789556	0.311504	0.681321
0.562868	0.292616	0.650784	0.878861	0.165659	0.129018	1.56484	0.199648	0.142467	1.0656	0.28424	0.283364
1.16644	0.336547	1.02384	0.907332	0.0923298	0.0594697	1.20419	0.4907	1.21989	0.890903	0.16541	0.150455
0.958794	0.313314	0.443006	1.15076	0.194656	0.0746571	1.34624	0.18763	0.387334	1.16256	0.227805	0.123974
0.638851	0.275205	0.554756	1.04394	0.123865	0.115185	1.38756	0.210605	1.46291	1.32374	0.364359	0.248511
0.566765	0.452742	0.185864	1.1016	0.0243861	0.0979515	1.76914	0.154423	0.289647	0.930404	0.212235	0.123586
0.834223	0.34015	1.08119	1.1574	0.183724	0.0783384	1.53591	0.334481	0.993278	0.547973	0.111316	0.232296
0.964513	0.407109	0.259708	1.12893	0.176165	0.113691	1.04522	0.172933	1.23664	1.21708	0.144733	0.126997
0.763388	0.174037	0.687017	1.22619	0.166905	0.0865951	0.824293	0.190142	1.23438	1.37339	0.144474	0.277872
0.903322	0.368366	0.096693	1.03322	0.16288	0.175505	1.22373	0.191719	0.0995543	1.09449	0.122191	0.820158
0.827259	0.235204	0.405722	1.09915	0.165396	0.0457957	0.89389	0.274348	1.23997	1.23159	0.20563	0.271718
1.15803	0.26418	0.569558	1.14065	0.125239	0.0964637	0.842432	0.461847	1.34734	1.18389	0.190443	0.329772
1.01999	0.279908	1.04426	1.10862	0.118014	0.047091	1.02501	0.22192	1.5952	1.26576	0.17785	0.0378986
0.731287	0.277301	0.881067	1.89951	0.107507	0.072614	1.22176	0.296515	0.0949242	1.04649	0.210563	0.440185
0.588122	0.345759	0.311596	1.05282	0.116312	0.124603	1.51278	0.210849	1.50758	1.12328	0.222859	0.127877
0.816285	0.220849	1.39256	1.36852	0.0838899	0.179833	1.06547	0.311977	0.83316	0.876259	0.143681	0.174377
1.16775	0.167028	1.13978	1.08179	-0.0585491	0.102832	0.965792	0.363637	0.729302	1.40806	0.176806	0.547286
0.798524	0.222286	0.878389	1.12066	-0.0510855	0.0640416	0.81475	0.243605	0.592536	0.938998	0.294133	0.850655
0.881164	0.0911761	1.16628	1.1579	0.025162	0.179276	0.866665	0.224751	0.343956	0.923197	0.283373	0.466315
1.09573	0.355139	1.02722	0.950365	0.140078	0.185712	0.871939	0.217937	0.44255	0.965352	0.146495	0.954842
0.962194	0.230625	0.528571	1.09482	0.126262	0.109726	0.649549	0.152186	0.425027	1.12704	0.180743	0.298932
0.844238	0.160405	0.966518	1.23358	0.130967	0.170458	1.65026	0.155007	0.178903	0.877867	0.267794	0.0469016
0.978295	0.269815	1.52975	1.28926	0.114582	0.0923665	1.0854	0.123853	0.772879	1.2076	0.178552	0.370718
0.825597	0.400108	0.27252	1.08369	0.0968743	0.0328875	1.10762	0.224811	0.250479	1.26961	0.180094	0.310797
0.765431	0.112889	1.16811	1.14119	0.220916	0.108181	0.896355	0.189652	0.587171	1.04694	0.273854	0.231438
0.78897	0.350808	1.07533	0.911355	0.0669111	0.196368	0.766449	0.235766	0.767691	0.831575	0.327768	0.653449
1.23994	0.216173	0.331528	1.0481	0.110446	0.0920038	0.857422	0.251258	0.310313	1.30435	0.133494	0.461383
1.09403	0.24979	1.0192	0.856459	0.201638	0.0972893	0.426028	0.243162	0.404063	1.49194	0.244931	0.094445
1.22499	0.291647	0.473518	1.10694	0.204814	0.272233	0.889132	0.180182	0.984128	0.756598	0.241857	0.364632
1.06341	0.30331	1.06698	0.899269	0.1528	0.0507749	0.84908	0.15421	0.80174	0.720979	0.378394	0.106612
1.23505	0.355902	0.162908	0.73242	0.176218	0.0964662	0.676379	0.165843	0.709077	0.970852	0.252131	0.344006
0.946557	0.329778	0.267583	0.528189	0.0241713	0.140019	0.881494	0.234194	0.878426	1.09167	0.386346	0.646209
0.994063	0.245242	0.140393	0.82906	0.259519	0.278322	1.28479	0.113533	0.272753	1.18122	0.186137	0.132972
1.35658	0.321409	0.311015	0.684177	0.253269	0.142196	0.737454	0.164888	0.237489	0.983249	0.27619	0.228439
0.808815	0.228412	1.02633	1.01032	0.0979035	0.0518554	1.22972	0.384803	0.633271	0.810968	0.193011	0.363164
1.38297	0.22898	0.846315	0.877083	0.145212	0.0742875	0.924925	0.162565	0.721445	1.23725	0.307305	0.896327
0.992873	0.304175	0.191423	0.659331	0.227024	0.0839558	1.15696	0.232337	1.07504	1.4853	0.274274	0.0729474
0.897739	0.229536	0.782025	0.608304	0.0319507	0.0379822	0.959791	0.257922	0.571374	1.19642	0.214048	0.247403
0.868411	0.349277	0.431723	0.92822	0.19449	0.0994187	0.968242	0.347189	0.808619	1.04455	0.299584	0.390064
0.95047	0.224792	0.921166	0.920442	0.147406	0.0899129	1.22413	0.136503	0.135977	0.873228	0.275281	0.0882303
1.46209	0.266887	0.139792	1.02725	0.304857	0.0429819	0.755487	0.234909	0.147106	0.880013	0.138368	0.297874
1.07577	0.114053	0.450378	0.776678	0.196118	0.195466	0.83273	0.16721	0.242533	1.12672	0.229982	0.182392
0.97347	0.324056	0.903824	0.891628	0.204663	0.105727	0.923532	0.499203	0.171884	1.05144	0.116449	0.131942
0.935922	0.1853	0.257492	1.01865	0.142521	0.267042	0.794736	0.151975	1.28943	1.22862	0.117523	0.306982
1.25339	0.218996	0.964315	0.583594	0.2198	0.0665261	1.29962	0.226235	0.32404	1.25993	0.172514	0.313481
1.67894	0.194477	0.809933	0.76892	0.205385	0.105881	0.876503	0.237564	0.954837	1.18648	0.181583	0.0865115
0.969149	0.266086	0.821827	0.881451	0.220859	0.0935703	0.971348	0.224519	0.434398	1.29888	0.301351	0.190287
1.25176	0.275583	1.02942	1.12109	0.111755	0.0207971	0.906589	0.304096	0.598983	0.929751	0.284301	0.285096
1.06785	0.304665	0.654267	0.884369	0.300906	0.129567	0.733442	0.225899	1.24038	1.13593	0.258071	0.205548
1.03093	0.210064	0.171847	0.650553	0.174379	0.233589	0.831625	0.212101	0.661035	0.956329	0.182841	0.0405444
0.989992	0.173135	0.730366	0.815125	0.0411245	0.107752	0.797735	0.108678	1.32541	1.60714	0.103834	0.215141
1.05395	0.285102	0.124015	0.764548	0.114656	0.0816194	0.962384	0.200809	1.2437	1.08188	0.154025	0.166632
1.09935	0.304797	1.65527	0.547679	0.134815	0.237005	1.16615	0.124514	0.0910303	1.00294	0.144887	0.805729
1.31905	0.203919	0.263108	0.783993	0.114257	0.125053	0.590433	0.122927	0.29414	0.957508	0.0803537	0.0793441
0.73407	0.116378	0.345688	0.681706	0.139097	0.183831	0.548377	0.19243	0.227544	1.01491	0.283987	0.434687
1.04513	0.324161	0.23174	1.18774	0.0244263	0.0712221	0.737292	0.219305	0.613903	1.18323	0.237995	0.587238
0.933848	0.103894	0.653962	1.31805	0.128906	0.153949	0.795251	0.123132	0.780415	0.835091	0.238071	0.104661
1.05284	0.250712	0.376333	0.943944	0.0336968	0.124558	0.8205	0.187937	0.686036	1.00216	0.249957	0.036581
0.971758	0.330817	1.47506	1.05971	0.123096	0.203864	0.893641	0.166041	0.529408	0.964092	0.314577	0.278078
1.05242	0.336755	0.362177	1.1932	0.142196	0.311832	0.858758	0.356241	0.812953	0.982241	0.169187	0.116836
0.705986	0.27567	0.12435	0.985939	0.0750138	0.159906	0.695018	0.201771	0.331669	0.806668	0.302796	0.365146
0.969083	0.341828	0.990589	0.974449	0.191097	0.0345908	1.07239	0.37813	0.263262	1.04641	0.313016	0.431705
0.924772	0.181126	0.108798	1.06099	0.220107	0.11012	0.912677	0.213092	1.13966	1.09808	0.307293	0.209084
1.3604	0.320191	0.118008	0.88323	0.0985512	0.151523	1.17684	0.228411	1.12573	1.34882	0.203765	0.198596
1.04988	0.244874	0.149636	0.895942	0.185054	0.0643992	1.11736	0.160512	0.84737	1.07039	0.327738	0.0986116
0.998436	0.183974	0.408887	0.949749	0.176639	0.0967306	1.32869	0.137706	1.55235	0.859283	0.347634	0.0670938
1.22336	0.144952	1.2437	1.28147	0.13019	0.0463082	0.705461	0.221495	0.447691	0.950987	0.276259	0.147683
0.762986	0.358497	1.09585	0.915649	0.249483	0.170142	0.853291	0.12012	0.993841	0.734461	0.316101	0.148456
1.87822	0.157205	0.60539	1.00089	0.239443	0.0690174	1.13538	0.274835	0.94595	1.56997	0.193768	0.438929
1.30869	0.198681	1.28799	0.843485	0.220749	0.0462149	1.35819	0.239738	0.832155	1.13348	0.192757	0.673406
1.02869	0.292144	0.57959	1.0923	0.251737	0.234711	1.02323	0.24476	0.817939	1.03968	0.335911	0.765247
1.72225	0.192839	1.40081	0.969606	0.177924	0.0291035	0.809401	0.219538	0.943524	0.770564	0.115383	0.500268
0.952223	0.26841	0.595503	1.46677	0.144973	0.0384698	1.15158	0.275808	1.0656	0.824343	0.357106	0.65686
1.61425	0.342772	0.435912	0.87214	0.146334	0.105985	0.875757	0.274834	0.953851	1.01761	0.376592	0.218172
1.31836	0.204278	0.58912	1.45034	0.193008	0.0574711	0.65902	0.235631	1.12237	0.842693	0.257649	0.880829
1.29358	0.221305	1.32165	1.16882	0.299821	0.0462124	0.939556	0.149203	1.88733	1.06114	0.371468	0.248276
1.38359	0.208008	0.679518	1.19012	0.0730743	0.0670454	1.17532	0.260854	0.775498	0.9124	0.138033	0.652469
1.15325	0.206868	0.700816	0.842707	0.176575	0.0471851	1.11556	0.14111	1.14099	1.08975	0.283784	0.867575
1.28497	0.175593	0.157832	0.804626	0.221245	0.0318275	0.671032	0.199579	1.10133	0.988956	0.187242
1.00169	0.173953	0.731299	1.10038	0.339956	0.134426	1.50641	0.130465	1.00249	1.15356	0.396194
1.29894	0.206562	1.08674	0.757853	0.336627	0.0779312	0.933978	0.221	1.13892	1.05799	0.269204
1.62823	0.173357	0.285617	1.07052	0.260146	0.0715737	1.03769	0.130441	1.69107	0.948515	0.3274
1.15762	0.19057	0.216554	1.47068	0.0762381	0.119306	0.700731	0.110195	1.36492	0.979912	0.37871
1.25387	0.204531	0.548104	0.98058	0.0305211	0.0271682	0.821303	0.217605	1.98995	0.931544	0.391168
0.835382	0.184293	0.405672	1.17617	0.123156	0.134926	0.661276	0.156605	0.741286	0.742596	0.335221
1.30512	0.233323	0.6224	1.00246	0.245951	0.104234	1.08082	0.116237	1.01127	0.969027	0.119483
1.26583	0.1365	0.29445	0.780776	0.187268	0.107373	1.09046	0.145761	1.67988	1.05386	0.12264
0.961751	0.338734	0.739846	0.948894	0.0892421	0.0346995	0.939147	0.118056	1.25632	0.861683	0.255959
0.884805	0.119487	0.153691	0.921215	0.0998644	0.0761568	0.756925	0.186085	0.318608	0.873682	0.248468
1.15912	0.247723	0.251545	0.781433	0.140904	0.105691	0.737964	0.210887	1.28718	0.981579	0.355191
1.61021	0.352954	0.477279	0.784105	0.121926	0.0297605	0.952045	0.245386	1.02587	0.80259	0.316269
0.864603	0.0880871	0.18987	0.946159	0.131937	0.0665629	0.873032	0.200606	0.988195	0.821123	0.0988566
1.16717	0.158541	0.828808	0.956365	0.134043	0.0307811	0.680676	0.219277	1.03222	0.741674	0.20654
2.15562	0.327758	0.278111	0.839785	0.154243	-0.000215594	0.74384	0.257708	0.988632	1.02128	0.275548
1.26913	0.194273	0.683696	1.19183	0.125725	0.0476625	0.941187	0.124434	1.28679	0.83441	0.0929674
1.0431	0.35519	0.739901	1.16526	0.133665	0.129793	0.854558	0.184443	1.3889	0.662533	0.149113
1.12073	0.328349	1.1098	0.909074	0.149461	0.0261775	1.13023	0.193929	0.92147	0.845147	0.228492
0.874022	0.214048	0.923798	1.52051	0.141276	0.0277243	0.770336	0.210868	1.1104	0.661563	0.120891
0.914201	0.250227	0.602229	1.10217	0.166444	0.0594183	0.816416	0.282019	1.40976	0.635675	0.271252
0.769515	0.1556	0.0824587	0.845869	0.222897	0.0263966	1.0608	0.103107	0.975837	0.720773	0.251237
1.19965	0.207259	0.811675	0.815333	0.109361	0.107737	0.647411	0.17222	1.86795	0.933341	0.247869
1.21704	0.142102	0.607038	0.797327	0.154861	0.0456152	0.767409	0.229726	0.843883	0.894008	0.258697
1.68197	0.189028	1.0625	0.993992	0.126124	0.037207	1.07585	0.275066	1.60408	0.952282	0.288947
0.810141	0.360111	0.507762	0.920438	0.100669	0.0811454	1.05682	0.25681	0.545321	0.754631	0.22661
1.17065	0.279676	0.266136	0.895184	0.14827	0.0258225	1.03168	0.183094	1.31136	0.770219	0.141374
0.963602	0.372375	0.314557	0.852183	0.164363	0.0897777	1.51394	0.225958	1.12023	0.683479	0.29064
1.06611	0.306246	0.2877	0.630665	0.202255	0.0650503	1.05535	0.182281	1.47955	0.884049	0.255655
0.748758	0.247507	0.11334	0.875271	0.126504	0.0278946	0.63161	0.23765	1.13168	0.9442	0.298848
0.838539	0.281963	0.807281	0.877717	0.144605	0.0637918	0.815104	0.206198	1.73609	0.998844	0.199905
0.864199	0.237825	0.975005	0.887577	0.150726	0.0725593	0.726104	0.156823	1.45151	0.980768	0.174332
1.08683	0.351228	0.270516	0.790509	0.0649955	0.0368494	1.15395	0.283528	0.987909	0.717683	0.399096
1.07684	0.546071	0.494579	0.832374	0.181469	0.0320816	0.937947	0.276217	1.18963	1.26424	0.256499
1.31833	0.220319	0.452289	0.943659	0.160956	0.0229188	1.91065	0.325126	1.27291	1.0326	0.123234
1.1437	0.256259	1.01215	1.27825	0.110387	0.0967674	0.953505	0.121316	0.349842	0.800624	0.142489
0.977552	0.271425	0.914691	1.01235	0.110247	0.192212	0.970202	0.106025	0.336117	0.769166	0.363249
0.718257	0.190034	0.152462	0.856486	0.148946	0.0310891	1.03269	0.43911	0.322392	1.12911	0.328337
0.733858	0.260043	0.386862	0.939388	0.132144	0.02701	0.992218	0.181474	1.21773	0.90406	0.299286
1.32949	0.367485	0.19331	0.798615	0.143469	0.164022	0.681909	0.141103	0.231135	0.913621	0.372844
1.00797	0.141837	0.835216	0.926212	0.119802	0.0816219	0.98988	0.296718	0.810871	0.795354	0.290611
0.934069	0.441503	0.441045	0.938847	0.107338	0.0689353	1.36882	0.189047	0.273426	0.837152	0.295033
0.813536	0.321597	0.656925	0.762305	0.145984	0.0588049	0.904542	0.274762	0.228013	0.813879	0.145498
1.13541	0.235017	0.008421	1.15006	0.0613553	0.0514927	1.13146	0.335612	1.0649	0.636696	0.338502
1.48568	0.236123	1.18888	1.00071	0.103703	0.220488	1.22575	0.164386	0.856543	0.592595	0.203308
1.367	0.332962	0.738892	0.609138	0.170057	0.0600078	0.972881	0.172486	1.08689	0.864413	0.321316
1.14616	0.185454	0.134568	1.14168	0.107083	0.102009	0.838529	0.160442	0.23311	1.0163	0.157916
1.28494	0.300531	0.394646	0.593674	0.125662	0.0525125	0.690191	0.145413	0.902005	0.675237	0.162677
1.23544	0.207645	0.284906	1.01454	0.0645079	0.194923	0.983615	0.27609	1.29168	0.853436	0.189997
1.01684	0.258351	0.862794	0.918772	0.0812147	0.0949229	0.817739	0.13854	0.959433	0.79731	0.259098
1.14422	0.107088	0.84654	0.631424	0.068445	0.0804242	0.771152	0.299226	0.0555724	0.691592	0.423686
1.06105	0.19446	0.246771	1.03401	0.127316	0.0495943	0.73226	0.196902	1.04949	0.920348	0.166757
1.35725	0.328877	0.82623	0.836393	0.130487	0.0627951	0.846672	0.253768	0.542847	0.492939	0.165322
1.51394	0.263485	0.415973	0.955436	0.155228	0.0712392	0.997406	0.117723	1.35594	0.580164	0.261394
1.42037	0.137531	0.538571	1.02898	0.163459	0.114953	0.864564	0.199404	1.57957	0.792595	0.365107
1.01897	0.178809	0.623434	0.654652	0.12728	0.0774093	0.736313	0.254355	1.26489	0.824314	0.170022
1.3413	0.126963	0.750755	1.53539	0.135262	0.130494	0.959829	0.0441259	0.795762	0.924208	0.161138
1.43274	0.180499	0.801375	0.764751	0.140364	0.261237	1.09439	0.189396	0.816477	0.668716	0.143964
1.5244	0.288867	0.570794	1.14261	0.116915	0.0577894	1.00311	0.251036	0.440659	0.750843	0.280952
1.60725	0.212663	0.189117	1.1931	0.182522	0.0742575	0.663969	0.309915	1.35163	0.802691	0.242889
1.18112	0.272181	0.655878	1.03776	0.139096	0.150872	1.23283	0.0786584	0.311222	0.640748	0.322954
0.915509	0.243608	0.549001	1.17658	0.165195	0.0973226	1.31262	0.278348	1.07232	0.776423	0.253782
0.957498	0.239587	0.434621	1.14567	0.258004	0.130495	0.875992	0.239741		0.870507	0.0941803
1.01101	0.367254	0.729087	1.18585	0.142983	0.189699	0.967516	0.251757		0.700655	0.0851226
1.40782	0.22371	0.688152	0.786758	0.193634	0.131304	1.20444	0.184815		0.739149	0.180907
1.45538	0.283255	0.180527	1.04641	0.195017	0.437568	0.649607	0.213009		0.620003	0.333844
0.929164	0.251978	0.564732	1.04291	0.130433		0.750288	0.151531		0.655754	0.174702
1.08488	0.397303	0.820728	1.23812	0.25645		0.836426	0.249291		0.572222	0.151594
	0.148514	0.625792	0.897872	0.146419		1.21117	0.192092		0.796493	0.325952
	0.213982	0.654421	0.881487	0.148619		1.111	0.242656		0.791104	0.172726
	0.197615	0.180745	1.03348	0.115912		1.54421	0.253174		0.978017	0.0529191
	0.476624	0.312704	1.00728	0.129781		1.33167	0.26945		0.719588	0.28566
	0.241448	0.691968	1.03806	0.0921971		0.970739	0.129635		0.760633	0.05182
	0.436208	0.087171	0.759635	0.187896		1.11769	0.385801		1.08231	0.170855
	0.328219	0.229233	0.773028	0.130891		0.991177	0.252011		0.845549	0.254914
	0.248045	0.399813	0.754998	0.113814		1.17657	0.257529		0.75739	0.153663
	0.263748	0.545572	1.04829	0.148363		0.979015	0.149474		1.27643	0.273083
	0.219257	0.741289	0.585982	0.146792		1.23345	0.307726		0.842533	0.214841
	0.210163	0.426791	0.953067	0.0992981		1.06955	0.201761		1.16538	0.202311
	0.184346	0.304525	0.781285	0.10793		0.908129	0.135982		1.03239	0.145531
	0.285321	0.991992	0.879445	0.108546		0.647166	0.269488		1.09205	0.301815
	0.174311	0.692733	0.889649	0.153088		1.04561	0.163602		0.875716	0.217138
	0.276771	0.654804	0.770939	0.0767266		1.07179	0.172085		0.84278	0.236168
	0.353427	1.15375	0.988327	0.127976		0.818757	0.291456		1.10667	0.237579
	0.218456	0.695824	0.68501	0.0957288		0.990702	0.128051		0.764233	0.182633
	0.318688	0.531286	0.793762	0.120527		0.925877	0.148859		0.765617	0.262883
	0.264531	0.785841	0.902966	0.207005		0.694401	0.233192		0.7885	0.240715
	0.539026	0.859712	0.88371	0.100717		0.844725	0.207141		0.971934	0.359696
	0.329538	1.25254	0.779485	0.131443		1.03874	0.331264		0.848404	0.34014
	0.206844	0.516233	0.833683	0.143114		0.937059	0.149883		0.792809	0.331396
	0.253437	0.327603	0.903751	0.121921		0.892539	0.27474		0.598968	0.328722
	0.470206	0.415111	0.865246	0.164645		1.29048	0.159001		1.02196	0.302213
	0.223335	0.187928	1.01449	0.159695		0.939368	0.154742		0.965253	0.113057
	0.304698	0.753721	0.789492	0.143456		0.912281	0.164359		0.869981	0.286387
	0.177142	0.377559	1.0042	0.144992		1.18554	0.177735		0.777493	0.253423
	0.273731	0.356164	0.796658	0.125867		1.27875	0.230206		0.636212	0.270411
	0.328775	0.774295	1.02854	0.153824		1.46342	0.228627		0.985057	0.298428
	0.294601	1.20302	0.876491	0.119206		1.19784	0.243554		0.889095	0.174615
	0.260752	0.185886	0.900428	0.210303		1.43085	0.247007		1.05701	0.414228
	0.168512	0.41573	1.03989	0.111155		1.8235	0.132795		1.09005	0.330445
	0.271839	0.645992	0.752996	0.128597		0.557764	0.198557		1.06973	0.498501
	0.287367	0.838045	0.829422	0.0724062		1.11771	0.179277		1.02391	0.285198
	0.16692	0.440618	0.800735	0.112169		0.82899	0.142647		0.955956	0.321906
	0.246665	0.225024	1.13812	0.130436		0.661606	0.270803		1.09622	0.109419
	0.233561	0.677722	1.07681	0.12564		0.818683	0.205169		1.03622	0.402688
	0.179349	0.5663	1.10258	0.136489		1.20706	0.259577		0.947622	0.380687
	0.226618	0.543646	0.701164	0.136193		1.69956	0.291395		1.2821	0.343942
	0.144743	1.55133	1.01547	0.182297		1.55829	0.233372		1.25239	0.305857
	0.133885	1.18321	0.911892	0.134881		0.904772	0.272115		1.15563	0.311488
	0.240591	0.928973	0.92695	0.168314		0.750326	0.284565		0.944043	0.406603
	0.13921	0.170681	1.18858	0.192192		1.36517	0.274336		1.25241	0.144953
	0.127314	0.672136	0.844863	0.194087		0.930243	0.231618		0.79056	0.192057
	0.131319	0.818609	0.886848	0.189095		0.818833	0.334022		1.01942	0.4053
	0.123823	0.468764	0.922007	0.0794626		1.2076	0.212726		1.24268	0.246942
	0.208464	0.216098	0.964412	0.180309			0.213734		1.10479	0.448889
	0.144187	0.485247	1.06346	0.202364			0.184337		0.912162	0.269797
	0.100886	0.167627	1.10477	0.133817			0.181138		0.733619	0.42305
	0.118763	1.05521	1.16514	0.169408			0.193358		0.761878	0.333652
	0.130753	1.00534	0.784301	0.109557			0.129228		0.854034	0.268969
	0.170166	0.705812	0.769731	0.0558679					0.790167	0.312781
	0.112662	0.747381	0.973212	0.164963					0.785932	0.181898
	0.224325	0.409289	1.09395	0.162843					0.975064	0.482207
	0.135369	0.658612	0.931687	0.141697					0.522487	0.374395
	0.0774875	0.446783	1.20878	0.153439					0.844681	0.266474
	0.134919	0.677574	1.46712	0.102587					0.712155	0.168462
	0.173271	0.293196	0.960102	0.168441					0.777529	0.43826
	0.144832	0.700003	1.09823	0.187461					1.14074	0.289107
	0.215612	0.620369	1.05606	0.0999234					1.1881	0.417018
	0.144596	1.34136	1.06205	0.0952497					0.963645	0.185505
	0.133172	0.741123	1.12466	0.167308					1.01767	0.12009
	0.0947061	0.613374	0.894132	0.146852					1.23892	0.188878
	0.138013	0.117593	0.915799	0.162016					0.834724	0.168558
	0.190951	0.341499	1.18481	0.167883					0.862577	0.347675
	0.146778	0.1724	1.15218	0.116843					0.915899	0.291901
	0.172595	0.0588179	0.857852	0.0894073					1.30164	0.156014
	0.146788	0.764342	0.877069	0.116134					0.820349	0.310299
	0.187745	0.486475	1.00478	0.105094					1.41675	0.296788
	0.216446	1.05911	1.08234	0.0991766					1.14625	0.25105
	0.281433	0.251403	0.877213	0.0691004					0.634949	0.257401
	0.100871	1.10485	1.14108	0.115726					1.12955	0.25148
	0.133018	0.747929	0.632823	0.0698053					1.1007	0.220845
	0.122128	0.485446	0.864036	0.106011					1.2964	0.48771
	0.119965	0.400921	0.846849	0.0716516					0.923778	0.131342
	0.156589	0.751625	1.06231	0.112371					1.15537	0.623214
	0.152218	0.539119	0.916394	0.0623306					1.25842	0.101593
	0.169939	0.167101	1.23626	0.0759173					0.695301	0.271852
	0.194562	0.978999	1.047	0.104025						0.119445
	0.173674	0.551298	1.1905	0.182771						0.135539
	0.173947	0.908385	0.999673	0.227043						0.23604
	0.16744	0.461227	0.952078	0.110096						0.18679
	0.197202	0.475277	1.03359	0.154883						0.298444
	0.173194	0.67669	1.19615	0.217908						0.384195
	0.197881	0.683775	1.01526	0.23614						0.38066
	0.191454	0.863171	1.2112	0.241604						0.404636
	0.14094	0.856784	1.24036	0.149537						0.357419
	0.157726	0.157382	1.24983	0.113372						0.234227
	0.166418	0.187444	1.10398	0.174042						0.533773
	0.196769	0.484202	0.803818	0.20871						0.391973
	0.21647	1.01877	1.38461	0.174907						0.375959
	0.138381	0.69328	1.32169	0.274406						0.179484
	0.189611	0.675671	0.873296	0.229303						0.248893
	0.247424	0.957587	0.894243	0.106745						0.337416
	0.140193	0.167811	1.21862	0.150553						0.310162
	0.210775	0.263286	1.06912	0.151913						0.217629
	0.170621	0.968652	1.27626	0.0797492						0.360368
	0.114886	1.12458	1.71602	0.181471						0.415427
	0.102165	0.278076	0.872194	0.183029						0.191616
	0.196815	0.360707	2.06894	0.233963						0.16215
	0.241611	0.496402	1.13356	0.160522						0.226736
	0.183977	0.275217	1.27783	0.138996						0.122926
	0.117382	0.733398	1.13769	0.165519						0.247959
	0.180781	0.600781		0.107527						0.264734
	0.204368	0.178518		0.0599642						0.253399
	0.0992006	0.45591		0.144971						0.13199
	0.22607	0.737684		0.116723						0.189458
	0.187619	0.816732		0.138771						0.217205
	0.196405	0.710068		0.0668854						0.364868
	0.153076	0.361507		-0.0253776						0.239396
	0.313758	0.586592		0.0325461						0.500609
	0.207633	0.455609		-0.0370471						0.22034
	0.117232	0.0951289		0.0502488						0.237087
	0.0904712	0.747298		0.0120134						0.130366
	0.184393	0.646323		0.0275917						0.305999
	0.206329			0.129521						0.208379
	0.0936222			0.113105						0.370648
	0.130881			0.0122657
	0.118487			0.153589
	0.188161			0.194409
	0.13314			0.121243
	0.215195			0.20692
	0.197514			-0.00116352
	0.0962191			0.264046
	0.217214			0.255999
	0.19378			0.161145
	0.107697			0.158894
	0.140202			0.328862
	0.188951			0.0449932
	0.123903			0.179263
	0.176511			0.271145
	0.280803			0.26391
	0.161622			0.231351
	0.151793			0.345084
	0.143151			0.280136
	0.14429			0.108628
	0.126084			0.250055
	0.135253			0.0295483
	0.091567			-0.104479
	0.124728			0.201224
	0.196216			0.247557
	0.0962475			0.231389
	0.235263			0.192104
	0.170056
	0.188213
	0.185596
	0.200681
	0.246317
	0.307525
	0.214716
	0.107626
	0.195403
	0.291171
	0.250818
	0.20321
	0.188644
	0.16937
	0.174703
	0.182384
	0.213467
	0.262028
	0.203285
	0.159954
	0.174321
	0.193156
	0.18582
	0.300877
	0.208216
	0.186588
	0.191366
	0.0848376
	0.224531
	0.132865
	0.223007
	0.249534
	0.211016
	0.26781
	0.190193
	0.164619
	0.378156
	0.190909
	0.262017
	0.288182
	0.155679
	0.249508
	0.379206
	0.164637
	0.143022
	0.196621
	0.145881
	0.163131
	0.192769
	0.175255
	0.139852
	0.202406
	0.188375
	0.35011
	0.244857
	0.247795
	0.158201
	0.229428
	0.155022
	0.260799
	0.167366
	0.262215
	0.19872
	0.0897315
	0.264284
	0.146106
	0.178734
	0.265115
	0.566315
	0.218503
	0.146451
	0.190981
	0.225468
	0.185767
	0.253137
	0.244055
	0.139047
	0.265323
	0.283939
	0.187514
	0.14582
	0.26619
	0.181633
	0.441787
	0.199303
	0.158653
	0.189742
	0.159403
	0.20775
	0.279701
	0.243852
	0.19655
	0.294829
	0.215875
	0.205265
	0.245761
	0.161221
	0.280925
	0.156695
	0.123562
	0.193505
	0.181101
	0.187189
	0.246979
	0.297651
	0.197337
	0.188145
	0.188025
	0.128511
	0.16082
	0.266766
	0.171947
	0.159055
	0.157617
	0.176643
	0.2552
	0.166058
	0.211959
	0.174685
	0.0833668
	0.152789
	0.249744
	0.160247
	0.135153
	0.237643
	0.165974
	0.0952325
	0.22375
	0.144112
	0.154253
	0.154538
	0.119182
	0.171874
	0.170245
	0.117474
	0.219425
	0.136662
	0.12186
	0.106997
	0.102833
	0.155394
	0.18378
	0.138635
	0.207104
	0.272462
	0.29997
	0.102167
	0.158852
	0.313243
	0.15864
	0.137021
	0.176256
	0.160317
	0.183664
	0.149486
	0.161201
	0.251651
	0.280438
	0.139352
	0.224964
	0.157838
	0.256088
	0.178317
	0.16304
	0.173416
	0.162166
	0.214734
	0.138053
	0.204153
	0.131425
	0.157918
	0.177049
	0.192793
	0.12215
	0.183062
	0.183808
	0.207452
	0.101325
	0.204564
	0.112578
	0.18092
	0.104577
			1.21896	0.0945806	0.0954932	0.668211	0.166754	2.09071	0.721817	0.185713	0.268528
			0.662405	0.140097	-0.0267929	0.7225	0.243511	1.24404	1.01984	0.0917094	0.557626
			0.827223	0.140624	0.079761	0.789556	0.310184	2.15746	0.931905	0.15917	0.109547
			0.695463	0.147536	0.122047	1.18683	0.234957	1.57251	1.21693	0.181978	-0.0209849
			0.986524	0.161484	0.0492729	0.779414	0.203921	2.51607	0.664297	0.159697	0.814067
			0.977971	0.144953	-0.0275047	1.01125	0.302398	0.395495	1.04607	0.167369	0.336735
			0.959106	0.1221	0.156206	0.731658	0.275687	1.08742	0.886982	0.15345	0.111697
			1.87833	0.174892	0.0172382	0.680775	0.207545	1.61491	1.00168	0.170091	0.422087
			1.01124	0.146191	0.0955919	0.819854	0.332997	0.53423	1.71795	0.161576	0.111786
			0.759413	0.218389	0.0550193	0.802059	0.282131	0.788834	0.977045	0.188834	0.717448
			0.918774	0.202868	0.129219	0.996376	0.242385	0.613867	0.665028	0.24749	0.937196
			0.907633	0.176917	0.0795033	0.830884	0.168981	1.05601	1.05883	0.259252	0.163035
			0.986602	0.162999	0.146278	0.697863	0.0604255	0.835562	0.915836	0.344042	0.283925
			0.774059	0.157724	0.00360207	1.09733	0.254604	0.266968	0.793743	0.22099	0.410778
			1.08252	0.104605	0.143186	0.686555	0.279914	2.13935	1.21482	0.151102	0.254091
			0.869674	0.189827	0.116909	0.989326	0.306683	1.18542	1.61167	0.230046	0.708708
			0.872997	0.228521	0.0910126	0.789207	0.101943	0.559537	0.745383	0.226691	1.33846
			0.91346	0.202598	0.0431777	1.16189	0.27801	0.108546	0.850178	0.227688	0.429392
			0.817387	0.152794	-0.00287156	0.661302	0.36624	2.06887	0.846776	0.349047	0.615738
			0.872724	0.208205	0.0488352	0.991124	0.43839	1.34186	1.0351	0.325667	0.320304
			0.939716	0.145074	0.0943854	0.757644	0.364118	1.51104	0.898862	0.140411	0.528356
			0.979245	0.161459	0.0687453	0.914692	0.129832	0.496395	0.919433	0.214693	0.105241
			1.01104	0.148943	0.0865363	0.623312	0.353957	0.171499	1.00775	0.249617	0.80957
			0.883035	0.206073	0.20695	0.925117	0.310443	1.50353	1.19773	0.260553	0.62606
			1.05929	0.205043	0.108177	0.608156	0.386202	0.279023	1.06117	0.220168	0.33267
			1.24624	0.158022	0.0232807	0.993792	0.351518	1.66221	0.70274	0.412257	0.261268
			0.948862	0.230622	0.0890525	0.830681	0.300361	0.502305	0.935382	0.299036	0.443005
			0.922271	0.144924	0.0792389	0.989431	0.619204	1.20938	0.689309	0.188509	0.744617
			0.677815	0.192402	0.121111	0.666595	0.206051	1.64755	0.800352	0.2914	0.899352
			0.702565	0.216082	0.0605299	0.690929	0.363731	0.348876	0.806721	0.235272	0.613054
			0.630896	0.102912	0.0980467	0.830691	0.269353	0.239031	0.93109	0.262484	0.314766
			0.785803	0.181419	0.0303554	1.03399	0.25815	0.65116	0.825004	0.218268	0.153764
			0.596921	0.081085	0.0398696	0.796233	0.244232	0.13372	0.995048	0.193384	0.649291
			0.685915	0.187671	0.0710784	0.853623	0.259514	0.420584	0.733359	0.223647	0.376861
			0.649778	0.153857	0.061788	0.724347	0.295129	0.569954	0.891696	0.184359	0.700878
			0.649546	0.141419	0.0800188	0.723841	0.138585	1.52068	1.14634	0.318232	0.805479
			0.670713	0.168297	0.184759	0.725818	0.507261	1.41357	1.04585	0.214144	0.14385
			0.625971	0.120449	0.0300582	0.956451	0.173544	2.08754	0.893188	0.0879972	0.995994
			0.89584	0.129962	0.207511	0.880236	0.285434	2.95852	0.922814	0.123984	0.794214
			0.514756	0.173663	0.0443689	0.782693	0.142547	0.440568	1.08713	0.229545	0.586186
			0.789917	0.121505	0.0899969	0.707138	0.266779	0.419779	0.969803	0.241305	0.242495
			0.721312	0.118639	0.0822005	0.953033	0.426267	1.44506	1.14475	0.168473	0.281613
			0.590659	0.116309	0.150294	0.915403	0.373991	2.46583	1.146	0.19575	0.211183
			0.883873	0.139893	0.101448	0.771555	0.328833	0.393853	0.774498	0.156595	0.599527
			0.830116	0.14748	0.0804477	0.954696	0.147973	0.357629	0.686681	0.211944	0.1462
			1.09369	0.139467	0.108899	0.995924	0.212692	2.06293	1.01578	0.194435	0.117206
			1.13257	0.10335	0.0606166	0.764496	0.230277	0.245446	1.17305	0.150528	0.098201
			1.0124	0.120049	0.152389	0.734569	0.207163	0.259176	0.604864	0.209837	0.762918
			0.625044	0.130181	0.0989077	0.590572	0.407687	0.624754	1.00882	0.288548	0.674961
			0.777099	0.131847	0.0769268	0.599855	0.293464	1.94595	0.804052	0.248549	0.418819
			1.19419	0.155553	0.081504	0.893273	0.358528	0.205873	0.617695	0.161942	0.999794
			0.817713	0.164389	0.172476	0.877138	0.193438	2.32707	1.09927	0.100178	0.326769
			0.779563	0.105313	0.207484	0.957866	0.15059	0.278413	0.936854	0.23298	0.721926
			0.909325	0.0999596	0.197632	0.7919	0.334334	1.61287	0.838094	0.243931	0.871681
			1.04982	0.0846399	0.13208	0.818623	0.227813	0.285512	0.950272	0.22851	1.15901
			0.751301	0.134074	0.191847	0.816485	0.244542	2.16525	1.03283	0.162602	0.336013
			0.781466	0.165995	0.087926	1.33804	0.394785	0.248385	1.21765	0.158585	0.40138
			0.733153	0.124327	0.102842	0.836013	0.288616	1.44047	1.13315	0.1852	0.94064
			0.735532	0.14762	0.162011	1.23926	0.279107	1.71261	0.826212	0.208842	0.88457
			0.841332	0.100268	0.0772997	1.67424	0.390547	1.63165	1.32105	0.17634	0.264859
			0.535378	0.0955283	0.0885118	1.07992	0.187016	2.98868	0.938976	0.289637	0.293308
			1.34655	0.0927357	0.0503171	0.843906	0.189237	1.30079	1.37446	0.290647	0.338514
			0.794285	0.182179	0.132691	1.24275	0.354873	1.49763	1.05765	0.149035	0.711128
			0.766678	0.10874	0.233159	1.10206	0.314005	1.91145	1.58901	0.235462	0.5585
			0.723238	0.092025	0.0435901	1.24269	0.301732	1.25815	1.15305	0.16151	0.130295
			0.829413	0.0762577	0.0857718	0.589498	0.266839	1.13299	0.860722	0.235537	0.454222
			1.01018	0.0673161	0.0914382	0.94744	0.189931	0.70026	1.53079	0.407009	0.0545922
			0.806714	0.0842022	0.0231403	0.995918	0.397726	2.01605	1.08666	0.181404	0.375227
			0.864273	0.114858	0.066024	1.55504	0.275213	1.48671	1.08128	0.358637	0.185683
			1.03951	0.136139	0.066975	0.675944	0.237817	1.67247	0.942734	0.257479	0.210929
			0.627199	0.0824187	0.0697841	0.850385	0.348174	0.481427	1.01683	0.149978	0.317639
			0.880472	0.114029	0.0614776	0.677992	0.339322	1.9562	0.864205	0.361144	0.543119
			0.974293	0.122865	0.072807	0.925869	0.299547	0.736948	1.07555	0.27311	0.0637943
			0.762324	0.111252	0.143684	0.850679	0.330721	0.459207	0.844803	0.0851506	0.0248689
			0.788179	0.0732249	0.0476561	0.986975	0.338724	0.702697	1.71752	0.187409	0.19687
			1.02235	0.0925032	0.112541	1.06063	0.328673	1.43292	1.37711	0.131503	0.47155
			0.88553	0.158899	0.157201	1.30687	0.46872	0.223562	1.28983	0.237438	0.295923
			0.886841	0.125355	0.0473545	0.945382	0.416435	1.28289	1.04182	0.144791	0.45554
			0.844815	0.0863915	0.09198	1.03542	0.432576	0.483685	1.22193	0.197792	-0.0361021
			0.811376	0.113256	0.069738	1.47137	0.296473	1.53983	1.07246	0.202819	0.303885
			0.772462	0.0735046	0.122366	0.902784	0.232736	1.15502	1.79912	0.172262	0.100709
			0.722384	0.098209	0.0243546	0.798257	0.344909	2.08409	0.947346	0.154299	0.583883
			0.731363	0.134492	0.0511836	0.990833	0.446017	1.70784	1.25816	0.241616	0.815274
			0.723344	0.142465	0.0848856	0.859869	0.338817	2.73066	1.20919	0.209512	0.737128
			0.754885	0.127887	0.097631	0.926678	0.261419	2.40556	1.50685	0.234669	0.220716
			0.910868	0.132081	0.0907504	0.727417	0.344025	2.01719	1.26982	0.161452	1.29351
			0.471773	0.0933127	0.0896503	0.720203	0.213087	0.534145	1.18262	0.173672	0.410425
			1.1163	0.0817584	0.137314	0.912093	0.336404	0.205042	0.973379	0.262402	0.523097
			0.737648	0.181001	0.28464	1.29755	0.244906	0.973984	1.07992	0.17355	0.99798
			0.57843	0.180538	0.0948823	1.24512	0.252083	2.25805	0.96083	0.285184	0.217468
			0.561629	0.11205	0.181445	1.11463	0.274592	0.410184	1.09322	0.216117	0.440469
			0.721367	0.183204	0.11001	1.0004	0.288921	0.429603	1.30947	0.172689	0.550816
			1.02938	0.0746014	0.0622169	0.708021	0.25515	0.58671	1.59572	0.243579	0.144748
			0.726689	0.244151	0.0337502	0.511014	0.23115	1.69549	0.984202	0.220736	0.0629099
			0.778351	0.139786	0.0135242	0.763214	0.343791	1.86584	1.03014	0.0952183	0.221869
			0.905862	0.13097	0.0384042	0.920755	0.235965	1.85878	0.935388	0.305798	0.802051
			1.07859	0.114768	0.0286751	0.901415	0.39761	1.47676	1.2255	0.155778	0.479687
			1.21884	0.145006	0.0847967	0.630531	0.226964	0.158074	0.89635	0.183896	0.281826
			0.683532	0.132437	0.0635824	1.06878	0.227022	1.01678	0.924965	0.281274	0.86999
			0.689906	0.142781	0.140496	1.11597	0.348529	2.73817	0.807372	0.30436	0.311164
			0.765103	0.137501	0.0974127	0.693299	0.39376	2.80637	0.962154	0.187882	0.0786689
			0.909725	0.0833225	0.0642614	0.848474	0.488846	0.733332	1.11606	0.354015	0.265185
			1.30245	0.0983999	0.0929321	0.86164	0.484145	1.12485	0.914163	0.2684	0.907423
			1.01675	0.117578	0.11138	0.691398	0.404103	1.70462	0.809103	0.295775	0.197216
			1.08078	0.0762687	0.0980281	0.764666	0.099219	3.06088	0.978005	0.251765	0.216345
			0.824431	0.0832194	0.0824593	1.0646	0.213831	2.33566	1.30655	0.242481	0.637242
			1.00551	0.150992	0.106514	0.921216	0.405329	0.147254	0.996302	0.218171	0.278548
			0.853184	0.13648	0.139111	0.82667	0.197551	2.24483	0.964748	0.198649	0.449415
			1.02978	0.172984	0.116235	0.966157	0.263723	1.39685	1.01621	0.149803	0.965572
			0.861421	0.0943339	0.116423	1.01576	0.438369	2.6457	0.886662	0.377072	0.684906
			0.816836	0.153599	0.0433422	0.978704	0.36416	2.4955	0.952351	0.213226	0.0990621
			0.835381	0.11922	0.114792	0.892	0.335076	0.385114	0.948519	0.353806	0.466711
			1.0393	0.110235	0.0483131	1.04551	0.242794	1.82813	1.06125	0.53765	0.473289
			1.18031	0.137701	0.108763	1.10007	0.329368	0.224083	0.973841	0.255619	0.25038
			0.903889	0.0750018	0.132372	0.82878	0.259816	0.472223	0.823043	0.179822	0.653617
			0.805932	0.19454	0.157438	0.81242	0.150556	1.94895	1.06388	0.181097	0.0255233
			0.821367	0.267764	0.0159779	0.888452	0.226031	0.765126	0.872012	0.271053	0.596145
			1.26959	0.12694	0.0643535	0.966135	0.278789	2.17118	1.06289	0.246912	-0.0511199
			0.900353	0.12975	0.0964749	0.971582	0.232133	2.63738	0.840369	0.224535	0.308993
			0.87425	0.188045	0.123432	1.14123	0.389795	0.270206	0.974578	0.275074	0.726998
			0.554648	0.197357	0.104259	1.00339	0.397486	2.81284	0.831195	0.259983	0.189513
			0.824703	0.147654	0.0304629	1.199	0.277973	3.28866	0.895151	0.310506	0.0582694
			0.862464	0.17374	0.112977	0.760839	0.280508	2.46378	0.900494	0.182879	0.111089
			0.648538	0.0942505	0.0718834	1.85488	0.163322	2.812	0.916917	0.120985	0.0535574
			1.18824	0.237583	0.0756544	0.961444	0.308263	1.34205	0.937936	0.192988	0.250599
			1.00421	0.103155	0.0385829	0.844301	0.345332	1.5455	0.759864	0.238194	0.116256
			0.764932	0.262509	0.0959024	0.886413	0.258172	0.269366	0.896767	0.268442	0.254601
			1.07357	0.229431	0.0191884	0.954569	0.232671	1.32787	0.886049	0.12516	0.551185
			0.840576	0.144379	0.0934926	1.26838	0.166108	2.37029	0.767172	0.214301	-0.0646053
			0.609974	0.141355	0.0892379	0.876526	0.136659	3.14428	0.659348	0.243057	0.113423
			0.854444	0.287125	0.0893443	1.01767	0.25458	1.22537	0.927576	0.251791	0.106323
			0.864367	0.137815	0.0773491	0.651453	0.403872	1.41872	1.29676	0.227208	0.533648
			1.19084	0.186563	0.0995933	0.823017	0.423857	1.73966	1.17394	0.116018	0.211987
			0.729595	0.111426	0.154918	0.946479	0.175905	1.49866	1.10064	0.107799	0.900436
			0.947681	0.115163	0.195432	1.18451	0.449308	0.0634983	0.921848	0.190293	0.278471
			1.18784	0.191081	0.117212	0.725846	0.489606	0.850353	1.14157	0.225043	0.477394
			1.00751	0.186623	0.0585951	0.59331	0.406358	1.50075	0.970041	0.256121	0.405456
			0.900588	0.110538	0.0248997	0.733779	0.431691	0.870261	0.800889	0.161619	0.982092
			0.981986	0.128452	0.0739159	0.927052	0.620648	1.30858	0.990867	0.200078	0.101432
			0.742301	0.130234	0.0538632	0.784815	0.202898	1.66218	0.901638	0.203312	-0.0623549
			0.839078	0.117388	0.0910828	0.713013	0.388209	1.18864	0.892934	0.248238	0.0781784
			0.912106	0.0920776	0.0798302	0.950446	0.374189	1.05372	0.911342	0.0917156	0.401482
			1.01962	0.0995209	0.0604805	0.818705	0.723924	0.565716	1.13965	0.111002	0.376672
			1.12523	0.124872	0.0185686	0.830853	0.559885	1.92203	0.93862	0.291593	0.895191
			1.24745	0.103802	0.0757751	0.946386	0.404881	0.863219	0.911995	0.111552	0.78773
			1.00867	0.119605	0.0362905	0.796613	0.389363	1.28419	1.15156	0.128449	0.208366
			0.822284	0.146644	0.128	0.332413	0.367387	1.50281	0.827816	0.160624	0.183148
			0.99558	0.128221	0.0479314	0.585519	0.329466	0.991443	1.11656	0.218345	-0.0511987
			0.941925	0.140038	0.0779787	0.492205	0.41526	1.47777	0.790637	0.175465	0.381549
			0.57592	0.156071	0.0685205	0.807064	0.443585	2.19401	1.17434	0.150533	0.19646
			0.980346	0.146291	0.058153	0.782144	0.291119	2.96448	1.45083	0.127481	0.00620335
			0.832063	0.120211	0.0642768	1.32687	0.522247	1.34426	0.893072	0.215526	0.640859
			0.702619	0.0704839	0.0672328	0.710495	0.396387	1.68658	1.13749	0.242255	-0.112637
			1.90346	0.139382	0.0579995	1.12322	0.356524	2.18681	0.984401	0.115271	-0.0648702
			0.800542	0.158063	0.179874	0.638865	0.369169	0.665983	0.952812	0.240447	0.486527
			0.725751	0.109434	0.0792466	0.738944	0.155516	0.609959	1.54076	0.259387	0.483304
			0.602798	0.101175	0.0744446	1.08408	0.0871985	1.47353	0.8992	0.319338	0.106391
			0.847282	0.131354	0.0640826	0.74251	0.206147	1.37155	0.909848	0.136178	0.811969
			0.921745	0.13668	0.0833061	0.794579	0.528816	1.64471	0.74366	0.231283	0.628352
			0.83702	0.180079	0.0455118	0.787104	0.415531	1.27913	0.831462	0.230464	0.443132
			0.718468	0.167026	0.0567271	0.973158	0.365857	1.26446	0.990205	0.250311	0.332351
			0.807296	0.144443	0.0389515	0.8126	0.401662	1.00215	0.978436	0.215912	0.678419
			0.873369	0.0909895	0.0746431	0.699132	0.338585	0.277891	0.73568	0.234106	0.0857638
			0.688541	0.176051	0.0855777	0.865059	0.164951	1.50795	1.11642	0.259481	0.371076
			0.794091	0.226168	0.15095	0.480424	0.282306	1.42031	0.886085	0.175696	0.516298
			0.840885	0.122991	0.04975	0.822129	0.390634	1.17404	0.993604	0.217782	0.201771
			0.981547	0.160266	0.0670891	0.912966	-0.0112543	1.16947	1.24673	0.230038	0.203886
			0.977298	0.1612	0.0460459	1.01766	0.40415	1.4367	0.989022	0.290879	-0.048379
			0.911389	0.12641	0.106579	0.804953	0.29665	1.26486	1.0713	0.201733	0.237429
			0.957429	0.229882	0.0852234	0.71855	0.0545799	1.24715	0.815456	0.268381	0.311115
			0.867419	0.0778756	0.0911826	0.511907	0.302718	0.439743	0.837377	0.214405	0.416075
			0.698299	0.16565	0.0875279	1.07162	0.291344	0.982145	1.09388	0.325594	0.333851
			0.940621	0.131665	0.0751268	0.778945	0.0886631	0.191185	0.677888	0.177739	0.399762
			0.878444	0.200184	0.0369793	1.75678	0.172686	0.0417432	1.18323	0.289967	0.020045
			1.02653	0.139537	0.0994935	1.25056	0.429589	1.28114	0.818461	0.188773	0.467598
			1.02589	0.120095	0.0736878	1.54125	0.306739	1.46206	0.921709	0.106882	0.358281
			0.872248	0.19799	0.108198	0.759026	0.423039	1.05392	0.65274	0.281013	0.561773
			1.0126	0.183303	0.0772964	1.02235	0.338332	0.680881	1.00286	0.250946	0.139243
			0.940013	0.188991	0.0532369	0.983791	0.333765	0.327036	1.38539	0.189779	0.666016
			1.12402	0.13322	0.0873853	1.17917	0.273276	1.09567	1.48049	0.364447	0.473761
			0.858203	0.108046	0.0664661	0.581421	0.415715	1.36983	1.04315	0.240538	0.222025
			0.927794	0.123632	0.0691227	1.24819	0.11157	1.40393	0.792701	0.177475	0.164752
			0.847609	0.154245	0.0519668	0.911985	0.3597	1.3961	0.834569	0.188705	0.270335
			0.798033	0.102902	0.0285391	1.46432	0.745242	0.746717	0.826541	0.511714	0.30499
			1.06034	0.146228	0.0793124	1.12287	0.277383	2.00829	0.9496	0.11953	0.208415
			1.02611	0.103886	0.0983286	0.649834	0.356585	1.39237	1.18593	0.165512	0.23406
			1.14535	0.107359	0.0982079	0.726735	0.210377	2.08338	0.722297	0.206782	0.650684
			0.878752	0.104502	0.0805881	1.39221	0.0935079	1.21253	1.1091	0.289638	0.334629
			1.10071	0.12292	0.0779666	0.973205	0.52606	0.817024	1.2707	0.198161	0.796412
			0.859865	0.0980807	0.0667546	1.02953	0.379232	0.398835	0.753792	0.21342	0.581724
			0.925492	0.113148	0.0597961	1.06319	0.153189	0.754918	1.13806	0.224258	0.466112
			1.27986	0.106693	0.0776266	1.29267	0.354797	0.47494	1.03717	0.191929	1.23525
			0.780185	0.0834838	0.0544116	0.558682	0.44326	1.74044	1.15641	0.118684	0.186004
			1.45915	0.120459	0.14772	0.692462	0.345797	1.43175	1.15733	0.208099	0.0175574
			1.09227	0.0883264	0.116294	1.11165	0.193318	1.75187	1.5648	0.166971	0.336615
			0.95307	0.124333	0.104608	1.1574	0.412816	1.07186	1.19341	0.195257	0.259825
			0.633579	0.102328	0.0988518	1.9152	0.18926	1.80348	1.26263	0.244126	0.306431
			0.864762	0.111517	0.0324548	0.947753	0.472541	0.208071	1.32374	0.202657	0.154079
			0.878828	0.148565	0.242313	1.47825	0.524825	1.10478	1.10484	0.243814	0.45449
			1.3564	0.206147	0.0992785	0.873373	0.0918575	1.77457	1.10448	0.434107	0.206169
			1.77065	0.151691	0.0300198	1.07057	0.377872	1.38959	0.951824	0.358039	0.0429302
			0.995658	0.124511	0.115362	1.02044	0.363322	1.02279	0.968359	0.305359	0.27229
			1.11178	0.228997	0.0959769	0.883641	0.33255	0.551546	0.836744	0.248797	0.0747616
			1.07395	0.127694	0.0663717	0.825361	0.316521	1.66323	1.30523	0.465137	0.112362
			1.0978	0.0795384	0.0959747	0.915797	0.313966	0.590401	1.12436	0.147054	0.436092
			1.06569	0.210958	0.0398696	1.18618	0.233272	0.597893	0.948598	0.410237	0.121176
			1.05456	0.239516	0.0588868	0.951024	0.337731	0.794331	1.03068	0.226672	0.146203
			1.30072	0.184448	0.141402	0.776117	0.358249	0.173128	1.10256	0.459681	0.151011
			0.749071	0.181466	0.0931602	0.802005	0.207823	1.5033	1.13014	0.627645	0.169762
			1.26606	0.153115	0.0505332	0.975127	0.219078	1.70766	0.927399	0.208041	0.311904
			1.41934	0.104938	0.0843942	0.747814	0.226923	0.0726601	0.806444	0.355597	0.246312
			1.08611	0.184846	0.0645839	1.03632	0.237343	1.3204	0.910906	0.247248	0.168893
			1.31005	0.146535	0.0613844	1.00517	0.201571	0.956191	0.828898	0.30705	0.472277
			1.03653	0.197719	0.0512746	0.575367	0.226749	3.52902	1.10548	0.383188	0.171051
			0.74809	0.14052	0.042072	1.08031	0.227416	1.34817	0.821516	0.237137	0.0888736
			1.25762	0.178687	0.0681552	1.08489	0.300812	1.74088	0.804335	0.455116	0.226013
			1.04773	0.167419	0.0586729	0.740557	0.315003	1.46206	0.863295	0.351977	0.425819
			1.14062	0.172982	0.059648	1.20962	0.253083	1.75146	1.21777	0.464559	0.192624
			1.39624	0.148801	0.0920787	1.08901	0.555894	0.299998	0.90435	0.179056	0.485877
			1.62719	0.164055	0.0929222	0.823901	0.254884	0.649398	0.747313	0.188489	0.149814
			1.29533	0.122863	0.0815533	1.05196	0.237281	1.06272	1.02454	0.233662	0.501145
			1.1032	0.114643	0.0514216	1.1548	0.218362	1.63822	0.97161	0.236596	0.48048
			0.725334	0.141238	0.103053	1.48706	0.362765	2.10309	1.15893	0.228424	0.523159
			1.04588	0.139174	0.0648493	0.653172	0.322125	0.979285	1.09522	0.175648	0.77836
			0.887339	0.120676	0.0858848	0.812375	0.272428	1.36488	1.00846	0.173017	0.372779
			1.68988	0.0985348	0.0569333	0.966751	0.317012	0.730433	0.743601	0.229076	0.351548
			0.955304	0.156233	0.0690623	0.669924	0.200643	0.26912	0.917549	0.229146	0.504847
			1.00927	0.107473	0.0729726	0.810064	0.266508	2.06099	0.591705	0.257118	0.393922
			0.941642	0.133413	0.0870529	0.779727	0.290797	2.23368	0.838123	0.211945	0.642709
			0.947714	0.111291	0.0527719	0.861858	0.299942	0.795929	1.0316	0.338143	0.271915
			0.937935	0.111232		1.06707	0.193619	1.65617	0.799153	0.260408	0.182777
			0.679192	0.102474		1.03074	0.275077	0.652739	0.826076	0.259581	0.477081
			0.821999	0.168296		1.01054	0.257726	2.05418	0.995476	0.221905	0.356627
			0.966945	0.186149		0.677039	0.229011	2.94075	1.00648	0.393021	0.110517
			0.932185	0.144178		0.964971	0.2708	2.03394	0.718549	0.394609	0.045784
			0.84663	0.200638		0.995149	0.258233	1.98418	1.03172	0.318368	0.381043
			1.24614	0.117859		1.20166	0.26097	0.173723	0.815437	0.306546	0.0851148
			0.895182	0.0814173		0.867998	0.318851	0.255672	0.585892	0.299395	0.267551
			0.891014	0.16482		1.07988	0.329872	0.30104	0.860941	0.283726	0.449434
			1.4891	0.180099		1.0979	0.198861	1.52623	0.585942	0.393392	0.406182
			1.10937	0.151569		1.27815	0.30407	1.38407	0.983675	0.394344	0.16205
			1.13327	0.147604		1.90144	0.206006	0.787122	0.587521	0.360893	0.334955
			0.937815	0.119896		0.739209	0.199537	1.4166	0.636112	0.542392	0.223991
			1.14217	0.128129		1.16968	0.335463	2.79238	0.775798	0.314975	0.437455
			0.847778	0.127855		1.09209	0.176674	2.26864	0.863861	0.553497	0.0955352
			1.32694	0.149704		0.874756	0.3065	1.43298	0.827534	0.180219	0.134385
			1.14043	0.190016		1.10325	0.285658	1.54158	0.814287	0.489295	0.345404
			1.02817	0.105661		0.96477	0.215756	1.22243	0.717857	0.331811	0.00885209
			1.49328	0.152905		0.744225	0.283345	0.101037	0.861729	0.403579	0.200984
			1.22393	0.156093		1.09248	0.170631	0.558819	1.61693	0.425087	0.180381
			1.30447	0.273481		1.25411	0.327571	1.62968	1.01713	0.346904	0.300198
			1.13035	0.15892		0.968122	0.0212618	1.14794	1.34975	0.379054	0.315522
			1.52651	0.109155		1.13889	0.233881	1.72248	0.780178	0.318123	0.231116
			1.69101	0.138116		1.10368	0.282035	1.3467	1.27453	0.315137	0.614778
			1.7183	0.106059		1.00948	0.258789	1.22933	0.83827	0.351595	0.254656
			1.62931	0.152265		1.38443	0.38393	1.27	1.18851	0.307068	0.682713
			1.26035	0.161974		1.00213	0.206676	1.45036	0.832789	0.260599	0.184042
			0.872715	0.146046		1.13135	0.164351	0.27675	1.08191	0.32512	0.496389
			1.27144	0.14444		1.71403	0.244297	1.19678	1.01204	0.442856	0.409028
			1.06626	0.180825		1.30361	0.32071	0.149027	1.07205	0.136568	0.545469
			1.64704	0.121644		0.90507	0.174283	1.82929	0.804521	0.281152	0.538373
			1.12686	0.100165		1.34275	0.300459	1.40258	1.03383	0.236753	0.548122
			2.34983	0.142078		1.22528	0.298909	0.34919	1.06201	0.38646
			1.03557	0.22645		1.74193	0.276303	1.37523	0.9265	0.170529
			0.893614	0.112658		1.14777	0.225115	1.65238	1.2132	0.232838
			1.0486	0.136427		1.20435	0.305795	1.91589	0.879537	0.324367
			0.895701	0.135007		0.769879	0.28045	0.97662	1.18597	0.391017
			0.855164	0.135193		1.24345	0.17977	0.762416	1.16026	0.342791
			1.31159	0.0717628		1.32793	0.445131	1.97091	1.15211	0.308795
			1.13959	0.12193		1.80408	0.255187	1.75207	0.809647	0.339382
			0.762827	0.15332		1.07177	0.401447	1.17758	0.988561	0.291558
			0.753394	0.112173		1.06119	0.274774	1.71304	0.916462	0.394869
			1.01852	0.162443		1.27501	0.199493	0.261134	0.993528	0.420241
			1.36192	0.140098		0.707691	0.321831	1.4035	1.15005	0.311801
			0.956944	0.180862		0.920586	0.257603	-0.117345	0.921477	0.252175
			1.20508	0.125558		1.00623	0.591433	1.63862	1.11086	0.393829
			1.01751	0.192954		1.3872	0.183756	0.556453	0.874113	0.182934
			1.1299	0.193917		1.08013	0.341649	2.25357	1.09397	0.367951
			1.01186	0.140955		1.14166	0.360417	0.641036		0.413381
			1.17593	0.224607		1.43239	0.344965	0.935079		0.341544
			1.55372	0.269752		1.18063	0.288354			0.416413
			1.06227	0.190461		1.16549	0.309343			0.449386
			1.06263	0.170573		0.710452	0.448263			0.403804
			0.826377	0.102737		0.943711	0.442752			0.206812
			1.13769	0.276564		0.91397	0.193825			0.427798
			0.508596	0.157991		0.906862	0.363961			0.273199
			1.12549	0.16775		1.17609	0.396424			0.31104
			1.11121	0.172492		0.759352	0.475201			0.951555
			1.02858	0.277657		0.966027	0.394744			0.414668
			0.69487	0.266411		0.945512	0.252548			0.552776
			1.09333	0.0808206		1.51863	0.482885			0.267366
			0.876407	0.142308		0.87052	0.37425			0.354952
			1.37595	0.144835		1.04167	0.353358			0.342123
			1.48263	0.0864716		0.984817	0.370222			0.297077
			1.1008	0.130414		1.58318	0.3714
			1.14074	0.275918		1.3912	0.395558
			0.941712	0.214393		1.21046	0.347118
			1.24882	0.114408		1.35446	0.285968
			0.915384	0.249998		1.49316	0.346198
			1.04851	0.294787		1.31748	0.325936
			1.19352	0.188593		1.12511	0.417149
			1.40941	0.204822		1.3983	0.315958
			1.30585	0.12052		1.06279	0.245922
			0.917424	0.120027		0.912702	0.241885
			0.877508	0.153736		1.34274	0.37222
			1.20655	0.123841		1.11884	0.347108
			1.23997	0.12019		1.09359	0.261757
			1.3572	0.112715		1.11599	0.240537
			1.43806	0.120903		1.37198	0.256365
			1.29915	0.16613		1.40214	0.767956
			1.27762	0.201466		0.94145	0.346024
			1.7603	0.123216		1.37638	0.293926
			1.08736	0.0768215		1.16886	0.335397
			1.10674	0.174522		0.965465	0.460669
			0.700488	0.144813		1.16695	0.282747
			0.854847	0.150907		0.900145	0.349465
			0.801131	0.216622		1.26726	0.509985
			0.95511	0.123663		1.42852	0.557752
			0.913762	0.140362		1.14873	0.251492
			1.36294	0.167546		1.32282	0.332148
			0.807355	0.107701		1.10117	0.405309
			0.741203	0.130817		0.803097	0.373658
			1.57894	0.158907		0.883689	0.335196
			1.26574	0.178619		1.33021	0.469067
			1.63623	0.200381		1.27359	0.336666
			1.00464	0.200592		0.944474	0.279722
			1.43544	0.162953		1.1584	0.35461
			1.28185	0.233507		1.04687	0.425977
			1.25501	0.18853		0.934632	0.532624
			1.70966	0.168128		1.18484	0.425706
			0.824297	0.199436		1.04044	0.362821
			1.55506	0.279323		1.01432	0.542709
			1.41867	0.305432		1.11522	0.53215
			1.38685	0.113443		1.7801	0.397071
			1.85628	0.241635		1.08556	0.434242
			0.697798	0.297084		0.755989	0.289008
			1.00268	0.186927		1.00213	0.419504
			1.2835	0.187031		0.684081	0.225722
			0.965631	0.343892		1.10693	0.44182
			0.803927	0.16555		1.02258	0.238327
			1.34821	0.210082		0.635315	0.0667273
			1.41066	0.283319		0.832617	0.34139
			1.15937	0.176279		0.672214	0.387191
			1.00802	0.145018		0.73378	0.408485
			1.31755	0.209646		0.809275	0.340115
			1.18903	0.118586		0.829755	0.223568
			0.81318	0.162035		0.831638	0.50275
			0.763719	0.190396		0.68908	0.377356
			0.916364	0.187752		0.930232	0.369237
			1.26121	0.105227		1.04979	0.2897
			1.22932	0.17889		0.844815	0.30369
			0.846434	0.12478		0.762421	0.357151
				0.208107		1.11518	0.336661
				0.155126		0.720339	0.358516
				0.180477		0.984361	0.32238
				0.203678		0.89991	0.347574
				0.208187		0.649433	0.380026
				0.27076		1.53719	0.203508
				0.30039		0.811924	0.287974
				0.0977517		1.00291	0.24658
				0.127209		0.721592
				0.187477		0.743741
				0.139671		0.820785
				0.172905		0.769177
				0.179182		0.957148
				0.209491		0.788929
				0.189892		0.859714
				0.354511		0.943192
				0.130421		0.743706
				0.24338		0.89118
				0.185323		0.872037
				0.121999		0.826102
				0.306014		1.0345
				0.253414		1.04459
				0.316373		1.02255
				0.19901		0.90964
				0.117507		0.867085
				0.103814		0.858545
				0.214034		1.00962
				0.251827		1.00121
				0.313545		0.745758
				0.130903		1.03219
				0.19376		0.856906
				0.253317		0.834881
				0.16522		1.03483
				0.174338		0.734313
				0.230405		0.604516
				0.188592		0.808476
				0.215773		1.16263
				0.171077		0.970391
				0.239334		0.869885
				0.21787		1.23871
				0.19212		1.12488
				0.243641		1.02797
				0.12855		0.940436
						1.13919
						0.833012
						0.886906
						1.08827
						1.03871
						1.16421
						1.71789
						0.873581
						1.05363
						1.33603
						1.84856
						1.4473
						0.913733
						0.830316
						0.953431
						0.966514
						1.95828
						1.63942
						1.13857
						0.80348
						0.820984
						1.58399
						1.29356
						1.14549
						0.861416
						0.804258
						1.01616
						1.17704
						0.843554
						1.07253
						0.643503
						0.97457
						1.00589
						0.865596
						1.33829
						1.30139
						1.20413
						1.0439
						1.526
						1.82833
						1.14105
						1.8469
						1.01468
						1.12025
						1.01322
						1.57116
						1.77643
						1.4688
						1.07786
						1.40649
						1.2221
						1.09249
						1.5481
0.729524	0.154355	0.431477	0.825261	0.0757566	0.0832849	1.08319	0.174536	0.782747	1.0496	0.0728447	0.200499
0.71227	0.174177	0.218804	0.668434	0.0772423	0.0176037	0.954326	0.209242	0.0724667	1.05233	0.144641	1.01309
0.749462	0.205042	1.2755	0.564135	0.074795	0.0542872	0.848664	0.174525	0.233351	0.812312	0.0516013	0.449998
0.726327	0.131706	1.32442	0.499048	0.0682204	0.0762116	0.755886	0.201418	1.14389	0.972522	0.062716	0.774879
0.805984	0.152954	0.142539	0.61636	0.0922937	0.074186	0.59901	0.203874	0.321763	1.30532	0.121615	0.143088
1.0632	0.14912	0.470014	0.727258	0.0957875	0.0495212	0.736584	0.263701	0.184	0.922399	0.100364	0.392683
1.49397	0.24004	0.798014	0.612692	0.108945	0.019512	1.14261	0.317701	0.873974	0.983654	0.0548714	0.774497
1.01659	0.255157	0.148858	0.628156	0.116332	0.0353955	1.1767	0.25615	0.107381	1.19323	0.147319	0.423201
1.12104	0.194292	0.169765	0.596164	0.116252	0.0360229	0.758223	0.181179	0.0839505	1.34688	0.151687	0.213688
1.19212	0.163807	0.147903	0.591929	0.0979496	0.0386006	0.943303	0.181818	0.965255	1.39828	0.100926	0.748598
0.926901	0.175545	1.02015	1.028	0.189022	0.109001	0.960542	0.22247	0.829559	1.07809	0.0800496	0.200228
0.947094	0.108199	1.22264	0.792047	0.133969	0.104903	0.838114	0.247811	1.11534	1.22548	0.181688	0.210114
0.716201	0.139106	1.28228	0.806928	0.0740574	0.0795943	0.855992	0.258609	0.233969	1.43617	0.128593	0.865525
1.20534	0.145339	1.45339	0.672288	0.102979	0.10539	0.830707	0.0883044	1.04999	0.987992	0.0642461	0.0638412
1.19809	0.147946	1.67998	0.694408	0.117267	0.0398597	0.90196	0.186862	0.821232	1.359	0.0999793	0.189448
0.981643	0.153418	0.157265	0.914151	0.101805	0.0462243	0.868574	0.22248	1.03812	1.32698	0.104736	0.8466
1.15908	0.103309	1.68276	0.5216	0.100757	0.0702932	1.08012	0.229325	1.06003	1.41658	0.113579	0.399063
0.750033	0.101501	1.17835	0.727947	0.119779	0.123609	0.974452	0.274504	1.05929	1.4658	0.147932	0.897005
1.17209	0.214576	0.644366	0.832249	0.0994887	0.0642322	0.904365	0.403408	0.0235098	1.10496	0.125588	0.31811
0.702965	0.195695	1.60554	0.944096	0.128562	0.0371613	0.597883	0.419821	1.31334	1.01291	0.271893	0.556534
1.25724	0.24322	0.947551	0.72797	0.137212	0.202463	0.80821	0.294121	0.17872	1.07518	0.115142	0.127119
1.10654	0.183195	0.551059	0.808927	0.0814527	0.0286775	0.785896	0.376891	0.749971	1.85384	0.202517	0.16981
1.00702	0.1468	2.02178	0.611965	0.294588	0.0583585	0.951107	0.298986	0.871996	1.04236	0.116998	0.859963
1.03426	0.152398	2.50502	0.8207	0.146042	0.0293241	0.803169	0.317474	1.41725	1.44328	0.215433	0.618108
0.614666	0.237019	0.398133	0.930292	0.0928266	0.0486375	1.02901	0.303224	1.13435	1.22333	0.0682755	0.329522
0.824086	0.244533	1.31849	0.743409	0.163869	0.052525	0.732556	0.28192	0.277302	1.48846	0.137971	0.757946
0.676646	0.254534	1.47335	0.564108	0.137251	0.0318414	0.73424	0.305656	0.815382	1.17668	0.0896723	0.662578
1.42138	0.146337	0.143549	0.675838	0.108907	0.0519178	1.11274	0.235293	0.104887	0.992242	0.0977501	0.346069
0.747607	0.168341	1.01239	0.778504	0.0974403	0.103561	0.774582	0.213525	0.869691	0.392756	0.132051	0.284698
0.915781	0.24806	1.11883	0.740383	0.100392	0.0382602	0.874704	0.131898	1.44826	0.814139	0.1859	0.161362
0.770626	0.191281	1.09212	0.812152	0.112445	0.0702574	0.744473	0.241301	0.357736	0.802476	0.180372	0.482361
0.542194	0.143352	1.06611	0.711195	0.154709	0.0654677	0.0872628	0.201513	1.51054	1.23708	0.181995	0.294923
0.885198	0.216282	1.42533	0.97554	0.104658	0.0822682	0.899858	0.303674	0.200076	1.30394	0.0999192	1.16564
1.2702	0.137054	1.8378	0.592456	0.132281	0.00380091	0.826187	0.502718	1.14684	0.806861	0.0775526	0.726672
0.81713	0.211332	0.543484	0.66765	0.065753	0.0478649	0.938954	0.360565	1.22724	0.936455	0.236452	0.0864909
0.637382	0.143337	1.97164	0.796909	0.114568	0.0707115	1.09644	0.352543	1.08757	0.927599	0.114073	0.265351
1.46835	0.168634	0.732706	0.564134	0.125683	0.0575115	0.673722	0.200644	1.36798	0.986532	0.150005	0.238595
0.939452	0.22706	1.31247	0.829154	0.0932833	0.0570504	0.735458	0.265298	1.95899	1.04979	0.15908	0.282078
0.892056	0.160972	0.755074	0.875928	0.108586	0.0727747	1.07333	0.265003	1.05022	0.984789	0.145746	0.0702018
0.845531	0.160208	0.321818	0.670314	0.0909226	0.0414233	0.776927	0.119933	1.00843	1.03476	0.165161	0.349372
0.370379	0.224707	2.07774	0.822465	0.109892	0.0382506	0.946573	0.579867	0.317771	1.39138	0.26221	0.24208
0.621772	0.123228	0.244368	0.607601	0.0783562	0.0900389	0.766043	0.167646	0.941328	1.0887	0.0806893	0.302624
0.687353	0.174361	1.52749	0.635505	0.101128	0.0973721	0.462192	0.498028	0.662871	1.07627	0.209743	0.0700345
1.22742	0.164168	0.128672	0.874932	0.0804395	0.111199	0.868483	0.270097	1.72439	1.13749	0.14268	0.175803
0.970359	0.229142	1.06784	0.583286	0.0473644	0.0533037	0.697321	0.257016	0.75071	0.876033	0.194709	0.549315
0.636451	0.19613	0.398065	0.632006	0.105806	0.0533326	0.743825	0.245542	1.12146	0.880679	0.138444	0.0739414
0.895777	0.120046	1.28782	0.546518	0.113366	0.0715226	0.576614	0.372993	0.825941	1.2489	0.127002	0.587418
0.742988	0.0869048	1.61615	0.57198	0.15083	0.0870246	0.811555	0.360674	0.509566	1.09338	0.241426	0.387648
0.927536	0.0966156	1.12579	0.625626	0.0843795	0.0686973	0.765963	0.150025	0.936046	1.28374	0.192207	0.244529
0.719441	0.205398	1.2528	0.659474	0.086945	0.0282128	0.77375	0.327035	1.12696	0.79822	0.15059	0.307228
0.984463	0.174641	1.30552	0.645096	0.138955	0.0458533	0.590813	0.412767	0.241588	0.802375	0.234706	1.33548
0.89395	0.152921	0.958327	0.813938	0.114578	0.0668721	0.765673	0.323147	0.61444	1.47449	0.160143	0.0713006
1.00939	0.188081	0.837329	0.490853	0.0878226	0.108757	1.40195	0.472484	0.877374	0.980382	0.126224	0.882393
0.973394	0.158505	0.33135	0.758333	0.131993	0.0376057	1.13719	0.380422	0.969894	1.07195	0.165528	1.36181
0.719952	0.150016	1.18558	0.558735	0.131156	0.0471798	1.18418	0.213418	0.0917021	1.08554	0.192179	0.316057
0.935259	0.152655	0.849583	0.490856	0.0828492	0.0218929	0.921202	0.342523	0.689805	0.858493	0.103165	0.513772
0.849548	0.146773	0.6254	0.654264	0.0877674	0.04153	0.722167	0.2063	0.922654	1.25462	0.186289	0.51164
0.384342	0.163676	1.25319	0.652764	0.106943	0.129638	0.875104	0.188983	1.13649	1.23873	0.0953785	0.520441
1.19213	0.1675	0.842861	0.537127	0.113963	0.127723	0.786339	0.325589	1.10579	1.1647	0.0601786	0.0881986
1.19125	0.190557	0.178089	0.738838	0.0788068	0.0479165	0.871781	0.314964	0.670021	0.818393	0.165345	0.348576
1.40133	0.133197	1.3882	0.641582	0.0930068	0.0567354	0.809741	0.421621	1.14141	1.21686	0.297715	0.627286
1.21423	0.111764	1.07613	0.858423	0.181338	0.0868067	1.27575	0.236252	1.02122	0.74486	0.199186	0.245745
0.846348	0.131395	1.02907	0.866284	0.0786712	0.107531	0.870606	0.337683	0.976339	0.888251	0.856109	0.379621
1.38988	0.226435	0.262357	0.627622	0.133922	0.0778863	0.876802	0.258148	0.868053	0.852362	0.176173	1.03214
1.13094	0.149857	0.985869	0.719157	0.0797106	0.132348	1.26858	0.319565	1.05062	0.939224	0.144556	0.054256
0.775238	0.144987	0.982737	0.742389	0.0981911	0.0682178	0.91798	0.209936	0.824087	0.815431	0.186589	0.207915
1.33971	0.117955	1.19459	1.25622	0.0990827	0.150344	1.26418	0.118056	1.122	0.939713	0.204684	0.534626
1.28772	0.327603	1.51864	0.647354	0.0760707	0.0520849	0.529091	0.317637	1.64571	0.782847	0.230699	1.78882
1.10606	0.14859	1.06048	0.44691	0.080492	0.0822463	0.739023	0.268796	0.160925	0.968655	0.126438	0.0624262
0.978965	0.223101	1.31515	0.828615	0.063506	0.0860297	0.793533	0.29604	1.05299	0.763683	0.12562	0.609191
0.756147	0.156297	1.19259	0.514407	0.106191	0.0688906	1.04936	0.2193	1.10505	1.14055	0.708744	0.682649
1.69825	0.256122	1.12258	0.755687	0.110237	0.0283581	1.17108	0.201529	0.868787	0.750633	0.255905	1.38808
0.847107	0.15349	0.876647	0.766473	0.111286	0.116636	0.758989	0.280887	1.30523	1.02913	0.129004	1.1429
1.1223	0.250824	0.235253	0.754531	0.122365	0.067698	0.811331	0.233257	1.51687	1.22379	0.11603	1.68129
0.704106	0.157347	0.640345	0.602344	0.0892112	0.100903	0.926048	0.151085	0.222278	1.08871	0.161445	0.119165
1.83933	0.178982	0.922585	0.750941	0.0668659	0.0749201	0.99569	0.171325	0.980227	1.15818	0.158319	0.269184
0.805552	0.130086	0.879307	0.626419	0.0887754	0.132057	0.914288	0.350074	0.107273	1.33146	0.182342	0.53301
1.49387	0.177819	1.04795	0.493008	0.0987266	0.0511312	0.904857	0.337271	0.946554	1.54064	0.16671	1.30664
1.06725	0.156684	1.34136	0.837921	0.0881927	0.0540064	0.824979	0.381023	1.12415	0.970762	0.16822	1.04151
1.43475	0.191584	1.08682	0.737504	0.0865101	0.144006	1.29802	0.342052	1.13117	1.51556	0.0860713	0.0335142
0.511115	0.281446	1.34438	0.596823	0.131006	0.0993994	0.813537	0.194479	0.620728	1.03646	0.213372	0.635671
1.65043	0.239331	0.882386	0.825778	0.0846114	0.108407	0.75029	0.193533	1.23697	0.865828	0.160214	0.508608
1.5588	0.185873	1.48564	0.805531	0.0338591	0.0751109	1.00217	0.189984	0.405294	1.93636	0.277022	0.983066
1.43455	0.17455	1.66521	0.785103	0.0508643	0.0271541	0.900308	0.219406	1.55413	1.09483	0.147656	0.0444411
0.85886	0.228813	0.40371	0.5932	0.101848	0.0981893	0.719278	0.11153	0.970835	1.32941	0.103477	0.0457512
1.43232	0.226667	1.1959	0.775766	0.114077	0.0920426	1.51281	0.156068	0.396284	1.35864	0.123525	0.469835
0.818465	0.194232	1.5333	0.679813	0.110386	0.0705925	1.04996	0.288109	0.155614	1.13551	0.075718	0.444963
0.857946	0.141953	0.641499	0.627903	0.0678888	0.0728044	0.783775	0.207723	1.57469	1.1775	0.0605153	0.0637605
0.678075	0.333816	1.10933	0.610422	0.151082	0.0606317	0.986354	0.197215	0.977355	1.30655	0.0847194	0.583627
1.10639	0.208933	0.357285	0.793304	0.105961	0.092418	0.619342	0.160913	1.62275	1.20088	0.129016	1.02238
0.898227	0.238474	1.56701	0.597348	0.0985629	0.0837775	0.905308	0.217259	1.20752	1.13485	0.165397	1.04218
0.869268	0.159215	0.962148	0.84352	0.121039	0.0916996	0.826392	0.211239	1.40321	1.18258	0.133532	0.141887
0.977662	0.137441	1.52305	0.498934	0.110305	0.166587	0.741995	0.23284	0.963474	1.12098	0.163433	0.168382
0.785397	0.0882762	1.39491	0.682555	0.106809	0.178794	0.842682	0.298809	0.341315	0.995931	0.157802	0.238256
1.08622	0.121785	1.33967	0.512968	0.139399	0.0754792	0.685755	0.219357	1.38174	1.17476	0.140687	0.0860258
0.787917	0.212726	0.479037	0.563893	0.166628	0.097282	0.664559	0.0853009	0.918057	1.52572	0.119206	0.079063
0.697263	0.181894	0.284891	0.694019	0.0962162	0.0296128	0.890935	0.187086	0.195748	1.1128	0.159107	0.183199
0.750624	0.103038	1.54581	0.59477	0.0687743	0.032852	0.880409	0.31878	1.0941	1.11397	0.141808	0.238878
1.02936	0.177868	1.93688	0.607546	0.119137	0.0282373	0.75732	0.192516	0.796117	1.06536	0.225327	0.146473
1.13765	0.158821	0.806167	0.716877	0.118046	0.119274	0.61225	0.0954374	1.24085	0.961835	0.135004	0.352105
0.646822	0.138015	0.402366	0.469546	0.124001	0.0784515	1.11073	0.304116	0.141358	0.952049	0.164132	0.475493
0.83616	0.188042	1.12236	0.49098	0.147691	0.0489341	0.892694	0.231969	1.67196	0.863815	0.0795464	0.185031
0.788131	0.22813	0.22212	1.00804	0.0917197	0.0533641	0.784161	0.26384	0.856655	1.67281	0.194065	0.133623
1.08274	0.266311	1.478	0.606935	0.153457	0.0476181	0.598892	0.177538	0.554305	1.04043	0.15383	0.451568
0.969771	0.224914	1.24367	0.501279	0.129092	0.105334	0.680284	0.190029	1.21032	1.29127	0.208507	0.125518
0.65044	0.218932	0.515234	0.588881	0.127569	0.0578659	0.815619	0.199915	0.0396851	0.832621	0.17182	0.12966
0.564265	0.173289	0.817044	0.622125	0.174875	0.165408	0.85224	0.216439	0.979321	0.90051	0.177322	0.203023
1.43719	0.225126	1.1793	0.777892	0.150438	0.0749114	0.963157	0.268062	0.307685	0.832191	0.197987	0.359749
0.990041	0.132196	0.926215	0.670452	0.130741	0.0482639	0.545448	0.163128	0.154531	0.758899	0.211527	0.606908
1.04289	0.284415	1.13954	0.954582	0.150706	0.0465034	0.679921	0.193981	0.246852	0.625789	0.161003	1.12118
0.831537	0.227706	0.154116	0.730197	0.119058	0.111713	0.592726	0.189531	1.22727	0.888941	0.201639	0.245905
1.12785	0.191527	0.33528	0.808007	0.113435	0.016482	0.671895	0.416892	0.906315	0.900817	0.0344539	0.708326
1.03198	0.128018	1.26144	0.648101	0.0940979	0.0432196	0.869807	0.168097	0.122379	0.903368	0.166502	0.0425559
0.641578	0.20376	0.951711	0.716913	0.120587	0.0491003	0.753488	0.227189	0.183348	1.00884	0.158272	1.06253
0.987792	0.221605	0.463116	1.26899	0.0865836	0.176718	0.805908	0.227782	1.544	0.79382	0.0688433	1.0617
1.21066	0.149121	1.69605	0.778038	0.123993	0.0701917	0.770198	0.326752	1.67344	0.787995	0.15449	1.08892
1.26428	0.211813	0.752135	0.740299	0.0668598	0.0170245	0.619707	0.214349	1.45643	0.962679	0.169453	0.300346
1.03349	0.201638	0.918785	0.774636	0.0959012	0.0900651	0.87464	0.105068	1.18765	0.975044	0.203276	0.564659
1.15982	0.186753	0.71269	0.811613	0.105796	0.0259213	0.951463	0.245544	1.35906	0.718476	0.149387	0.368705
0.874812	0.165318	1.16126	1.11824	0.14841	0.0829542	0.927682	0.247439	1.92928	0.854789	0.1032	0.154133
1.06619	0.159518	0.241948	0.837085	0.11946	0.0384378	1.13356	0.219118	0.895157	0.873593	0.190976	0.463522
0.71951	0.150081	1.05551	0.650564	0.156886	0.0890414	0.60809	0.261341	1.21327	1.08272	0.290511	0.9206
1.32381	0.171517	1.12188	0.727671	0.0909882	0.0523386	0.599963	0.253381	1.3068	0.886469	0.119397	0.114535
1.0793	0.130575	1.76368	0.913364	0.0811771	0.0987616	0.708681	0.366745	0.367292	0.699562	0.0972498	0.380216
0.845067	0.167818	1.86822	0.86846	0.131411	0.11826	0.639288	0.286819	0.201289	0.703742	0.0949722	0.89995
0.763731	0.149812	0.80574	1.02326	0.13657	0.168542	0.676505	0.216802	0.822807	0.800585	0.0949523	0.458545
1.17531	0.157387	1.09665	0.749887	0.0825849	0.0737004	0.738954	0.156559	1.05241	1.08811	0.151751	0.952081
0.618438	0.148627	0.123294	0.920121	0.0634553	0.153458	0.799256	0.150625	0.397813	0.892982	0.154977	0.402929
0.804416	0.204484	1.08916	0.881961	0.202425	0.536041	0.696792	0.281251	0.373003	0.817248	0.0836917	0.964539
0.946761	0.173315	1.29486	0.936876	0.0783894	0.0710256	0.467643	0.191356	1.3161	0.675783	0.149006	0.942587
0.925091	0.183204	0.541659	0.98882	0.0690315	0.0597865	1.23913	0.146154	1.29788	0.885944	0.101305	0.419482
0.850695	0.141607	2.27731	0.978786	0.123197	0.105292	0.500832	0.258935	1.36379	0.72701	0.152187	0.324422
0.530814	0.171782	2.18818	0.715681	0.156807	0.140416	0.588452	0.237853	1.18989	0.810162	0.145199	0.355162
0.683588	0.214402	0.621785	0.689017	0.0915299	0.210565	0.580959	0.237901	1.06012	0.754297	0.171973	0.828104
0.936207	0.276467	1.2868	0.738965	0.100393	0.131427	0.762591	0.198993	0.696734	0.73492	0.118147	0.141484
0.997599	0.167791	0.171885	0.550864	0.142576	0.0551508	0.862281	0.283057	1.24823	0.650755	0.100917	0.611033
1.02661	0.134014	1.07975	0.977075	0.0962941	0.153131	0.842242	0.189664	0.353326	0.633905	0.147258	0.498017
1.20574	0.173412	1.16383	0.657413	0.0633091	0.0471185	0.722865	0.250532	0.716884	0.849591	0.118799	0.0349828
0.753744	0.209595	0.299841	0.647653	0.0936841	0.169935	0.746987	0.234574	0.648674	0.728632	0.144291	0.778846
0.829029	0.165194	0.296951	0.743649	0.11061	0.0853892	0.782561	0.133354	0.875946	0.770728	0.117455	0.257634
0.788318	0.224436	0.985798	0.869009	0.131184	0.0574468	0.880072	0.16994	0.59069	0.957089	0.206575	0.627231
0.60225	0.151162	1.45808	0.769659	0.114327	0.0695591	0.503048	0.218403	1.34731	0.461628	0.10818	0.755312
0.964986	0.204862	0.995631	0.602162	0.102585	0.0912516	0.795088	0.210562	0.0463544	0.876613	0.117488	0.808129
1.01679	0.346162	0.492346	0.656242	0.111206	0.0890222	0.696192	0.255385	0.899771	0.759732	0.0786742	0.114732
1.33238	0.200002	0.756274	0.648399	0.15276	0.0538392	0.95144	0.128473	0.361053	1.02909	0.195205	0.854076
0.897876	0.185148	0.923624	0.87424	0.114722	0.109748	0.853658	0.291027	0.975754	0.603612	0.13685	0.892385
0.961273	0.113505	0.867588	0.691631	0.0888883	0.0519502	0.656527	0.230635	1.10647	1.13713	0.091058	0.189497
0.984124	0.247854	0.981712	0.86368	0.0784445	0.0417776	0.620133	0.186394	0.823477	0.727651	0.16594	0.683233
0.690988	0.12921	0.718845	0.577166	0.0894264	0.129864	1.00317	0.246415	0.690066	0.947525	0.125546	0.58003
0.949493	0.182546	0.676981	0.776942	0.110054	0.0474458	0.749237	0.212398	0.851379	0.798673	0.0832024	0.978864
1.05101	0.2757	1.28232	0.875752	0.138864	0.100025	0.767992	0.156428	0.369295	0.705048	0.142917	0.601802
1.09624	0.18887	1.33201	0.687246	0.075341	0.15898	0.509474	0.379278	1.13909	0.63685	0.164474	0.180207
0.947461	0.214378	0.585272	0.804902	0.167222	0.0725988	1.14976	0.263147	0.668875	0.914951	0.222492	1.12868
0.829553	0.206777	1.05956	0.925286	0.13952	0.0400181	0.843577	0.198941	0.942557	0.798585	0.137303	0.931695
1.09865	0.23404	1.19849	0.825985	0.119946	0.0927014	0.812829	0.279014	0.958059	0.921094	0.0478286	0.106638
1.10813	0.125662	1.29779	0.818158	0.113184	0.0732927	0.696871	0.208134	0.365537	0.710243	0.184669	0.0756065
1.14756	0.197307	0.152545	0.682956	0.143161	0.131231	1.21324	0.198568	0.970362	0.654307	0.15727	0.812979
0.796966	0.292304	1.29413	0.767343	0.111495	0.0357245	0.732204	0.225446	1.54877	0.750551	0.163282	0.0637877
1.05965	0.179228	1.0189	0.842218	0.132146	0.120649	0.803787	0.247467	0.341645	0.783781	0.0906721	0.555667
1.19625	0.196134	0.351002	0.889039	0.09542	0.0809548	0.709281	0.181634	1.01795	0.701804	0.164176	0.923348
0.41334	0.209004	0.838402	0.812129	0.141101	0.0926166	0.998045	0.208749	0.0575593	0.880558	0.265241	0.745843
1.00841	0.264723	1.57135	0.938085	0.0909261	0.17123	0.513742	0.161584	0.00945835	0.744302	0.193664	1.06591
0.826457	0.174293	0.259359	0.671754	0.140817	0.0566435	0.717777	0.215439	0.0873333	0.951958	0.139221	0.328241
0.808491	0.209406	0.362148	0.786876	0.12959	0.0407005	0.840645	0.320249	0.921647	0.704318	0.249006	0.633455
1.27081	0.215807	0.741687	1.24866	0.111725	0.0919665	1.25675	0.29726	1.01402	0.68115	0.191141	0.0510108
0.792241	0.202002	1.15659	0.940965	0.116967	0.0476995	0.913581	0.248667	0.749193	0.903865	0.0959133	0.371736
2.07545	0.30094	0.099371	0.970955	0.121126	0.108602	0.771577	0.113569	0.245524	0.738399	0.0777133	0.289826
0.463688	0.148602	0.80488	0.960272	0.0884552	0.0924162	0.729257	0.193184	1.06577	0.560441	0.104883	0.498799
0.424488	0.178134	0.583078	0.906219	0.103308	0.04349	0.877287	0.0989979	1.40468	0.763548	0.151057	0.0716667
0.0729592	0.211405	0.254812	1.12183	0.110728	0.0810458	1.01536	0.2441	1.16185	0.835527	0.107605	0.478503
0.540586	0.188273	0.971325	1.20368	0.149022	0.00359354	0.810822	0.231504	0.29604	0.915889	0.145613	0.333777
1.10088	0.193698	0.681748	0.817327	0.151342	0.0425476	0.89656	0.149798	1.45227	0.948504	0.10793	0.649131
0.803401	0.229322	0.755097	0.984935	0.083487	0.0496078	1.333	0.478568	1.23193	0.805771	0.135256	0.55862
0.548155	0.346183	0.0967987	0.958937	0.140334	0.113506	1.09208	0.137602	1.25236	0.671095	0.114038	0.0625392
0.791438	0.340958	1.24687	0.987518	0.1034	0.0751135	0.697904	0.221718	0.929152	0.827298	0.15163	0.934974
0.219432	0.301943	0.73264	1.17287	0.130091	0.0236883	0.828425	0.159452	1.0958	0.885644	0.17613	0.574547
1.17736	0.255778	0.927244	0.813654	0.0816548	0.0134064	0.890449	0.314842	0.430956	0.915223	0.265042	0.802698
0.875118	0.303018	0.996683	0.936226	0.118251	0.0477783	0.998499	0.287271	1.87436	0.786086	0.237767	0.606997
0.990892	0.195194	1.17276	0.731878	0.0950735	0.107079	1.08616	0.0681029	1.72779	0.81216	0.125215	0.956128
0.85626	0.268652	0.895505	0.961377	0.0774768	0.0906969	1.58054	0.167251	1.01513	1.10247	0.207985	0.099694
1.31472	0.343541	0.692992	0.979036	0.0717299	0.0394301	0.91772	0.198493	1.08863	0.997256	0.0919558	0.266264
0.771008	0.282743	0.766938	1.11921	0.115264	0.0489918	1.09223	0.199295	1.79085	0.912168	0.153904	0.585833
1.00594	0.298535	1.15313	1.21703	0.121502	0.0281201	1.27769	0.145556	0.293843	0.994383	0.259774	0.96407
1.35212	0.291292	0.840097	0.969574	0.108095	0.113625	0.653444	0.253108	1.53361	0.726502	0.211497	0.175561
0.825008	0.195478	0.956426	0.933761	0.10839	0.0299418	1.0156	0.11023	1.22911	1.22449	0.0972704	0.753758
1.60667	0.25389	1.12256	0.71285	0.14421	0.105989	1.15358	0.152297	1.37751	0.847761	0.112277	0.283128
1.10158	0.294683	1.5921	0.983471	0.241319	0.0656138	1.41514	0.322545	0.733781	0.636319	0.0743779	0.726928
0.915898	0.188129	0.365818	0.98414	0.112126	0.095266	0.960701	0.345211	0.0919304	0.707181	0.171672	0.217749
1.15142	0.203142	0.394294	1.0069	0.100794	0.0666498	0.861128	0.1466	1.32408	0.86466	0.748974	0.487007
0.970402	0.257766	0.135213	0.986976	0.121193	0.0698531	0.922006	0.177524	1.06096	0.883936	0.178165	0.891013
0.816489	0.155059	0.920951	0.716794	0.205642	0.00729295	1.16182	0.248591	1.42016	1.02363	0.131112	0.245551
0.697352	0.188315	1.38567	0.784138	0.121067	0.0741169	0.767025	0.0852681	0.0946123	0.797586	0.164102	0.0890334
0.793623	0.292093	0.91308	1.22854	0.117461	0.0643521	0.915813	0.243438	0.0646446	0.92756	0.171829	0.771705
0.961757	0.257113	0.832895	0.807091	0.0840085	0.0796599	0.774552	0.255663	0.239882	0.709427	0.227715	0.519526
0.715993	0.341873	1.24636	0.935451	0.196396	0.0595887	1.35429	0.211209	0.605542	1.00017	0.199026	0.365656
0.706251	0.267901	1.0767	0.723724	0.110827	0.0579674	1.11056	0.433374	0.849334	0.904933	0.161448	0.150026
0.74748	0.23034	0.987781	1.38369	0.262464	0.0722672	0.59161	0.270792	1.68827	0.485291	0.200729	1.33545
0.501054	0.331257	0.54377	0.967503	0.179069	0.0662158	0.808654	0.299804	1.40351	1.01446	0.210222	0.134371
1.06157	0.172839	0.517992	1.09216	0.14039	0.0835973	1.60755	0.28107	0.991693	0.994143	0.0990631	0.553457
0.935625	0.431115	0.682711	1.1832	0.1108	0.116093	1.16029	0.207739	0.0548119	0.89034	0.22658	0.577529
1.08485	0.22131	0.891933	1.03533	0.128694	0.0370475	1.49078	0.411969	1.37501	1.01875	0.179784	0.591934
0.700871	0.175558	0.90244	0.671194	0.123681	0.0319569	0.772925	0.197925	0.936729	0.659273	0.229188	0.755019
1.06817	0.227391	0.569119	1.13571	0.183617	0.0768853	0.953273	0.292325	0.166808	0.783464	0.220353	0.733466
0.798622	0.197268	0.755379	1.00692	0.0796214	0.164294	1.26504	0.373905	1.0585	0.976832	0.176049	0.671025
1.28408	0.280897	0.824286	1.12444	0.108163	0.0547895	0.98075	0.261059	0.122434	0.961826	0.145888	0.457697
0.996935	0.222338	0.861947	1.20737	0.115528	0.048977	0.927948	0.247547	1.42923	0.83323	0.12347	0.206564
0.803481	0.162468	0.131222	1.10653	0.0896364	0.039193	1.14617	0.361405	1.23618	0.976109	0.135256	0.099394
0.977377	0.179856	0.936823	1.08906	0.110703	0.0520228	0.960119	0.262491	1.67412	0.740781	0.152762	0.0869222
1.48073	0.243488	0.445355	0.929079	0.108153	0.0911081	1.32073	0.20294	0.683926	0.76259	0.12765	0.0842727
0.781557	0.243332	0.0793068	1.36657	0.102177	0.0379942	0.984661	0.355008	1.5651	0.821789	0.0851801	0.118077
0.821711	0.156198	0.615888	1.07807	0.105129	0.0546521	0.553528	0.312093	1.31377	1.08877	0.214341	1.24707
0.561462	0.139531	0.178037	0.982953	0.12609	0.0761153	0.794033	0.182945	1.39922	0.717518	0.185454	0.739682
0.863154	0.224273	0.386964	1.30129	0.0981316	0.153907	1.04411	0.126221	1.3502	1.1361	0.191178	0.764258
0.620137	0.179151	0.0834561	1.09938	0.0738019	0.0585554	1.35714	0.293714	1.45632	1.11258	0.256464	0.521807
1.27774	0.212388	0.0761599	1.10257	0.105726	0.0626739	0.932011	0.245475	0.0712702	0.856342	0.184146	0.384986
0.578184	0.215954	0.615349	1.37254	0.124208	0.0427322	1.18947	0.404136	1.48169	0.867126	0.127176	0.0769783
0.638492	0.212501	0.981388	1.10086	0.109463	0.0612354	1.66687	0.146271	0.242777	0.928146	0.122706	0.795728
0.886149	0.124749	0.28109	1.16289	0.158468	0.0277736	1.09602	0.251981	0.126505	0.774235	0.197342	1.29993
1.10386	0.176313	0.137412	1.39745	0.118631	0.0426474	1.11751	0.0626171	1.85865	0.781376	0.0355271	0.198386
0.73922	0.17209	0.107725	1.3463	0.11866	0.0757706	1.15464	0.196799	1.385	0.747457	0.142604	0.557833
0.664113	0.283196	0.714699	1.05547	0.128934	0.112619	0.989183	0.298177	0.962987	1.18004	0.105324	1.0809
1.02129	0.133704	0.146318	1.07766	0.226852	0.0892374	0.71652	0.0944653	1.6994	0.767892	0.202726	0.515286
0.750475	0.12613	0.152768	1.36244	0.190419	0.0845396	1.03286	0.204504	0.265786	0.792972	0.125748	0.398361
0.634245	0.146722	0.17478	1.07946	0.117356	0.0170166	1.13381	0.288167	1.14723	0.672575	0.110622	0.984525
1.14147	0.187062	0.611424	1.50358	0.124095	0.0910722	0.889815	0.204931	0.890102	0.422649	0.102775	1.35072
0.716244	0.176763	1.62793	1.45296	0.15161	0.065165	0.542848	0.281485	0.841865	0.64588	0.175528	1.85858
0.742918	0.175121	1.2317	1.51235	0.146963	0.0995517	1.31815	0.3262	0.982827	0.76851	0.226317	0.367865
0.80666	0.218477	1.01537	1.30156	0.135543	0.0420743	0.979384	1.05248	0.45386	0.625596	0.134709	1.38324
0.715004	0.236244	0.608682	1.10731	0.16587	0.0312481	0.73398	0.288542	1.32341	1.02217	0.116884	0.475316
0.674147	0.132778	0.752067	1.74349	0.141379	0.0621813	1.20728	0.116345	0.649158	0.708342	0.102874	0.189962
1.32312	0.153057	1.00815	1.44596	0.197336	0.0645184	1.11861	0.175164	1.33514	0.578567	0.140236	0.127501
0.737585	0.349444	0.617096	1.18036	0.169513	0.109505	1.05144	0.0677276	0.372659	0.743715	0.117072	1.33636
0.93555	0.210199	0.226083	1.56094	0.161669	0.0997643	0.768415	0.331753	0.111112	0.999935	0.177922	1.28542
0.941632	0.394702	0.635954	1.03649	0.175517	0.0974928	0.898569	0.299331	0.76633	0.593043	0.250022	0.670456
0.58912	0.190871	0.821774	1.45781	0.174516	0.138279	1.00275	0.179701	0.131844	0.686972	0.159807	0.508211
0.549572	0.260634	0.164621	1.52258	0.181967	0.0761048	0.863133	0.277458	1.16074	0.719053	0.0954394	0.457884
0.989488	0.197012	0.294545	1.70601	0.167994	0.112604	0.912655	0.334966	0.219478	0.811995	0.200982	0.620789
1.41726	0.148573	1.29212	1.58879	0.109624	0.141518	1.06515	0.180809	1.03323	0.605937	0.191257	0.470579
1.75653	0.123534	1.11329	2.16505	0.154918	0.0867831	0.753136	0.239061	1.49176	0.714249	0.136747	0.186511
0.714469	0.228758	0.630093	1.13289	0.214096	0.0558639	0.774212	0.237591	1.22223	0.89548	0.132905	0.0433063
1.37729	0.226768	1.26847	1.58733	0.173032	0.0591635	0.994676	0.0794557	1.10107	0.902145	0.216812	0.206773
1.0792	0.168252	0.209141	1.83847	0.120513	0.191734	1.2649	0.224963	0.147896	1.1546	0.116976	0.224836
0.988671	0.218245	1.21366	0.879155	0.33181	0.102345	0.955163	0.272605	1.14661	0.949978	0.187954	0.815436
1.22354	0.138935	0.73927	1.54032	0.197712	0.0883397	0.912886	0.135069	1.06813	0.684251	0.150919	0.12055
1.28309	0.346198	0.775714	0.981257	0.265556	0.102742	1.11046	0.211858	1.46586	0.905168	0.159887	0.379341
1.0653	0.33755	0.921578	1.08016	0.123802	0.0197999	1.05661	0.259888	0.131973	0.575889	0.193247	0.885954
1.22181	0.207142	0.710899	0.792064	0.080772	0.152883	0.686122	0.297178	0.996381	0.809159	0.300589	0.104804
0.740987	0.430453	0.154874	0.884147	0.157547	0.0540571	0.971731	0.256539	0.400613	0.883991	0.30454	0.703916
3.07812	0.231175	2.03294	0.891891	0.29715	0.0468831	0.894477	0.333802	1.07197	0.894917	0.117412	0.973742
0.906995	0.171835	0.319734	0.893616	0.136625	0.152316	1.08553	0.116079	1.16247	0.871746	0.164053	0.992548
1.2462	0.164522	1.53171	1.88052	0.145268	0.043238	1.05011	0.122811	1.14975	0.794172	0.200246	0.843713
1.50926	0.115035	0.027632	1.24649	0.125741	0.193376	1.48267	0.375778	0.366746	1.14181	0.12494	0.754778
1.11043	0.200539	1.18174	1.03887	0.0981219	0.0452487	0.832081	0.206059	0.495563	0.738643	0.18019	0.684619
1.39669	0.210669	1.2445	1.08273	0.189264	0.0570837	1.59353	0.154776	0.9328	0.916066	0.160171	0.081648
1.0846	0.248358	1.46197	2.05384	0.183412	0.0713948	0.919885	0.0622428	0.894048	0.700596	0.0836785	0.399977
1.08584	0.0517513	2.11347	1.789	0.134684	0.0302507	0.933736	0.117839	0.1671	0.663309	0.0933994	0.82035
1.38911	0.231382	1.14278	0.860877	0.130931	0.0654135	1.51079	0.220967	1.27999	0.794493	0.0653545	0.118049
1.19708	0.178635	0.372639	1.33665	0.16506	0.153606	1.0139	0.268959	0.955356	0.564854	0.0785026	0.256259
1.15431	0.119743	0.302183	0.887146	0.20503	1.14483	0.985604	0.149277	0.201906	0.63828	0.175724	0.573075
1.30313	0.327449	1.59537	0.863165	0.143223	0.136692	1.72853	0.246953	0.156166	0.83256	0.120075	0.124269
1.41159	0.130341	1.28354	1.06721	0.125316	0.104198	2.05183	0.216181	0.385832	0.796066	0.0868437	0.429265
0.986528	0.228023	1.57264	1.02963	0.137362	0.253221	1.22161	0.103193	0.512615	0.823591	0.0583939	0.7226
1.36919	0.312641	0.575979	1.26193	0.115856	0.106229	1.03278	0.166022	1.00297	1.031	0.143267	0.486011
0.827879	0.234088	0.816099	1.02598	0.143989	0.141538	0.137737	0.345329	1.24344	0.860374	0.108591	0.371435
1.09086	0.254604	1.4082	1.56978	0.158829	0.0904939	1.16301	0.290083	1.12418	0.885371	0.0869376	0.231003
1.6011	0.156168	0.594928	1.54737	0.192994	0.201272	0.94543	0.375647	0.610173	1.02354	0.182293	0.593795
1.20188	0.107801	0.553017	1.52712	0.229014	0.153756	0.888755	0.208712	0.156537	0.728382	0.220487	0.236734
1.64328	0.24877	0.744006	1.33348	0.127555	0.342679	1.01544	0.361668	0.407404	1.10342	0.104546	0.735792
0.856896	0.121937	1.52271	0.768717	0.193111	0.168854	0.757813	0.126941	0.167253	0.964734	0.17572	0.114194
0.80527	0.174211	0.280873	1.54089	0.16968	0.11047	1.52577	0.186466	1.09245	1.16915	0.0821975	0.671953
0.919227	0.24021	0.836675	1.07801	0.0897633	0.201457	1.26455	0.481079	2.37345	1.01651	0.0922067	0.615137
1.24686	0.1394	0.8745	1.57342	0.126739	0.0903128	1.30584	0.243784	1.63978	1.25109	0.205941	0.618974
1.38044	0.168217	2.47916	0.628044	0.157098	0.0754346	1.46087	0.0337714	1.07343	0.73946	0.120662	0.0819209
0.759758	0.221395	0.946506	1.99617	0.122658	0.0491905	1.15938	0.419558	1.17753	1.26188	0.118445	0.101393
0.631287	0.130413	0.201429	1.35446	0.177195	0.0359923	1.11201	0.346442	0.505311	1.08813	0.15761	0.532999
1.01143	0.20823	0.174649	1.29983	0.159443	0.118975	0.833601	0.352933	1.32512	0.879734	0.119363	0.487096
1.11576	0.318558	0.303001	1.18977	0.130894	0.202591	0.957667	0.314402	0.256021	1.13613	0.0918539	0.810902
1.09004	0.210702	1.30917	1.31834	0.148429	0.104683	1.43002	0.425501	1.13861	0.943689	0.194975	0.462992
0.724601	0.185703	1.75912	1.36053	0.189444	0.18597	0.846671	0.195649	1.37876	1.20935	0.0992869	0.0905811
0.634385	0.187478	0.650409	1.22006	0.18557	0.116237	1.22135	0.239026	1.03787	0.924777	0.19343	0.247977
1.09427	0.27874	0.697283	1.38557	0.158888	0.100875	0.950077	0.190084	0.712491	0.99413	0.0844993	0.390313
0.762569	0.271617	0.629389	1.57097	0.168281	0.0700762	1.15498	0.174884	1.38952	0.901218	0.185825	0.686419
1.06207	0.108399	0.683682	1.47861	0.183349	0.0463722	1.00474	0.215972	0.968354	0.974826	0.188759	1.03963
1.70206	0.238003	0.604983	1.36361	0.226748	0.229117	0.994471	0.207791	0.35021	0.926159	0.124216	0.264031
0.903718	0.241645	0.56983	1.46361	0.137628	0.0506167	0.856748	0.847601	1.35629	0.70638	0.203657	0.20193
1.01837	0.24924	0.131995	1.23557	0.121807	0.0886328	0.812911	0.221288	1.05604	1.02502	0.181343	0.266645
0.577494	0.149246	3.23583	1.45305	0.0987239		1.04803	0.206545	0.63009	1.03733	0.109413	0.277474
0.765858	0.1758	0.493908	1.19491	0.282145		1.20127	0.0649266	1.33974	1.93975	0.0888133	0.0634906
0.754344	0.0987976	0.633289	1.36578	0.122963		1.02961	0.190728	1.51583	1.2651	0.0690046
0.876767	0.279375	0.307589	1.39414	0.200266		0.943841	0.0881495	0.901674	0.828571	0.171174
0.852227	0.219192	0.647849	1.59312	0.202325		0.758694	0.101261	1.29443	1.37137	0.0701255
0.607717	0.177115	1.37112	1.31021	0.188148		0.944365	0.192758	1.45903	1.06244	0.0462655
1.09222	0.0230104	1.22281	2.15229	0.102423		0.970202	0.785287	1.33147	1.27146	0.0855168
0.758136	0.143324	1.97428	0.927721	0.16173		1.11847	0.230148	0.839554	0.785688	0.041072
0.513354	0.0978018	0.755194	0.974722	0.157901		0.782995	0.117508	0.190428	1.38436	0.0402541
1.22619	0.187111	0.562528	0.873827	0.232733		1.02628	0.236615	0.575158	1.49545	0.104917
0.78345	0.278184	0.580275	1.2335	0.188194		0.878813	0.132156	1.40092	1.49679	0.0832912
0.827181	0.16715	0.168354	1.05361	0.18039		0.883391	0.208156	0.433617	0.912618	0.096462
1.02926	0.157823	1.23624	1.46339	0.160257		0.865368	0.232005	1.64823	0.78868	0.14444
0.585318	0.0725573	2.094	1.65162	0.28233		1.08745	0.245668	0.196929	1.13156	0.120089
0.902052	0.1591	0.443744	1.10631	0.141153		1.00591	0.135254	1.21179	0.72232	0.0399782
1.08859	0.0559087	1.43395	1.09835	0.221729		1.36734	0.176477	0.894933	0.903624	0.11441
0.653613	0.0611252	0.92344	1.1579	0.191096		0.973544	0.0929482	0.246727	1.19944	0.0677745
0.618902	0.139944	0.109057	1.85088	0.209503		1.10156	0.211534	1.03626	1.03956	0.129492
0.646941	-0.00873861	2.14162	1.13998	0.348708		0.899638	0.352695	1.56423	0.916533	0.123665
1.06003	0.0749732	1.29435	1.35003	0.195592		1.37581	0.308829	0.16246	0.94481	0.0818182
0.920928	0.162978	0.728731	1.32549	0.14103		1.92137	0.573438	1.44697	0.931167	0.184039
0.688988	0.127817	0.161332	1.19135	0.235544		1.25982	0.113178	0.69548	1.16325	0.145951
0.621084	0.086438	0.751946	1.75333	0.112696		1.12866	0.37478	0.814486	0.986614	0.110681
0.599048	0.0836546	1.24398	2.01903	0.188789		0.946232	0.319069	1.38192	0.989598	0.160985
0.814993	0.165276	0.14637	1.89143	0.240652		0.910021	0.360003	0.651336	1.39826	0.0930224
0.842782	0.0579778	1.40268	1.13277	0.162631		1.08664	0.3067	1.48801	0.987826	0.075275
1.16088	0.112435	1.05124	1.28414	0.2245		0.921458	0.19566	1.00526	1.54212	0.0621247
1.01475	0.163374	1.34774	1.83195	0.127904		0.774891	0.122751	1.1042	1.28903	0.141701
0.789636	0.106789	1.04941	1.82139	0.144697		1.45826	0.168674	0.161202	0.868856	0.135046
0.787609	0.128264	1.37491	1.04756	0.13174		1.20451	0.202166	0.533719	1.41588	0.116769
0.801303	0.131344	0.445169	1.26513	0.172262		0.964375	0.335622	1.52799	0.916353	0.0888683
0.561973	0.122972	1.14657	1.16494	0.186707		1.02447	0.360659	1.53748	1.00559	0.10375
0.799414	0.271839	1.18483	1.5168	0.161295		0.993884	0.340976	1.3024	1.39593	0.152249
0.908357	0.123114	0.787049	1.24261	0.154597		0.987288	0.303772	0.270236	1.29165	0.110095
0.828429	0.232795	1.43338	1.00344	0.153728		1.18227	0.302396	0.385097	1.51077	0.0582758
0.737193	0.336752	0.980586	1.22238	0.125994		0.969062	0.225957	0.963173	1.84819	0.0836741
0.665705	0.34427	0.449326	1.44004	0.166453		1.07859	0.315908	0.431862	1.25408	0.0975484
0.875384	0.182831	0.738222	0.846853	0.101559		1.16854	0.32902	0.935756	1.42328	0.0615511
1.00749	0.200897	1.06766	1.27495	0.121217		1.12807	0.266618	0.392377	1.1297	0.111905
0.715579	0.232523	0.920344	0.909299	0.184854		1.53946	0.214192	1.02587	0.958587	0.085717
1.5293	0.308871	0.107564	1.45867	0.119326		1.0808	0.4148	1.20804	1.45951	0.14237
1.35961	0.270904	1.34131	0.947805	0.309367		1.48363	0.296235	0.982212	1.23995	0.0952267
0.599691	0.24695	0.361599	1.04871	0.246423		0.883797	0.283839	1.96427	1.6238	0.0798692
1.00602	0.267704	1.24685	0.961449	0.197575		1.03976	0.326233	0.840529	1.23639	0.109937
1.10044	0.274874	1.2517	1.00005	0.180922		1.01626	0.261948	1.4114	1.36325	0.129973
1.84919	0.222743	0.299169	0.636062	0.123288		1.10015	0.269153	0.511048	1.07433	0.10064
0.773386	0.373948	0.1887	1.17495	0.192473		0.880305	0.159845	1.51548	1.07515	0.103992
0.862612	0.131115	0.419082	0.923166	0.0897396		0.943483	0.0841094	1.58022	1.18143	0.123928
0.943638	0.264942	1.60834	1.12801	0.198034		0.944066	0.274608	0.469482	1.1612	0.137474
1.01956	0.266272	0.990321	1.04406	0.270764		1.35352	0.285417	1.2807	1.20728	0.0715632
1.00818	0.248756	0.339447	0.960424	0.09395		1.15517	0.22675	1.20409	1.15181	0.124484
0.938641	0.194798	0.917276	1.30098	0.154131		0.864138	0.258538	1.77671	0.742645	0.0666228
0.886683	0.240578	0.277312	0.872951	0.153951		1.31192	0.150448	0.0778382	1.23781	0.115602
1.11986	0.0843754	0.2019	0.988246	0.351175		1.12514	0.209991	1.43554	0.733931	0.0770553
1.47997	0.117893	1.24598	1.16683	0.183053		0.704571	0.166818	1.78647	0.927846	0.0691235
0.822042	0.258682	0.503728	1.01056	0.184885		0.919267	0.273755	1.46873	0.977323	0.169231
0.762212	0.142572	1.518	1.30878	0.228646		1.0102	0.296337	2.0941	0.882412	0.0602872
1.16099	0.347619	0.423975	0.880562	0.122501		1.39031	0.350754	0.0870067	1.23689	0.0551905
0.610231	0.414091	1.02007	0.832394	0.128065		1.32304	0.391734	0.0930812	1.28987	0.17655
0.85905	0.183711	0.266355	0.945299	0.203308		0.830444	0.476883	0.0899218	0.902606	0.0613391
0.867896	0.196387	0.103525	1.10815	0.208709		1.14116	0.337013	0.15354	0.906394	0.0813964
1.34771	0.0569613	0.852996	1.1812	0.33831		1.17853	0.306698	1.66538	0.895459	0.168427
0.986789	0.207898	0.196034	1.02829	0.256645		1.18573	0.231072	0.0834312	1.0976	0.147869
1.08343	0.369501	0.891027	1.29417	0.121122		0.960436	0.286072	1.04586	1.31771	0.102654
1.18371	0.210898	0.757479	0.906248	0.213198		0.907702	0.31415	1.35671	1.26153	0.163527
0.775897	0.221417	0.692301	1.03568	0.151041		1.07369	0.329196	1.74109	0.851033	0.259239
0.722753	0.215517	1.14442	1.16001	0.212652		1.34765	0.155392	1.48032	1.18209	0.227672
1.64842	0.342013	0.75612	1.21218	0.1614		1.27197	0.322878	0.91011	0.89976	0.0714914
0.69112	0.167314	0.733448	0.737174	0.154139		0.894187	0.264193	1.28518	1.04163	0.0811998
1.01222	0.205524	0.509759	1.0711	0.151489		1.06719	0.294038	1.30025	0.994399	0.1831
1.34072	0.177786	1.28559	0.920827	0.104069		0.944256	0.30852		1.41521	0.1219
1.4842	0.131183	0.031079	1.0607	0.112332		1.04385	0.300158		1.33079	0.110089
0.861752	0.224302	0.975306	1.00568	0.10653		1.16751	0.32288		1.01239	0.217319
1.26945	0.208779	0.81732	0.972955	0.181885		1.20395	0.280682		0.989409	0.17683
0.974391	0.177765	1.08639	1.35644	0.144198		1.40365	0.319342		1.28932	0.154908
1.55019	0.275449	0.822526	1.13597	0.116574		1.0747	0.376889		1.10625	0.233833
1.08559	0.196452	1.37235	0.753644	0.119473		1.15805	0.342693		1.30532	0.141669
0.788735	0.25644	2.06546	1.23289	0.213279		1.27857	0.266514		1.14534	0.162062
1.44527	0.17445	0.979755	0.77704	0.0928117		1.02044	0.327667		0.85836	0.11576
1.02312	0.0157366	0.600848	1.04066	0.16166		0.869169	0.158512		1.19927	0.10301
0.912362	0.0997647	1.32175	1.20747	0.129761		1.40124	0.305511		1.18424	0.184373
1.21828	0.173623	0.0832842	1.1775	0.140771		1.12058	0.11509		1.05116	0.202115
1.12614	0.104942	1.09625	1.16234	0.150757		1.06286	0.282049		1.10954	0.188834
0.889466	0.190052	0.763561	1.23727	0.302025		1.37904	0.145173		0.96851	0.159424
1.11646	0.120682	0.624807	1.30038	0.139658		1.27001	0.0725918		1.31556	0.190415
1.24581	0.161235	0.587461	1.5847	0.147048		1.00844	0.0436418		0.805985	0.18234
0.987564	0.207181	0.928016	1.1878	0.142304		1.28395	0.11495		1.27666	0.267501
0.969261	0.161916	1.43315	0.911855	0.199523		1.07795			4.30205	0.107381
1.39684	0.267577	0.89251	1.77044	0.192299		1.36107			1.14384	0.183659
0.704828	0.147807	0.376424	1.76007	0.17973		1.07336			1.11292	0.122795
1.062	0.159728	0.708547	0.955974	0.144687		1.197			0.790197	0.103833
1.04089	0.08477	1.22812	1.36868	0.180856		1.13063			0.95607	0.165971
1.14792	0.0946991	0.848031	1.13295	0.176587		1.20199			0.895331	0.109031
0.936136	0.0997827	0.820506	1.26758	0.152092		1.1815			1.57463	0.145784
0.858997	0.17938	1.31043	1.05702	0.201685		1.15873				0.164465
0.992985	0.155069	0.161832	1.6307	0.174553		1.29141				0.177687
1.40741	0.115113	1.59624	1.15474	0.138525		1.32786				0.0879198
0.777816	0.165465	0.856678	1.13967	0.250679		0.829051				0.25641
1.016	0.248759	0.194389	0.81587	0.159504		0.883853				0.180747
0.820564	0.429452	0.0950546	1.25625	0.216684		0.788245				0.125195
0.927843	0.164295	0.731613	1.42781			1.50097				0.134083
1.31146	0.220354	1.487	1.1334			1.65586				0.169535
1.04735	0.216624	1.08297	0.902496			1.01075				0.19585
1.13088	0.1652	0.884019	1.21847			1.22405				0.199776
0.831317	0.126938	0.925096	0.96296			1.1493				0.206561
1.15209	0.129623	0.867997	1.58502			0.930417				0.31009
1.04704	0.466932		0.974177			1.10304				0.0940046
0.70635	0.297555		1.08607			1.26933				0.235402
1.22727	0.160015					1.4593				0.0914988
1.16189	0.360845					1.01302				0.125672
1.05416	0.291662					1.25338				0.225336
1.10109	0.260292					0.978923				0.191177
0.847815	0.245166					0.9711				0.159647
1.55138	0.344343					1.04049				0.112343
1.24334	0.209484					1.07048				0.125245
1.18592	0.301612					1.23031				0.186764
1.0883	0.294907					2.01013				0.0949069
1.70336	0.270659					1.65989				0.15315
1.04292	0.170504					0.858948				0.176702
1.0139	0.388086					1.09052				0.158415
2.46762	0.117715					1.62814				0.110273
1.16799	0.307247					1.34446				0.116008
[truncated: 144 more rows]

## Sheet: Fig 7g
TFIIS-UVSSA competition assay
		Gel1								Gel2								Gel3
UVSSA	TFIIS (nM)		Not cleaved	Cleaved	background	non cleaved -background	cleaved - background	% not cleaved			Not cleaved	Cleaved	background	non cleaved -background	cleaved - background	% not cleaved			Not cleaved	Cleaved	background	non cleaved -background	cleaved - background	% not cleaved
yes	5	1	12461.6	1894.53	1188	11273.6	706.529	94.1025		1	3758.9	866.145	627.415	3131.49	238.73	92.9165		1	10010.3	1825.25	1039.6	8970.72	785.65	91.9473
yes	10	2	9291.46	2490.67	1188	8103.46	1302.67	86.1508		2	4127.77	1147.84	627.415	3500.36	520.422	87.0567		2	9182.72	2381.37	1039.6	8143.12	1341.77	85.8536
yes	20	3	10744.8	2846.46	1188	9556.81	1658.46	85.2125		3	4207.14	1217.99	627.415	3579.72	590.58	85.8384		3	10334.1	2671.47	1039.6	9294.46	1631.87	85.0648
yes	40	4	9838.1	3104.42	1188	8650.1	1916.42	81.8633		4	3825.34	1305.3	627.415	3197.93	677.882	82.5099		4	10483.6	3174.57	1039.6	9444.02	2134.96	81.5617
no	5	5	9359.33	4000.76	1188	8171.33	2812.76	74.3924		5	3965.18	1565	627.415	3337.77	937.588	78.0699		5	9819.04	3748.73	1039.6	8779.44	2709.13	76.4189
no	10	6	7976.79	5919.32	1188	6788.79	4731.32	58.9299		6	3584.09	2097.5	627.415	2956.67	1470.08	66.7909		6	8153.91	5065.77	1039.6	7114.31	4026.17	63.86
no	20	7	6102.12	7084.4	1188	4914.12	5896.4	45.4568		7	2798.47	2552.63	627.415	2171.05	1925.22	53.0007		7	6695.13	6484.23	1039.6	5655.52	5444.63	50.95
no	40	8	3908.44	8948.43	1188	2720.44	7760.43	25.9563		8	2072.47	3573.42	627.415	1445.06	2946.01	32.9091		8	4507.56	8336.66	1039.6	3467.95	7297.05	32.2151
