# Supplementary material for: Structural basis for RNA polymerase II ubiquitylation and inactivation in transcription-coupled repair
Source: Nat Struct Mol Biol. 2024 Feb 5;31(3):536–47. doi: 10.1038/s41594-023-01207-0 (PMC10948364; doi:10.1038/s41594-023-01207-0)
Supplement: Supplementary file 17 — Recovery of RNA synthesis quantifications. [file 41594_2023_1207_MOESM17_ESM.xlsx]

## Sheet: ED Fig 3b
	WT_mock	WT_9J26h		ELOF1-KO_mock	ELOF1-KO_9J26h		ELOF1-KO + WT_mock	ELOF1-KO + WT_9J26h		ELOF1-KO + 30-31-32_mock	ELOF1-KO + 30-31-32_9J26h		ELOF1-KO + 55-79_mock	ELOF1-KO + 55-79_9J26h		ELOF1-KO + 5A_mock	ELOF1-KO + 5A_9J26h				WT_mock	WT_9J26h		ELOF1-KO_mock	ELOF1-KO_9J26h		ELOF1-KO + WT_mock	ELOF1-KO + WT_9J26h		ELOF1-KO + 30-31-32_mock	ELOF1-KO + 30-31-32_9J26h		ELOF1-KO + 55-79_mock	ELOF1-KO + 55-79_9J26h		ELOF1-KO + 5A_mock	ELOF1-KO + 5A_9J26h
07-feb-2022	131.594	70.5321		106.96	85.188		88.9279	101.408		103.058	50.7421		79.3738	117.299		116.999	20.2895			count 7 feb 2022	285	190		253	109		314	185		243	196		267	257		331	248
	97.1424	73.0076		80.1029	38.7235		82.1578	84.0257		84.0769	34.3842		127.455	69.5898		123.081	13.4657			count 22 feb 2022	301	206		267	183		331	256		341	228		379	264		342	241
	101.879	72.3512		65.6167	24.611		37.3184	111.952		104.78	18.2569		93.5238	113.589		112.248	33.3322			count 10 mrt 2022	335	194		313	176		368	212		310	178		302	238		289	189
	93.2322	28.054		106.362	62.2426		63.1361	147.334		117.593	35.4345		81.3846	106.259		101.904	23.4352			total count	921	590		833	468		1013	653		894	602		948	759		962	678
	142.941	66.9345		95.1543	48.332		85.9009	89.1702		120.7	30.0679		111.446	97.7624		113.199	35.1711
	98.1653	85.7912		93.5949	34.7822		102.198	127.731		117.354	21.4579		105.135	67.7909		127.456	42.9719
	89.9308	65.2188		118.652	40.4051		86.2137	41.6696		135.066	27.4938		146.368	126.862		149.811	41.3656			average 7 feb 2022	100	64.1628		100	46.9241		100	77.2167		100	30.3625		100	102.867		100	31.9693
	113.77	76.4607		89.5614	53.0478		94.7842	66.7227		100.383	24.4668		132.519	104.934		150.907	39.7832			average 22 feb 2022	100	98.7027		100	60.7885		100	110.965		100	53.8621		100	106.091		100	50.9993
	82.6943	82.2819		108.792	51.1453		112.219	104.396		85.7567	87.9876		135.493	149.428		105.879	36.7893			average 10 mrt 2022	100	76.6354		100	50.943		100	99.3457		100	41.5179		100	92.8603		100	32.663
	121.283	71.0796		104.406	26.2806		119.894	85.9693		117.71	26.0097		142.133	120.246		121.918	14.1769			average of repeats	100	79.8336		100	52.8852		100	95.8426		100	41.9142		100	100.606		100	38.5438
	102.695	87.3972		127.57	68.5642		85.3067	124.651		97.1473	25.7529		108.81	51.3368		138.389	63.2746
	129.124	78.729		102.662	14.45		88.229	110.797		109.66	54.6622		118.65	86.217		120.306	14.9319
	106.483	94.5695		81.366	25.7261		141.772	138.706		129.718	42.3714		132.663	91.5892		149.645	40.4481
	216.149	76.9162		62.318	117.066		101.59	39.0735		106.758	32.5119		118.298	118.32		157.746	42.6942			stdev 7 feb 2022	22.0629	21.4262		33.5743	21.5391		21.356	25.744		18.9088	16.0181		20.9359	34.4276		17.4239	15.735
	104.557	71.4837		85.589	49.307		128.171	110.244		113.57	40.6161		121.58	68.3328		125.781	37.7321			stdev 22 feb 2022	23.0338	29.9709		26.252	26.3622		19.2974	38.6557		22.8911	23.0695		24.0662	27.2524		31.5959	22.9487
	91.741	34.9054		108.334	76.5217		114.192	48.0847		132.355	18.4331		95.44	84.4903		112.124	25.399			stdev 10 mrt 2022	33.2383	29.0831		34.6704	27.1336		37.7168	35.5963		28.1238	15.3827		23.8358	33.0398		25.3361	16.9767
	103.738	107.627		129.881	17.2649		75.3307	110.974		132.805	48.9433		84.1309	56.3676		143.11	43.2245			stdev of repeats	6.19088	4.698		4.57686	3.03192		10.0928	6.74709		4.62162	4.26642		1.74454	3.80578		7.10205	3.85667
	114.004	84.2745		101.669	59.5081		116.106	80.9831		124.407	55.3155		126.541	107.196		121.2	25.9692
	96.2361	77.842		81.2356	42.7224		97.7083	117.403		123.567	20.8998		124.219	63.1138		117.554	20.6293
	127.755	83.0697		169.279	60.6685		125.265	81.3881		113.238	22.6928		88.671	142.77		123.46	48.8561
	100.519	96.6282		97.7736	43.1214		99.5779	84.0442		114	85.476		94.7141	108.483		124.355	26.9713
	105.771	81.0122		124.403	35.4895		118.87	33.0193		120.21	59.4971		104.634	115.334		137.375	84.9083
	109.276	84.1394		122.699	16.8933		109.514	116.5		102.848	24.6001		125.8	150.206		118.966	32.9649
	97.4903	81.3889		140.986	18.3677		99.2812	118.007		88.7419	106.195		126.024	25.9515		103.081	32.5327
	116.084	72.2363		110.353	32.965		80.4012	92.4564		92.2805	58.2162		102.777	45.6684		119.521	23.4893
	108.129	63.4795		52.2628	52.5913		70.2039	103.348		95.2442	81.6117		83.8589	98.7907		116.196	47.3667
	116.085	43.0454		122.481	91.024		82.4577	79.3071		95.4139	38.7089		110.026	112.337		118.844	35.5859
	104.346	67.1668		112.083	29.9986		71.6956	79.2129		80.4898	21.7395		117.057	93.0756		104.641	33.1596
	104.484	57.3583		122.917	71.3138		102.05	101.02		120.687	46.8885		130.998	158.435		123.147	48.1514
	117.609	62.6358		127.668	25.6079		103.668	29.1081		104.545	27.2062		119.58	101.067		112.119	71.71
	137.687	61.0024		135.235	8.3699		95.1556	79.7862		123.655	37.583		87.0751	122.591		128.064	29.6196
	99.1284	71.2714		132.812	41.6257		97.5999	127.554		115.222	29.6912		177.757	100.447		106.37	22.3051
	77.7313	64.5225		164.596	56.4756		80.5436	71.6917		95.6084	30.1637		136.306	90.2919		112.279	44.1709
	118.736	62.9317		102.576	35.6189		113.978	107.199		104.33	29.0122		147.258	128.836		106.26	3.88826
	105.956	79.8873		-27.8114	69.8678		105.228	19.4687		113.087	33.3081		138.55	88.8305		117.401	31.5508
	124.387	60.058		125.979	33.4019		102.51	88.1411		114.297	34.2901		116.386	48.8054		109.56	46.3935
	86.9743	63.5814		98.7271	34.4789		107.354	69.9443		79.4946	35.4448		94.7248	128.181		123.935	64.7242
	60.7987	69.5281		106.224	25.7605		102.991	97.6258		100.282	26.0008		154.476	87.937		102.802	20.8412
	115.843	45.9842		97.7652	41.4948		94.5609	50.1347		135.931	20.131		126.287	104.231		99.7381	13.478
	96.3366	105.597		132.701	22.2518		121.746	63.5171		81.1104	36.9729		160.994	44.5644		132.358	88.7779
	129.464	78.5337		175.613	26.3162		135.517	54.0426		101.778	31.5033		135.038	84.2333		83.849	33.2263
	106.504	98.2053		352.141	20.6047		126.727	102.553		94.3986	34.4254		124.257	142.041		101.005	54.336
	99.1978	50.5627		134.152	44.807		133.833	125.775		88.8271	21.3466		125.154	85.5483		92.8036	36.1173
	102.911	69.9258		126.377	25.2694		127.193	101.113		95.2633	58.9906		89.4963	93.3254		97.2592	26.3196
	125.582	93.0184		132.688	52.0026		107.113	89.8411		88.3044	31.0224		100.559	96.2389		99.3021	48.9236
	81.6686	55.1171		87.06	80.0776		78.0125	86.7522		105.096	25.419		107.565	52.1215		106.85	30.8691
	121.542	67.7794		114.339	32.9119		112.106	69.5965		85.6918	49.5467		123.347	86.3827		98.7443	29.0054
	100.34	61.5507		119.228	85.1346		92.1889	104.386		88.86	36.6784		102.45	59.575		77.4428	30.3551
	90.5697	55.7378		107.352	33.5879		107.671	75.39		98.0504	28.1748		130.286	105.901		76.1975	17.1777
	116.668	84.7647		91.8889	61.5745		111.253	100.748		90.0652	18.1845		148.63	102.764		86.3108	32.8887
	118.169	68.315		61.8687	33.2296		81.8973	89.5099		96.8634	21.8227		125.432	100.088		87.8222	16.5098
	126.704	71.7543		82.1717	61.7311		86.8202	15.0984		114.396	23.3014		115.788	76.9243		93.2411	33.3717
	112.849	58.3829		198.988	15.5595		111.333	87.2301		133.933	19.3745		139.162	82.8385		103.921	21.692
	104.206	78.016		101.265	53.0812		112.124	77.4093		98.1396	35.0698		134.83	51.0789		86.7867	27.2718
	96.5918	50.683		86.219	72.9668		122.263	92.5305		97.1383	19.167		126.198	87.5253		86.8443	30.7557
	75.8244	68.5987		96.3638	48.4083		93.5783	36.2851		84.9498	38.4306		104.406	67.1632		104.971	30.1631
	76.6295	65.5289		86.2209	73.215		103.396	76.0499		102.449	34.9817		107.899	68.5346		110.815	8.71444
	84.7157	59.0516		79.3817	57.0533		111.823	59.6766		105.557	43.5681		127.282	118.98		100.191	14.4161
	65.0889	58.2924		119.247	24.9132		77.9746	81.5851		107.346	44.6605		88.6549	64.2358		104.01	14.2766
	86.8433	67.656		93.8975	35.2005		104.919	78.0136		93.7236	31.3735		116.172	111.704		94.5574	19.6065
	98.0031	55.2888		98.7481	4.68347		107.939	86.5943		105.224	21.9652		88.1363	84.1296		100.388	19.4895
	97.6287	61.5107		108.401	46.8676		76.6458	94.6241		131.372	16.5037		109.795	91.9131		84.5953	82.5356
	106.377	54.0276		105.567	40.4492		108.704	87.5053		109.298	35.7076		108.031	120.419		94.7118	30.329
	91.0427	69.6612		116.304	51.893		114.742	82.9262		125.211	5.75785		116.838	103.919		95.0629	19.6757
	78.2238	27.8043		88.5355	39.0692		98.7428	77.2091		102.686	36.1525		97.5382	99.4098		91.1126	28.8235
	79.331	72.8414		72.3254	109.756		136.81	67.5719		131.88	13.5588		105.4	89.1582		85.6607	26.6103
	99.1757	51.8776		71.3141	67.4569		110.772	80.0261		117.331	16.3272		118.494	105.026		98.7912	25.3353
	93.9829	63.5385		95.9762	41.9274		124.302	84.2334		102.152	20.4677		80.885	99.9554		97.3316	34.5273
	119.736	92.9812		97.5081	34.4084		97.1485	43.4576		91.9703	14.883		106.598	76.2254		85.5855	80.5897
	123.622	38.0135		102.76	75.6469		106.112	88.4949		92.1645	20.2548		124.077	97.5391		80.8488	46.9988
	115.158	45.026		112.347	43.575		127.153	56.1923		73.5892	23.2549		109.262	103.472		109.965	47.1936
	81.904	78.2943		112.2	39.6522		109.131	71.3366		40.6255	43.9234		110.242	143.012		87.5193	29.5671
	126.21	82.9217		89.6099	71.1808		126.832	68.9339		100.141	29.6723		121.861	118.674		106.598	10.6901
	112.635	35.3855		72.1695	54.0992		124.278	60.8224		138.651	49.873		115.781	44.6378		115.765	28.5941
	96.0084	21.6065		80.7174	41.7111		120.141	71.7825		136.18	34.6616		129.637	87.3154		111.952	37.1178
	63.6464	79.0735		56.5891	27.2821		138.523	74.7169		84.2549	30.3655		97.7621	75.1864		117.566	23.9079
	109.85	93.8475		114.312	28.6082		118.169	96.5591		95.062	41.7418		94.3668	71.5958		125.334	61.0806
	93.1879	79.0524		61.2045	55.6659		134.587	84.2796		119.972	19.34		103.256	94.7888		96.3808	28.8803
	120.934	47.86		80.6162	80.5655		99.8728	49.0753		93.6972	34.7718		97.006	104.416		93.4046	25.7593
	79.8351	68.1475		93.7467	47.778		111.081	84.2405		122.862	34.1203		100.352	66.5061		131.391	25.5377
	85.9132	75.8582		79.6365	54.8096		119.276	73.7064		87.8201	27.5083		106.716	81.8375		112.213	45.8733
	92.9133	73.7504		67.4774	42.4133		139.653	78.2225		137.808	59.5473		128.288	86.4478		146.899	15.9248
	101.671	94.6937		120.109	51.5734		115.912	87.0224		92.3276	68.1303		116.096	74.4463		131.165	32.2555
	102.036	12.2599		81.3343	73.637		141.347	93.7615		113.297	27.8067		111.233	105.815		117.402	22.1453
	94.2299	62.8426		85.3544	59.2265		126.8	70.6061		102.686	30.0956		110.316	103.874		80.7121	33.9365
	80.7358	65.2461		131.357	46.2955		93.2869	74.6118		111.66	76.107		85.085	68.884		110.075	27.6219
	99.1574	68.8879		86.8243	68.3823		99.6011	68.2984		118.582	8.96471		107.838	121.19		93.4375	19.8775
	110.962	40.119		110.554	88.607		124.825	82.6291		120.505	29.2297		114.847	137.789		113.148	25.601
	122.042	75.3299		57.2677	43.0724		137.879	43.849		102.108	21.2238		130.231	111.595		135.136	3.90722
	99.1501	67.8767		120.025	82.4005		111.737	82.4028		109.6	35.5549		111.75	72.3585		144.323	17.9165
	149.714	58.0849		83.5058	63.5221		133.109	94.3775		89.6609	27.2394		116.717	126.2		112.933	56.9001
	131.563	67.1733		68.2111	25.416		110.493	44.6811		106.056	17.1275		89.9384	84.6607		114.936	58.8399
	123.715	76.5321		143.627	28.4905		84.8573	30.1454		102.916	41.3807		96.0667	118.782		143.786	67.4013
	98.9605	63.2699		134.076	74.3343		130.754	49.407		86.8578	25.766		65.8053	51.9241		89.0309	17.8326
	97.6213	51.394		106.223	41.6059		137.905	98.6717		89.1558	24.8723		77.2211	130.706		114.654	47.9074
	126.475	17.6552		79.0688	38.943		122.385	88.9349		112.249	84.0952		88.0469	89.7281		134.469	28.6176
	95.0408	78.4182		68.5327	26.7137		114.162	88.5852		139.32	28.8329		139.874	146.383		126.442	38.6689
	150.543	96.4489		95.3109	49.6043		123.643	82.3384		81.8191	73.6147		113.372	67.2078		104.695	47.8119
	93.9262	46.0899		110.828	20.2647		119.239	62.1118		81.9548	11.2907		109.473	146.79		112.02	22.9821
	105.673	28.0024		120.08	53.7826		91.2623	91.7859		85.8057	19.4278		91.2523	37.5493		84.5279	49.0184
	67.8297	82.7463		111.339	42.8346		96.0381	62.8236		78.7925	23.6158		100.712	129.561		97.2776	35.4704
	124.084	83.5168		72.0965	41.6997		105.107	62.821		90.368	18.9983		113.406	164.739		108.958	31.0321
	121.892	70.796		100.978	24.6845		98.6159	76.0303		90.2934	32.1699		99.0234	83.3526		81.1926	35.3911
	101.779	69.9372		82.0251	23.6302		92.1337	72.306		95.7454	13.5696		89.8119	55.0124		39.4428	20.8695
	83.2466	84.5867		85.2138	37.3855		120.589	87.9341		71.871	15.2129		105.487	145.118		100.228	39.0345
	114.91	46.653		75.379	43.8975		119.574	63.5252		93.828	20.1803		120.354	95.8274		109.448	16.1023
	108.743	85.9124		106.252	82.1023		105.676	63.0543		174.436	42.1206		109.436	109.344		100.28	53.8794
	95.4568	52.9491		77.3365	45.2608		104.616	91.5787		99.8478	11.9153		102.013	80.2715		114.648	20.365
	84.5845	47.1348		63.4818	16.9392		117.92	19.8617		116.093	15.9988		106.633	97.2279		83.9262	31.8349
	101.221	19.1893		123.65			141.274	67.3656		84.7415	40.8939		110.386	105.42		97.5839	34.1451
	75.8897	19.6499		141.61			129.645	43.5449		76.3311	25.6903		111.033	124.163		83.8573	23.3732
	159.855	48.5595		155.924			136.662	92.5369		120.131	12.2282		98.6221	97.02		80.1463	46.2493
	105.99	90.2054		115.238			157.273	68.4596		84.0844	23.9003		104.574	120.752		99.3748	23.4072
	79.9949	76.5322		97.2389			125.283	108.631		74.2962	34.187		83.6793	142.819		97.8453	38.273
	105.379	60.8478		161.677			135.182	50.8308		81.8829	13.1026		182.071	149.338		103.871	31.6272
	109.567	10.7681		106.423			92.2259	52.437		120.608	17.7269		125.484	137.652		86.8873	32.5857
	111.84	24.448		101.771			108.742	56.0292		127.92	72.1399		122.267	94.3266		111.429	43.228
	113.9	99.4434		134.601			132.55	58.0059		96.9465	22.909		108.153	57.7685		101.901	21.1498
	87.6975	18.8098		120.41			153.606	107.113		73.1316	29.5616		96.0055	167.466		126.429	42.5656
	96.7443	88.4745		227.828			168.141	56.9643		89.0606	25.827		120.762	124.88		123.16	33.174
	83.3418	75.5251		128.644			132.353	22.4715		54.4755	19.3289		80.8968	97.4299		96.7199	28.2791
	99.1339	9.95325		105.025			90.0914	91.2654		97.6769	12.8452		104.089	131.874		105.141	14.6402
	104.933	29.4326		149.909			139.447	68.3682		81.365	34.137		79.8073	120.435		117.311	8.68545
	118.634	78.7427		142.819			112.112	72.4433		80.8813	20.6536		60.7415	112.265		125.823	36.6164
	86.0905	81.9153		182.111			117.74	89.9693		115.844	11.643		87.3965	72.8549		139.575	59.2729
	130.599	78.3228		133.163			59.255	102.811		94.2835	27.4546		84.3735	122.641		118.084	27.0852
	120.801	52.0519		150.461			110.621	108.634		74.707	25.752		91.2557	122.759		116.55	39.5466
	117.086	45.6215		129.588			137.445	122.248		99.1876	31.3946		47.6606	133.627		88.2942	20.1523
	100.291	37.433		157.683			111.73	100.138		93.9768	14.6992		84.599	106.715		94.3117	32.643
	125.592	51.9643		181.408			152.033	57.5376		107.261	25.5077		72.2653	141.636		106.35	45.2379
	102.852	67.707		142.673			120.055	64.0975		113.954	21.5485		86.658	97.7364		101.928	30.4248
	114.365	49.2944		140.75			127.105	94.5133		63.6083	11.4076		84.9551	147.234		109.039	46.2725
	87.894	34.3786		103.906			49.1277	22.1558		87.1937	14.7744		96.8899	174.309		100.175	33.9364
	80.6071	52.0819		113.54			84.2048	123.34		100.022	32.8692		85.6254	142.939		103.7	17.7706
	62.1618	56.058		87.1771			116.108	77.1265		105.787	17.1072		104.209	121.697		101.235	18.6801
	91.2205	87.3504		105.095			127.314	78.3764		83.8347	29.6859		109.629	93.9338		99.3315	43.3109
	74.9043	102.571		141.45			110.425	64.2172		66.8906	20.7303		89.1252	211.807		101.222	39.7116
	81.1144	60.7733		122.94			143.432	68.1824		112.767	16.9753		77.2542	78.5181		101.019	10.2819
	107.17	79.249		118.256			132.904	18.5502		119.059	50.7571		92.6674	122.623		103.253	30.3944
	77.2433	59.2074		130.049			108.95	69.8032		76.4074	29.5822		134.587	105.271		108.916	37.5245
	101.289	39.6951		92.0545			111.478	73.8991		30.3176	28.0021		96.6206	90.929		101.888	14.438
	64.9143	75.3128		76.5341			129.02	82.1031		120.042	35.5215		98.5397	78.6075		86.593	11.0723
	90.6815	48.8465		96.7652			102.59	51.144		109.914	25.35		79.3902	125.57		95.6901	20.8942
	80.3478	62.9551		124.572			107.094	58.7106		148.344	25.6961		80.8953	118.876		108.828	14.7629
	98.0092	67.1914		150.912			113.386	28.9205		107.716	33.0276		98.7036	104.785		88.6786	24.925
	82.5271	33.9158		107.176			121.303	84.2458		118.526	15.6828		84.3795	51.7552		122.654	12.6224
	82.3049	56.096		98.6712			107.988	74.2824		107.533	19.287		80.4995	169.036		115.17	14.3856
	78.925	97.8881		140.913			119.493	103.6		123.475	44.7133		90.9381	89.8547		94.4498	25.6045
	108.548	46.8389		107.527			119.913	94.611		117.235	34.9306		88.5156	94.8114		90.3208	14.6776
	66.2372	58.784		106.386			105.847	25.1022		124.9	37.7715		81.0889	163.09		106.602	25.5313
	93.4466	76.527		118.387			132.073	83.629		97.8979	29.607		86.2672	125.878		101.079	30.4952
	61.9166	54.6449		91.8112			105.662	46.9981		90.5181	24.5943		83.2195	122.689		98.6095	47.5318
	86.0738	65.0263		106.303			114.471	37.0529		90.9927	17.9386		100.389	174.104		103.901	61.0355
	133.122	49.3799		108.096			121.106	102.741		87.0559	21.9388		102.526	112.961		102.665	26.424
	98.412	54.9071		80.4489			114.168	84.2594		102.364	23.1083		79.9383	124.378		114.138	41.7697
	95.887	70.7605		87.2788			120.807	66.7574		132.906	54.2422		71.4241	180.022		75.9045	35.5848
	80.2835	50.6232		88.3662			107.949	85.0621		119.153	28.81		100.547	112.035		98.4504	30.4794
	82.8256	56.9773		98.6805			99.882	90.3614		103.603	20.2179		92.013	130.06		97.9736	53.9299
	111.715	65.4603		57.475			119.318	61.4113		90.4669	14.6435		103.557	140.648		87.9402	-2.31995
	122.428	87.2444		78.7269			137.865	17.1089		120.609	18.4485		98.2844	125.541		105.039	82.8166
	105.644	50.2672		85.0177			115.596	97.737		114.593	36.3376		97.1817	140.188		120.664	39.0824
	69.5433	66.3159		103.951			102.497	32.2759		82.7677	23.0614		104.861	113.681		112.686	47.177
	114.29	70.493		87.7636			114.085	90.8169		137.058	21.3911		88.7118	91.7613		118.072	38.7183
	99.6513	46.6106		92.4855			111.982	72.375		114.169	19.3117		87.6584	125.262		78.6251	30.7104
	95.8472	83.0787		69.4562			106.524	83.2523		102.02	37.2157		98.4016	96.2656		96.3504	44.8069
	123.334	32.2488		86.5179			87.9079	64.325		108.213	18.9521		73.0727	20.0967		89.3867	11.7737
	84.9247	96.1841		102.351			69.1332	31.993		91.4693	18.3686		104.76	177.483		114.969	18.2549
	67.0549	88.6572		98.6761			87.8969	80.8918		103.692	19.9132		92.6102	135.832		111.928	56.6643
	88.6596	78.8082		106.614			85.2327	88.4967		110.038	10.6425		86.5286	151.65		106.627	6.03441
	94.3088	76.5172		70.3727			89.8839	87.9909		114.415	14.5611		65.1761	96.8356		91.6235	18.021
	94.0621	116.083		108.732			84.0419	70.4942		115.199	15.3668		94.1631	126.407		121.158	55.489
	107.947	33.5465		98.3109			89.1199	94.2154		120.625	16.6695		97.3635	41.6936		74.1731	48.3416
	100.989	107.474		115.443			96.4675	65.4785		108.715	6.61644		38.0845	83.9276		96.285	10.8213
	123.906	78.3822		92.2772			82.1433	56.2411		100.875	21.033		80.2908	131.768		104.38	43.7966
	120.707	62.0252		100.114			88.9427	94.2548		84.2079	23.9556		82.7109	109.581		92.6201	25.8632
	96.844	94.5364		64.6802			120.367	79.6076		93.057	21.7088		65.4521	37.4977		93.6468	45.8142
	98.271	31.3078		91.6011			93.1987	57.8414		99.4412	19.5399		96.5893	80.5765		80.2842	28.01
	82.2127	79.1826		77.9791			65.61	64.0633		123.035	41.4059		78.3824	149.682		76.0661	55.587
	51.1995	45.7658		114.607			90.7701	102.371		98.6543	28.391		56.4405	80.2012		101.207	27.0025
	85.6606	61.0745		48.8994			75.3232	90.0657		96.1566	38.7707		74.0869	42.1689		114.022	20.8119
	78.3097	75.4784		62.0174			93.0062	37.197		107.231	39.8337		82.209	133.69		101.1	60.4655
	85.5804	35.5377		101.219			78.1093	70.3407		91.8277	11.4171		106.648	129.448		91.7312	18.6226
	111.131	47.3346		91.0655			82.3117	109.569		102.382	26.3608		100.499	27.5376		77.3774	44.9489
	111.428	71.293		122.858			102.972	64.5116		116.427	30.8745		105.647	87.6898		66.7915	34.4146
	83.4773	30.0489		74.0332			71.6583	134.497		90.5448	33.2906		93.318	138.992		83.4205	39.0596
	86.0531	108.877		39.2628			69.3291			95.386	30.2914		62.7833	82.8503		99.8696	57.1017
	90.0066	16.1585		75.4317			102.535			80.3168	15.6889		97.282	134.18		78.5122	23.2719
	66.616	35.1695		73.2178			76.2702			92.8965	20.3729		110.239	99.2834		81.3005	43.7049
	101.319	29.0391		91.0578			100.93			72.2679	31.9357		89.2507	104.321		77.6471	52.2291
	113.884	71.4213		67.2573			82.7929			106.24	32.9715		84.7019	108.346		104.289	2.36114
	84.6674			16.8534			61.9466			107.358	33.9452		45.2699	85.6097		76.6323	32.5177
	82.2839			68.9784			74.0132			90.2003	60.794		101.741	96.1618		71.8569	18.4399
	93.4679			101.618			77.3419			85.7613	16.1262		69.7789	135.747		90.0752	32.579
	93.1824			86.0491			71.1013			79.8793	37.7448		95.6895	147.845		91.4714	24.0894
	128.742			89.211			73.9242			93.7393	20.8668		91.1868	137.241		100.406	20.847
	105.61			69.4677			73.8574			74.4732	11.5853		88.3036	112.304		79.6615	17.1131
	172.55			97.2932			84.1594			71.4521			107.926	114.258		82.1857	40.6165
	97.6862			109.291			67.056			89.6037			113.437	92.1679		92.0523	36.1685
	101.297			69.0846			90.9071			67.7121			58.6788	157.398		96.6033	14.7495
	95.4875			97.2168			75.0343			112.934			78.4451	142.494		89.9678	14.7504
	119.529			124.774			89.5784			92.663			116.416	119.945		80.0268	35.6359
	86.983			116.609			83.581			93.7854			77.486	114.868		80.9944	30.4759
	117.338			66.7879			76.3532			75.1561			89.2138	113.336		98.2166	22.0992
	102.482			90.0931			77.6377			77.3115			83.1587	41.0076		81.418	43.3847
	68.2626			97.5484			90.6722			92.831			89.5604	104.525		95.1588	40.0471
	84.5973			68.8898			87.02			88.5325			114.304	87.0937		99.2631	20.5826
	95.1554			58.8241			96.0172			84.7607			86.3308	104.239		75.3878	26.947
	109.955			82.0829			101.913			109.876			81.49	86.0717		84.4017	24.6864
	104.072			76.3628			93.036			96.0736			61.9768	78.1364		111.776	28.6968
	91.5293			108.732			77.7593			88.8449			95.6358	104.722		64.7356	32.6965
	119.399			78.5661			82.5991			91.8341			96.6907	102.53		86.3526	41.673
	80.1134			54.5018			62.6849			109.154			92.7387	67.2376		83.7273	39.2359
	98.3565			86.4514			58.3683			94.3431			71.9769	125.303		89.1668	11.2978
	102.089			54.9649			97.9686			79.0001			68.5806	146.632		89.4595	9.88673
	92.1969			86.757			109.801			94.5371			85.6969	73.0667		90.3189	40.7524
	89.0791			61.5713			80.9623			80.1719			85.2466	148.307		97.252	49.6437
	108.713			73.8162			60.042			89.2342			98.1502	105.498		61.9306	34.6148
	99.5035			76.5812			95.6107			90.507			84.7349	162.272		100.125	29.6472
	104.152			81.9779			87.4585			85.4608			78.1827	137.652		98.8916	61.302
	88.2749			76.0983			112.856			83.9111			94.9797	193.838		93.9312	2.62472
	85.6692			87.2117			138.604			74.858			102.039	98.8864		123.741	32.7221
	86.3068			82.6048			78.4577			79.7133			95.3056	137.694		105.136	14.7521
	133.991			64.8656			103.694			89.1163			80.6003	163.505		89.2343	30.207
	127.382			97.6993			102.244			80.4972			108.696	138.711		71.9397	6.93432
	153.262			107.338			95.2445			75.8334			111.902	139.865		113.288	33.5218
	90.0504			75.1612			94.9847			101.901			95.3599	110.576		97.5659	21.4162
	59.8759			101.16			111.091			108.692			83.4364	143.911		103.317	56.7202
	127.619			79.6064			99.3405			99.9092			101.449	56.7473		120.789	15.0204
	102.223			76.408			94.5983			105.589			103.946	37.7554		101.619	26.2458
	86.3081			104.673			80.9097			72.0266			111.159	147.934		88.53	20.6038
	103.938			101.538			146.46			129.999			109.048	117.146		82.0183	24.9576
	147.973			98.3163			98.0593			108.356			99.0826	117.681		116.713	26.1249
	87.8184			105.655			87.4676			121.532			93.4034	26.4682		88.9789	21.2753
	81.31			107.275			81.6284			117.75			88.6871	66.8039		111.342	23.2923
	71.978			96.7479			81.7201			74.6475			105.307	32.2806		95.0888	20.0136
	174.591			76.6337			95.4315			90.9814			99.7113	33.0511		94.9354	9.91139
	96.2675			82.714			74.9132			93.3581			96.9939	23.8567		99.8229	7.90969
	98.2942			110.434			63.4367			106.214			98.1156	57.8528		101.342	27.4856
	117.748			80.2618			83.502			85.2554			107.541	89.4558		89.2018	26.1247
	126.44			96.3056			76.5069			61.0651			69.6467	94.4136		94.4935	23.7453
	89.2681			58.4337			105.316			82.875			66.4191	31.2866		113.399	40.8811
	106.43			73.2453			71.9427			61.5568			78.5917	89.2579		107.241	62.064
	111.935			63.6533			74.6465			115.57			69.4767	106.58		99.4449	37.3602
	154.312			159.648			90.9319						111.218	34.4627		106.747	19.947
	68.7489			73.3038			86.1527						90.3226	113.111		97.2079	19.3915
	59.3421			85.7014			87.3678						87.8649	78.632		77.7642	28.7772
	71.1306			93.9715			93.506						103.73	100.029		108.532	18.7584
	95.025			80.983			76.1195						83.5009	72.0825		79.3839	27.7683
	100.754			34.6901			92.0732						60.4708	41.6159		95.9605
	72.0431			84.5155			97.9621						98.3254	98.05		90.802
	87.2245			93.2567			72.2271						113.612	115.208		93.6368
	58.8711			70.0056			101.555						88.4139	92.8363		78.3683
	66.2455			63.1068			110.038						99.8553	102.719		100.652
	64.2811						69.2298						87.7301	107.324		62.3358
	65.6662						116.517						84.996	52.8425		76.7646
	83.6409						82.4972						93.7993	90.7205		57.9608
	79.9166						94.9356						93.7206	106.743		80.8944
	73.0456						101.08						104.685			94.9829
	99.2616						92.1052						95.5848			88.395
	74.582						96.4594						108.272			104.641
	90.5478						96.0723						87.4809			111.342
	75.651						85.0022						82.6047			119.451
	98.5008						101.681						82.576			104.088
	81.8725						126.828						83.5383			74.627
	115.256						119.249						111.45			84.8908
	65.5062						116.977						93.2651			74.9731
	105.09						111.216						69.4129			129.639
	130.278						109.925									106.369
	68.1031						72.2755									115.654
	170.618						71.1131									79.679
	97.3421						87.1638									87.6252
	127.881						85.666									94.0945
	130.71						101.347									117.038
	86.4395						90.495									87.5199
	82.4321						70.8732									110.873
	105.946						86.9913									109.593
	88.3173						81.0668									96.5025
	118.955						88.6816									94.9874
	104.037						88.6095									89.388
	95.1537						60.8253									111.27
	88.9103						63.9419									99.9539
	92.2124						97.2615									117.099
	80.5566						69.9959									93.138
	78.7367						97.2758									89.1988
	54.9384						69.4476									85.3876
							80.904									82.9232
							70.1607									91.2892
							87.5039									131.538
							77.4162									87.2246
							91.3931									78.0252
							109.485									103.088
							95.4152									89.5651
							81.1689									100.647
							75.0139									100.658
							98.1551									109.695
							72.7179									89.6726
							95.1358									82.7962
							95.6157									88.3393
							78.0905									75.1822
							79.9097									61.1248
							95.8577									76.6625
							71.9143									76.7422
							98.5307									84.1208
							74.6717									78.435
							95.1713									96.493
							88.2395									92.6426
							87.5525									103.901
							108.839									87.1978
							106.456									109.76
							78.3719									87.8098
							69.1483									84.6311
							89.7041									93.0967
							76.0873									110.927
							84.4486									100.361
																90.0297
																84.7256
																99.0436
																78.7965
																78.9628
																99.0176
																111.535
																88.2608
																95.711
																78.3806
																66.1244
																98.429
																91.346
																89.8014
																92.5534
																97.9689
																68.856
22-feb-2022	91.2848	112.55		125.658	140.548		97.8658	117.008		86.4833	50.6112		67.6335	112.589		135.42	36.5176
	86.8243	182.682		96.9634	58.1211		130.13	69.9733		101.778	71.9484		131.524	158.905		151.587	47.9564
	111.15	47.4728		109.89	68.0501		81.9914	92.4496		106.269	65.5476		95.9305	106.134		160.012	95.9065
	110.635	75.5648		61.3043	113.422		112.146	40.7187		87.0057	68.4806		88.5809	107.529		152.691	22.6288
	106.16	131.279		136.681	64.7423		102.34	97.7262		78.351	71.3185		93.4911	139.671		131.138	34.8327
	99.5128	69.0918		81.7257	42.3757		86.4274	97.365		101.194	76.9429		111.537	109.959		199.5	55.7875
	110.254	166.367		85.6795	88.4586		95.0236	95.296		87.332	94.1616		149.469	127.783		168.01	43.089
	137.652	141.342		90.3848	69.2868		135.084	97.5658		94.5861	74.9918		87.6572	100.811		191.395	34.9054
	93.9606	102.4		125.083	49.3376		122.113	151.333		91.2813	107.735		95.5195	76.7059		155.089	19.0573
	111.699	102.917		95.0561	72.8347		50.5928	105.959		103.388	101.339		97.8132	152.2		192.894	26.551
	152.296	78.1402		127.302	66.8636		104.478	194.802		100.223	44.0935		126.269	146.047		182.199	38.9926
	118.973	102.756		125.095	80.5841		121.41	124.757		104.948	45.9438		110.948	107.222		174.269	45.4036
	105.773	53.9137		91.6464	50.3453		117.108	117.214		106.521	31.3131		109.616	145.825		171.225	63.9813
	143.537	71.5466		145.036	56.428		137.178	190.096		127.367	44.7127		122.925	126.658		142.28	44.2494
	112.968	99.8136		76.814	54.9337		104.372	47.4884		97.5818	22.1808		90.7289	129.146		147.073	19.9824
	113.914	70.1035		110.21	33.3021		107.593	82.8294		96.0868	36.0623		117.648	56.0421		186.406	65.2074
	153.023	67.2594		97.2064	75.2101		98.2115	124.677		133.778	55.5564		115.983	107.115		128.09	38.2209
	121.806	125.288		113.539	48.3145		109.086	149.199		86.6905	65.5604		94.7869	110.381		141.688	46.4674
	81.738	69.7652		139.824	83.7444		101.762	128.074		110.251	27.1142		108.651	122.757		165.484	43.2747
	107.923	74.0681		104.178	30.5402		106.547	57.394		99.8325	43.7998		98.8595	114.404		105.414	28.1491
	107.449	81.2134		105.427	38.5312		80.0816	93.1192		92.902	66.3189		73.8944	87.1695		124.786	58.4266
	87.629	87.0971		96.6206	47.7155		125.502	93.0225		89.3575	44.4213		95.8948	133.922		130.804	38.2335
	86.4427	79.7827		96.6846	103.634		92.9453	41.6016		84.5084	76.2581		89.0886	98.5018		115.783	33.9622
	77.134	75.4152		120.071	49.6642		88.275	55.5457		111.736	35.2012		93.3317	106.353		98.9256	34.2485
	84.3184	67.1424		96.949	68.013		88.4041	83.7108		130.178	92.0414		155.695	134.304		142.712	37.7271
	100.015	156.665		79.3078	65.6321		119.061	66.7479		87.9284	41.2309		147.482	124.959		135.681	47.491
	109.814	107.886		96.9888	52.7601		98.0954	130.358		90.0164	50.7642		168.389	100.423		191.364	49.597
	107.318	86.0406		129.046	25.7417		84.6617	108.478		123.881	49.4288		106.242	126.295		158.69	28.567
	102.749	116.001		111.83	74.4787		95.3613	44.1069		108.991	46.7523		115.291	52.9798		219.762	39.63
	111.585	97.4549		62.9873	43.4947		79.6311	100.392		242.753	109.646		85.3545	169.464		164.551	26.6604
	100.349	114.285		70.046	54.1836		97.1397	146.66		118.896	53.9855		134.818	114.288		126.613	45.9764
	108.606	129.957		77.0133	51.9623		128.302	73.44		99.5204	62.2645		168.104	94.5182		125.461	30.2916
	95.3398	112.734		88.219	89.7621		104.49	91.0482		114.838	55.4462		143.235	131.071		142.465	46.7512
	125.172	127.452		83.6324	119.25		129.646	94.3266		121.396	62.6165		141.119	114.69		108.974	27.0491
	96.93	75.6628		69.64	62.0809		122.456	78.6843		115.214	43.5966		118.863	141.673		152.016	13.2304
	89.7094	106.509		83.5445			139.129	90.2748		91.8468	42.7583		145.171	68.7796		182.95	62.9307
	93.7405	96.8256		88.4087	146.377		142.62	112.988		140.418	64.0099		191.265	125.183		131.682	56.9716
	103.672	105.474		93.8474	37.7749		104.068	111.404		132.709	77.3493		63.0477	104.019		154.361	9.82678
	87.5565	106.153		71.1584	132.065		147.68	29.9704		114.073	38.2757		113.696	78.4434		114.871	56.1942
	86.2118	87.8752		95.0979	86.9166		121.696	105.526		106.783	59		215.427	87.5499		138.929	56.7809
	116.824	63.5449		101.045	52.4944		86.7499	89.8049		112.602	35.4277		126.861	91.4841		108.036	58.8687
	109.817	80.0869		108.572	45.2252		81.2884	106.135		127.52	52.3819		80.4474	104.393		122.318	28.616
	88.0312	108.799		98.5968	88.9582		111.493	58.7189		93.3894	61.6138		145.229	124.602		131.419	19.9078
	104.472	51.1771		52.7867	79.317		124.473	96.3114		95.4677	67.9357		99.8457	92.7285		109.835	69.7709
	115.509	113.904		91.0698	55.3222		175.806	120.098		121.548	25.4365		152.693	130.694		116.276	44.4705
	83.4324	86.5144		99.8946	51.2625		112.059	105.18		109.862	36.4988		91.1751	108.474		120.871	14.6075
	100.393	107.779		99.0659	22.8409		133.395	99.6028		94.2742	52.2579		98.0562	117.943		109.081	43.3054
	82.4134	116.824		87.3109	62.3188		142.191	140.795		127.216	53.8458		116.563	84.8988		173.093	48.4316
	100.616	60.0022		91.202	53.8685		99.3441	126.785		83.7371	81.0041		103.627	104.376		114.985	19.9179
	93.0172	65.9918		79.3693	59.1921		65.6374	139.984		103.737	26.9811		130.252	144.364		168.411	35.9229
	97.7012	65.2616		125.279	45.8792		76.3179	120.921		99.5837	59.5785		105.333	120.701		156.329	40.2434
	109.341	148.994		69.2063	45.6536		85.1241	82.5498		83.802	59.2704		96.5927	127.821		154.872	7.45205
	78.3594	89.8312		94.2646	27.8419		64.292	125.841		110.239	7.54958		138.503	117.793		98.4009	49.7906
	103.433	72.8794		96.4332	59.4598		92.3049	43.111		78.4162	38.6636		115.46	93.0414		138.668	36.4281
	97.2357	75.2097		92.8124	22.593		84.9704	97.3871		114.497	22.7931		96.2554	60.8127		181.103	19.9185
	117.708	131.19		102.292	82.5812		71.935	67.4459		105.828	43.8941		120.446	88.3864		150.781	28.0653
	80.0958	72.74		82.0458	27.4973		52.1877	187.571		109.053	13.6762		54.5668	127.38		187.776	31.0954
	157.187	96.4962		82.9156	37.9772		69.5802	122.878		103.523	16.9142		103.026	73.8556		153.611	38.1024
	129.039	76.0893		61.7025	49.2368		109.742	157.837		92.3431	75.1447		89.2161	78.4855		159.655	33.1929
	94.8469	130.448		80.9648	107.765		106.187	107.27		86.71	36.1198		96.569	107.201		141.3	36.982
	90.4501	73.5245		54.4425	50.9562		78.3814	126.176		99.9772	86.9669		113.789	155.025		148.693	43.7166
	99.579	62.7142		119.717	48.4413		101.671	173.755		119.349	33.358		100.064	34.0199		130.461	52.2508
	98.225	69.5095		94.4014	47.0345		103.538	181.019		113.709	70.9709		105.19	72.9952		136.26	22.5581
	138.602	42.9173		105.478	57.2473		79.3933	139.675		105.483	49.7556		82.5719	112.076		109.184	55.216
	125.543	96.0022		102.382	51.539		93.105	67.9638		106.809	19.1591		113.704	86.9367		75.4131	72.0723
	98.0754	109.224		115.63	34.8738		105.372	131.484		97.2421	26.287		103.913	109.611		138.755	16.4297
	94.3247	71.6307		102.027	67.954		90.3358	139.319		132.367	36.483		107.512	62.1978		101.251	49.1674
	114.047	64.2518		109.901	26.2472		84.9398	60.3903		127.023	39.499		118.934	101.679		89.6625	48.4906
	173.662	131.947		108.513	58.6101		61.4362	120.199		97.7754	52.8705		105.248	76.9747		105.853	30.303
	138.732	114.866		78.528	71.661		115.577	113.989		135.1	39.658		91.2647	110.238		101.762	19.4663
	129.481	150.899		98.6982	75.6317		97.1013	35.5462		112.602	41.7608		94.3703	107.101		112.577	39.0165
	120.844	136.87		95.4666	43.7375		86.9388	80.1778		100.683	27.6164		95.2197	111.163		111.138	65.1334
	116.914	122.142		75.4567	138.728		104.884	103.295		109.972	45.758		86.5755	93.4679		155.395	51.7531
	81.4905	38.0815		101.627	76.3951		76.4117	100.952		120.675	78.8193		114.474	109.224		108.716	65.5898
	75.0934	189.142		104.884	68.6416		101.357	92.495		114.818	46.3331		106.022	86.9401		114.975	18.7079
	63.9557	120.613		90.3246	80.6006		78.0701	104.438		74.1545	48.7027		97.1393	94.0878		98.2551	91.8945
	89.0057	149.625		89.1522	87.0542		88.0565	159.741		84.5362	26.051		114.079	101.782		102.481	64.1257
	66.6709	49.6934		95.0444	127.421		85.412	55.8699		88.3154	48.3921		109.513	59.0409		110.394	51.232
	89.3135	93.5077		121.146	78.0602		79.0712	140.425		88.1147	51.6316		70.0686	103.248		122.843	29.4153
	101.81	192.65		119.503	54.2895		99.7114	126.924		75.297	45.3893		92.3657	31.0788		91.9373	74.4974
	79.2469	125.908		81.2255	45.765		114.483	133.507		99.5628	65.8613		113.688	83.2987		69.8024	92.8863
	89.405	137.799		42.4418	47.101		94.4927	138.262		87.8772	57.1235		98.2347	47.6312		88.2234	28.3181
	80.1579	153.713		74.8992	29.0521		107.995	171.372		123.066	39.2991		109.606	160.064		101.716	17.7182
	90.9409	88.7051		106.627	52.8104		100.255	54.4522		102.022	64.5751		91.4119	99.0431		117.375	101.724
	98.0052	122.031		53.5981	44.6377		66.015	62.2199		110.695	39.3903		83.0237	102.028		104.261	12.4946
	86.928	138.96		54.3943	63.6039		101.046	68.9479		76.0079	24.0529		93.4996	148.613		100.045	47.9339
	137.737	88.1876		64.7909	47.0969		64.6427	75.0234		115.51	59.1531		100.44	134.251		89.9187	128.291
	120.342	89.5778		71.8541	47.0211		117.205	21.6808		172.029	48.6605		77.1913	84.4628		88.9038	25.1937
	111.306	104.506		85.6731	53.047		96.2535	109.291		110.135	51.1178		89.6445	97.7596		103.394	58.995
	59.7131	95.9577		70.0819	47.6201		96.9969	70.2419		173.095	37.9405		103.934	106.616		104.476	86.6653
	71.2614	100.627		86.2589	37.4073		97.8834	172.672		87.3666	21.0733		74.6406	69.9664		84.7426	41.192
	69.2945	122.237		60.0058	67.5483		95.2571	126.981		109.52	60.4879		88.3798	93.0736		83.1493	97.8465
	67.0138	74.8977		93.0409	56.4343		97.9881	86.9284		113.175	37.3111		95.1278	83.4319		101.216	50.3289
	92.9683	77.189		58.596	125.607		91.9731	94.346		160.958	37.3261		90.7901	88.6981		67.4074	37.2306
	71.2461	118.087		96.7245	74.3557		69.1095	127.633		96.9502	66.892		125.139	136.532		113.536	71.7251
	163.441	61.9484		100.995	25.7852		92.1432	97.3844		84.3417	31.5098		134.295	82.6221		97.2058	82.9056
	95.278	22.1947		81.9671	108.333		82.2425	80.8882		83.1953	41.5461		90.6946	96.0763		103.867	71.4759
	80.7474	69.1356		90.8451	79.9573		89.6062	79.5524		92.6484	52.9483		93.9633	141.136		70.4595	83.216
	87.1428	69.3592		102.034	25.4444		90.6534	102.492		94.8736	23.7047		112.413	136.113		84.4947	67.7447
	104.195	122.583		91.9359	67.6621		72.8974	98.9586		96.3365	26.1269		145.021	139.684		117.508	64.0574
	114.727	117.646		57.6329	41.0584		116.527	42.3569		101.698	57.755		146.012	106.559		120.775	53.0119
	93.7191	60.9861		82.8356	44.2599		95.5685	78.6351		67.1752	70.9277		140.649	88.0951		109.777	48.3086
	92.1026	112.074		63.2697	70.9925		96.7972	130.366		56.6528	49.7823		112.619	129.162		89.3648	22.6028
	82.4751	74.2302		65.7199	135.973		89.2572	125.823		97.5569	39.5002		113.771	113.525		150.269	43.617
	72.4283	130.277		62.4209	78.9512		73.1426	49.3398		102.162	40.9049		103.292	140.683		89.8177	36.7739
	108.254	119.439		59.5004	47.5289		83.178	24.8868		126.592	22.8145		104.712	103.88		88.2177	58.8812
	99.6004	105.311		90.7155	85.0232		74.6351	134.012		88.9559	31.6236		95.4834	96.3433		116.453	46.3467
	94.7307	121.853		72.1531	82.9151		85.3321	66.8403		82.8876	61.0707		95.8018	120.524		61.796	39.1113
	103.833	117.061		84.2018	82.6483		63.8463	46.4526		95.4027	48.3613		101.37	130.019		91.0833	56.8669
	94.5309	103.81		65.3646	94.577		83.0639	135.634		148.11	31.2069		93.4754	106.376		89.9754	76.3502
	114.127	118.694		72.1348	77.1988		85.1305	98.7112		113.48	47.1072		97.7961	72.4216		80.5925	33.7072
	78.9272	90.9035		72.2983	50.3153		82.5975	105.227		109.618	25.601		111.019	105.893		94.5348	60.7128
	110.098	144.194		69.9008	65.4226		77.5387	97.1964		153.631	18.119		93.4046	118.313		63.4581	46.6805
	102.005	91.9118		68.0421	50.8773		75.0409	89.7087		147.028	57.6959		107.577	125.9		94.9249	75.843
	80.1445	93.1798		83.7496	49.1757		88.7195	131.233		119.823	52.9496		99.4688	90.5677		73.1812	26.6967
	112.896	125.855		80.1863	30.6767		79.6485	104.681		96.0248	42.0458		139.21	130.435		80.4138	76.8001
	78.6781	88.379		44.1497	68.54		90.7144	52.569		112.904	88.9822		135.831	94.5823		83.7908	15.9382
	93.5472	105.599		87.5165	73.6617		97.6717	40.3568		94.0002	88.4199		73.045	83.409		62.4869	45.4892
	75.3423	82.6859		63.8382	90.2545		85.6292	59.147		87.3266	65.7968		133.279	126.622		86.1411	72.1322
	89.1117	115.866		104.756	86.1268		110.891	64.7298		79.2101	36.5961		154.343	89.3411		80.9089	58.4916
	94.1407	99.3907		94.4652	61.393		79.8736	136.068		103.72	48.2037		166.198	81.9257		63.3514	62.7606
	90.7271	74.6327		86.5416	103.968		95.8796	91.0657		113.639	45.865		101.029	110.964		84.7809	65.7438
	103.637	91.1853		81.3566	60.9404		95.0307	76.3188		102.377	46.0838		143.842	135.738		67.9456	62.4464
	94.6328	75.9076		61.9605	79.3651		96.336	92.6472		99.1411	27.6806		96.9382	71.1471		83.0061	41.3506
	78.1474	126.831		87.594	64.7821		70.515	48.8236		121.865	61.931		130.492	82.7393		80.6565	84.2981
	82.6873	52.554		83.4439	50.7072		97.7394	100.734		70.2082	57.17		118.962	59.3187		75.8505	48.9796
	102.622	98.8883		95.0645	69.3215		90.8547	99.1203		87.2672	44.1598		101.584	94.3429		83.9979	31.392
	80.0168	99.704		51.1783	88.361		110.617	123.595		93.2526	81.6229		143.368	66.2902		62.4722	57.5845
	89.7759	125.102		106.526	105.969		76.1025	126.371		63.5336	45.3187		127.529	72.9917		83.6205	50.2053
	109.242	116.892		133.471	41.6145		95.9772	154.034		105.014	33.9333		93.3623	93.1196		73.6678	52.5167
	77.5241	126.48		102.248	48.5854		100.556	137.845		111.28	79.5397		117.972	113.077		63.0685	38.9081
	129.782	124.252		117.262	65.2876		120.995	126.115		89.1658	44.2067		175.55	107.546		60.0015	35.5692
	90.3633	115.427		132.526	103.283		83.615	154.121		80.6282	55.4645		104.678	80.3583		70.5644	84.6295
	107.667	130.389		119.692	113.655		97.2625	138.773		82.428	86.5918		114.136	69.1253		66.3403	33.0169
	97.114	93.1028		110.358	48.2348		83.6961	147.126		57.4122	77.7231		87.0697	98.2173		73.5754	65.0031
	106.554	69.3339		132.666	55.1193		80.2235	104.236		90.5529	30.5253		99.6639	105.678		92.3357	64.9565
	69.0363	57.5867		77.5996	29.819		74.2673	145.855		82.2031	60.8713		101.27	126.074		86.4141	43.1921
	119.798	70.2084		142.772	33.0989		87.7858	115.337		71.8914	49.2164		98.8113	88.3684		66.9438	33.7543
	105.547	74.7793		83.2347	44.3609		79.7728	144.745		78.1931	78.9398		96.7129	96.6862		85.8906	97.1379
	114.249	122.007		103.932	40.2789		88.6165	134.614		103.295	57.5997		97.5858	80.1721		62.3158	30.2504
	134.518	109.587		161.027	65.3641		91.4659	52.5221		96.9871	39.8696		84.4336	73.7266		85.4638	54.0554
	130.378	40.4807		73.5005	43.6753		106.182	133.393		88.2553	119.389		101.267	78.6429		91.007	61.8597
	105.482	101.169		102.559	51.0639		92.4384	122.133		76.5619	92.909		119.567	76.5321		82.2818	44.683
	72.3527	97.6245		95.1518	81.1806		105.578	145.298		99.5558	76.876		116.619	101.319		71.3414	125.953
	125.142	59.0508		121.924	47.4286		108.403	61.6552		77.7629	64.1823		116.255	145.529		85.5072	61.8179
	98.9303	135.843		78.0539	51.7435		105.517	179.448		112.555	51.7721		117.132	119.868		97.3848	65.131
	76.2838	118.966		159.025	18.0583		67.9452	115.332		85.3634	95.0375		91.5251	91.2367		70.4094	63.8189
	93.1687	162.898		155.772	40.2265		104.807	152.041		66.1379	147.912		95.0391	146.384		80.1977	37.8422
	109.523	90.7247		120.086	29.9789		95.7809	40.3983		104.029	106.346		101.266	100.964		86.2021	92.5951
	102.783	101.86		87.0389	59.3836		64.1149	117.806		101.779	84.9351		113.761	192.76		81.7058	46.1172
	118.45	92.721		140.462	19.4821		107.414	163.117		105.695	46.3418		100.256	83.0949		94.2317	20.9923
	82.0352	88.7989		82.3438	49.4721		147.675	52.7622		93.6942	47.3407		139.818	87.1828		94.3748	61.5059
	111.181	81.6404		132.206	18.7797		116.354	132.758		68.0106	79.9528		92.8395	122.334		111.406	54.6095
	104.128	91.5513		138.765	37.0483		101.214	169.925		102.711	81.3226		118.584	96.1489		119.13	46.595
	124.061	109.241		125.277	52.3823		72.7858	164.344		102.271	67.3913		113.533	109.573		101.786	69.6972
	76.5448	125.317		172.043	56.4629		108.003	97.4645		82.0774	34.3429		90.776	87.2348		114.481	74.1495
	106.547	140.098		129.081	50.1179		114.541	131.247		90.3904	82.408		95.6382	141.929		124.135	45.5969
	77.0646	118.855		81.9829	71.8484		112.246	160.251		78.5418	50.4397		117.471	118.392		111.199	60.6466
	105.443	93.9088		125.326	58.4683		89.803	108.506		89.7023	89.1111		113.76	111.287		111.779	57.2482
	89.7915	117.203		126.057	32.2417		121.511	125.028		136.809	68.521		92.4949	137.423		124.964	69.3499
	132.533	136.706		125.959	45.1275		88.6538	51.8534		84.3183	90.5776		127.87	130.375		130.188	27.6023
	86.4614	82.079		85.7841	29.953		120.793	148.25		124.485	66.9521		122.153	154.204		125.079	33.2894
	104.068	141.034		115.433	46.0014		131.953	117.987		115.705	60.8029		129.328	121.76		112.188	85.9218
	83.0457	82.8778		81.1926	72.0867		113.171	123.86		71.1036	30.5091		122.415	89.3223		114.385	12.9251
	86.2495	92.9478		120.709	70.5231		124.429	143.671		89.2493	37.3425		118.038	111.687		107.216	37.5882
	96.5096	24.3765		97.4852	136.906		114.645	146.973		118.565	76.3367		99.5086	89.8357		164.703	25.9302
	121.747	83.8588		132.141	51.376		109.467	55.7858		102.898	36.6345		135.15	133.4		151.484	29.6861
	64.6413	103.301		120.267	27.5506		79.1238	127.9		103.743	88.1086		115.556	118.318		121.028	36.8549
	91.9776	90.7214		87.9916	49.095		116.49	76.664		119.524	46.4968		111.325	81.4311		105.79	85.3935
	122.946	91.2119		167.654	48.5246		119.597	139.529		117.729	53.6927		151.146	95.4612		136.112	18.3637
	84.4774	50.232		97.4559	34.9913		101.932	167.678		99.9812	67.047		113.058	99.5138		90.1431	73.1205
	88.8652	87.9993		103.63	47.9615		113.6	136.558		109.557	20.6322		106.134	100.541		114.501	41.2646
	81.5945	73.7206		104.062	41.6105		82.4258	38.3581		123.279	37.7116		149.747	118.767		113.494	71.1364
	94.7505	154.933		106.448	58.6197		97.9449	133.422		121.571	53.9004		124.472	118.375		81.9288	55.8952
	128.603	113.788		127.068	58.677		104.23	161.705		106.443	113.675		120.684	110.846		69.6237	59.2517
	71.4382	34.8282		111.793	56.8432		110.442	120.256		128.841	23.2662		114.296	158.202		85.1249	27.5175
	118.16	93.2196		143.506	76.1219		79.7872	188.003		114.994	46.9065		100.421	102.386		56.9453	63.6845
	95.0666	90.705		93.1583	25.8204		89.5599	173.084		120.716	49.6176		110.459	132.54		110.92	79.3653
	75.9706	83.6858		109.561	57.9411		88.5381	91.225		149.18	83.6907		85.0058	91.1425		63.0996	41.6113
	130.853	39.4116		184.569	34.1922		102.574	122.093		143.689	40.5546		99.3644	101.743		67.2689	32.0009
	96.1604	115.78		120.293	19.8769		67.5079	165.718		120.206	61.8378		100.447	76.2861		81.162	68.0123
	109.009	117.41		97.3368	18.2682		98.4924	98.6		133.22	95.9413		83.6588	87.0699		84.9083	28.0536
	161.446	101.634		99.2686	36.1503		98.8857	206.243		123.618	109.898		117.974	108.727		67.0842	56.2854
	144.813	38.5521		148.849	65.1673		107.679	73.5311		119.634	33.4873		83.6142	102.7		107.083	31.3134
	113.106	99.918		175.938			87.551	138.454		145.34	60.0903		103.387	55.5426		146.985	42.1154
	145.714	106.431		108.351			110.865	187.365		137.594	40.9815		109.205	134.537		111.671	39.5734
	108.422	94.5731		82.6349			106.826	83.4165		132.66	32.2339		106.408	123.937		99.7408	47.8767
	131.075	125.63		142.629			113.493	40.0579		106.908	39.3303		104.849	71.9195		97.0698	73.9866
	156.506	72.1732		99.1684			102.318	125.852		149.44	59.0792		84.5634	96.3704		82.4277	52.2954
	177.93	79.5868		85.0486			135.889	139.698		141.524	80.1599		81.4419	104.293		92.2443	44.36
	116.788	92.2965		71.1098			99.8549	121.723		110.607	57.6816		84.6047	111.174		83.5259	83.0924
	133.798	105.78		111.986			91.2437	111.713		113.607	67.1949		100.949	93.7512		97.1426	105.89
	225.29	118.224		91.5091			113.895	101.66		124.545	51.5013		97.4932	119.529		62.1878	47.8974
	111.987	75.7061		69.2317			132.213	143.942		104.221	50.5626		95.5869	82.9378		64.8449	83.2571
	90.442	125.54		131.733			101.171	108.852		83.0375	34.6824		103.034	100.541		81.5371	43.1523
	85.5764	106.706		86.6931			105.815	145.981		95.0944	81.5105		107.317	114.375		55.3014	64.9769
	157.038	100.274		105.49			105.577	132.889		103.221	56.641		47.3321	123.553		78.6975	108.64
	103.223	90.3254		107.694			96.2498	126.824		123.795	73.6958		86.3272	140.681		92.6983	64.949
	96.1504	131.247		110.426			99.1635	134.728		104.607	54.1537		104.743	130.883		93.0536	71.0991
	91.3221	75.1775		80.2655			102.828	109.175		110.459	51.0257		92.7783	84.1506		106.713	52.4095
	125.468	129.818		112.064			125.512	133.053		75.0345	63.8442		125	53.6942		94.4534	53.8499
	94.7494	106.871		142.982			128.773	126.6		141.632	45.2589		111.239	117.149		66.7095	19.1725
	91.7823	123.949		110.2			98.6088	77.5953		120.4	17.7335		91.4197	132.689		117.581	64.2193
	79.049	52.6807		251.645			101.609	120.533		107.33	37.9233		99.8439	81.4127		86.6602	92.9857
	129.164	116.56		85.2679			108.843	166.253		140.44	86.5049		82.1395	104.673		90.3353	39.0652
	78.5096	97.0135		88.4594			100.773	118.203		99.4107	75.1994		115.263	117.938		100.321	73.8295
	65.7731			137.889			102.275	114.542		100.318	28.7538		97.5126	116.87		85.0781	50.4307
	115.67			92.1835			92.7363	103.107		145.814	64.2218		112.206	23.0706		75.7928	69.4509
	79.2347			79.7163			114.763	96.7832		98.0285	34.045		71.9651	91.1647		99.0605	26.9769
	76.0768			105.362			65.2192	117.142		88.617	139.084		107.486	23.6105		102.481	41.9891
	95.1649			85.1041			100.115	150.001		127.782	40.3198		91.8928	85.4504		102.055	57.2041
	82.5917			108.853			93.5392	157.555		113.219	25.3254		148.6	93.1495		96.8095	41.4829
	81.8439			93.6231			110.657	150.654		145.609	30.6918		76.8143	131.841		130.174	21.2667
	97.9726			91.1228			95.3206	22.8382		138.938	45.1984		84.2796	118.79		93.6482	68.6949
	127.574			107.401			115.622	39.9727		111.636	47.2662		90.8595	95.444		108.606	48.5795
	118.645			98.4158			90.716	145.807		121.954	41.5966		148.118	167.88		106.515	46.5793
	91.9259			142.226			97.9206	138.497		145.093	58.8027		121.63	45.5949		99.5453	38.2408
	122.195			101.566			126.178	117.614		103.021	49.3135		100.67	111.814		117.576	44.8671
	99.6761			97.3014			131.35	142.256		94.7015	22.6917		136.686	95.0325		78.7057	53.0862
	64.7501			81.1313			150.963	120.223		93.3731	64.2938		113.35	91.3067		131.637	27.0772
	71.8962			116.157			116.599	124.267		111.632	24.6656		150.567	110.036		92.3069	64.6601
	74.4003			67.729			140.425	178.159		90.4164	34.3813		111.288	100.615		78.7893	42.3783
	78.1806			91.434			141.533	152.652		106.206	43.4511		116.114	96.346		80.3103	35.5093
	119.636			83.9672			109.531	135.439		92.7984	16.9377		98.1259	117.447		82.5337	35.8644
	79.8183			129.491			158.35	13.9103		102.614	52.5056		96.5701	88.7569		91.218	46.2145
	111.342			92.591			93.6862	136.815		84.6664	65.5983		101.966	90.1693		68.3953	58.9802
	108.778			117.119			93.6473	110.06		120.675	27.2171		83.9221	100.182		77.9128	47.9078
	100.953			86.147			130.512	99.9404		105.971	25.9496		114.21	101.903		78.427	20.6624
	121.17			90.0836			106.451	145.309		112.65			120.636	123.415		64.19	56.2597
	114.845			105.417			111.595	216.641		109.73			181.307	107.251		70.3882	95.6878
	71.9882			75.7102			98.014	151.81		114.322			145.26	130.925		67.9575	41.773
	131.64			97.5134			87.4145	125.362		105.216			95.5685	69.4168		65.5424	31.3759
	86.1414			120.257			97.2837	79.9473		99.5463			104.479	181.274		87.5443	76.7349
	95.475			111.058			109.175	155.537		120.38			105.694	77.2118		70.117	87.9641
	94.0242			122.659			77.1371	164.366		87.7553			78.8002	165.77		78.6056	47.3371
	121.982			96.9201			110.687	99.4341		93.0803			83.6596	121.433		68.3434	89.3425
	108.901			114.771			93.3006	109.614		86.7967			105.794	92.8566		100.914	64.4225
	92.8008			120.558			99.9095	65.8388		75.943			88.9818	98.7992		77.9995	57.2852
	122.836			115.395			107.379	131.201		109.841			76.8918	124.774		79.1839	106.721
	115.75			81.3523			100.389	114.186		92.7134			94.3	95.7882		73.1236	30.5822
	89.283			89.2224			94.8765	88.3552		93.8908			99.4575	48.1223		88.6657	148.374
	141.424			100.422			120.086	68.4865		95.2263			71.7402	111.617		63.7641
	66.2943			134			137.981	104.142		89.8135			79.1607	129.978		117.545
	104.29			85.4652			110.517	127.669		91.4061			112.049	100.455		70.5644
	86.8934			138.129			115.741	133.088		88.1374			100.419	102.016		71.2663
	62.7346			116.379			100.775	81.6607		94.3885			87.56	59.0957		68.66
	100.116			132.234			110.143	63.5983		100.682			104.629	104.931		62.4328
	70.136			113.512			93.3681	91.4577		113.096			81.7273	94.1939		78.7225
	96.4701			108.064			155.243	115.354		110.382			90.5082	187.729		69.2618
	97.9088			142.045			122.928	110.833		78.821			110.452	161.197		101.522
	99.9325			69.9476			122.965	173.933		110.248			99.8559	119.12		73.653
	67.154			81.6267			102.013	109.403		102.969			79.0652	133.543		79.4239
	104.347			110.914			86.5748	115.795		89.4411			109.477	135.794		77.6798
	109.854			114.603			77.247	151.457		102.926			83.5086	124.522		68.943
	70.645			124.464			123.985	58.5615		92.1971			107.637	118.366		125.584
	68.5262			82.3574			86.9194	125.224		93.8767			87.2078	86.4432		87.5234
	89.5039			98.9804			100.149			79.453			75.9727	137.17		62.9938
	94.9874			110.42			79.2705			62.1607			76.6127	98.63		86.8009
	63.5784			60.5863			97.9424			77.7134			72.1536	105.54		72.4127
	149.755			92.9208			97.2217			85.314			84.6081	133.359		62.0374
	96.7718			72.3135			86.1835			85.4385			91.1124	131.159		67.59
	150.338			114.912			110.649			98.4637			84.4298	125.659		63.6239
	73.7419			101.512			89.1753			156.087			95.6758	98.1746		47.3144
	85.1823			100.715			58.2934			74.7048			72.3944	115.375		50.1112
	75.4766			119.27			110.24			78.9656			90.5843			70.6949
	102.374			125.478			106.148			99.5151			76.618			64.4586
	88.5117			104.243			85.6955			102.566			108.437			60.3154
	92.5453						82.9796			98.1037			78.0763			49.5816
	78.5148						88.6668			74.3406			95.685			51.9624
	97.2565						89.6869			89.686			82.7588			65.1803
	90.347						82.5474			111.618			85.6328			78.0724
	139.39						90.8626			87.821			70.2158			63.6769
	116.502						103.759			98.5241			84.4519			69.7176
	110.602						76.6707			112.023			105.911			75.2594
	73.2017						103.563			85.9978			86.5327			70.323
	79.3296						66.0056			130.465			91.7388			77.1094
	73.6765						106.417			108.88			115.815			62.4286
	56.5249						79.6834			102.047			128.23			73.4502
	124.353						82.9057			66.4796			80.7397			66.0774
	84.8888						66.3689			118.272			94.0805			76.3064
	89.1286						111.076			76.1048			86.7219			84.4326
	53.6292						94.5298			70.5614			81.7816			54.9599
	85.4746						67.4049			60.2958			87.2062			121.769
	87.1905						107.86			83.6221			97.4417			67.713
	93.2499						110.259			56.7923			72.4515			93.4959
	86.6586						105.413			88.5328			91.316			77.5921
	94.8141						98.0852			65.5782			97.8225			86.7823
	96.4869						92.806			54.4396			94.3804			72.1484
	86.5917						115.773			74.8866			87.5875			84.2165
	74.9473						137.308			76.6176			96.4032			54.9233
	80.7903						106.714			71.1529			79.9789			61.9119
	95.2645						130.814			88.8539			84.371			58.9484
	93.1222						112.308			91.1888			91.8969			70.6117
	78.7114						87.6339			72.5942			78.3534			62.9525
	78.4593						106.056			96.0986			50.0222			68.1714
	94.1978						125.018			72.6532			62.4563			91.7617
	79.3055						115.672			71.9674			61.6936			72.9908
	66.8931						132.627			76.0653			99.227			88.6492
	78.9704						115.342			93.7773			83.7452			83.2039
	74.8478						76.124			56.8881			89.7931			75.4874
	118.941						96.9468			81.2018			72.1687			88.6192
							100.124			55.0666			104.091			69.8776
							88.361			66.812			74.2036			94.6358
							106.701			81.2338			89.1767			73.3588
							88.5878			70.5534			73.0778			86.8744
							105.242			73.0634			95.253			95.1567
							112.769			62.3674			103.407			116.497
							88.9029			76.3039			73.8434			100.697
							105.539			80.3293			109.937			93.938
							84.7728			57.4926			76.5145			75.217
							81.8304			82.1372			98.6992			104.148
							94.3564			56.2887			83.925			77.0726
							83.4143			62.6926			119.799			103.779
							120.029			71.4025			110.023			114.935
							112.883			103.962			76.206			93.0811
							114.082			75.5362			72.5838			122.999
							93.6336			69.4397			93.847			85.359
							144.294			95.0524			102.769			95.8925
							135.607			92.336			99.9209			74.4239
							100.48			102.655			85.3736			68.3953
							109.276			58.8771			104.603			127.495
							84.3382			85.046			69.6632			91.7938
							105.45			81.7625			109.338			98.1854
							107.275			77.8895			136.644			82.5477
							83.6653			78.0503			89.7742			103.182
							105.605			91.0558			108.329			109.307
							83.5405			90.2584			130.274			90.4729
							74.1411			70.8383			91.8754			79.7477
							76.6223			92.8601			79.0811			89.0254
							105.508			107.635			72.7662			116.275
							73.2553			57.8212			92.6138			123.405
										105.781			94.2633			102.923
										64.677			87.543			77.4795
										89.8263			81.0005			97.6169
										98.5206			62.4608			104.133
										138.291			93.2879			107.922
										105.918			78.305			106.16
										106.728			80.341			86.8171
										93.3614			100.117			116.307
										74.7793			87.8349			94.3002
										87.265			93.7579			113.938
													98.5083			144.207
													93.8687
													89.772
													73.8103
													88.1737
													65.9728
													74.1542
													65.9761
													88.7618
													59.4297
													61.5417
													71.4957
													58.5634
													51.0932
													70.5476
													67.458
													56.1362
													69.2801
													74.8918
													106.554
													56.1014
													69.7425
													72.0241
													80.3626
													56.6838
													74.8597
													78.8861
													66.8943
													63.7339
													50.778
													86.1477
													54.6336
													68.0337
													67.3977
													96.0835
													69.5495
													63.2358
													63.8331
10-mrt-2022	100.108	59.8919		76.1606	56.6364		55.9961	88.9428		90.5312	50.307		136.785	106.661		84.557	30.313
	96.5914	77.7471		60.7004	38.1107		29.2315	30.2495		89.9932	26.9386		129.962	76.4979		80.9311	25.8215
	123.967	37.8033		114.654	41.582		52.5695	59.3243		94.3867	40.0789		97.9837	193.556		100.799	35.9218
	132.422	70.0212		138.988	79.1694		47.5789	82.1864		97.5479	47.7339		156.15	114.746		115.998	25.8319
	99.977	59.13		75.3482	26.4604		73.6665	79.1737		92.2694	29.0347		146.301	135.481		109.682	44.6716
	153.548	60.3195		85.0436	114.819		53.2431	21.0466		65.8982	74.858		98.3831	62.6954		137.521	43.3757
	95.5639	92.4185		82.4276	39.117		51.4813	181.535		101.174	36.0241		109.791	146.864		124.95	36.1427
	104.773	71.8839		75.3131	54.0963		51.7317	60.2418		132.857	79.7337		119.898	102.121		104.982	57.4143
	120.406	70.3193		105.045	23.0627		53.9509	80.883		119.548	15.4134		126.832	107.008		107.55	38.4229
	122.07	86.6004		121.023	33.7119		35.6367	148.204		93.171	58.5572		142.357	64.9498		91.8276	13.9371
	116.453	115.828		121.841	60.4471		61.6927	93.4432		116.999	60.4652		124.154	188.626		103.242	27.8359
	113.005	109.977		102.625	20.6741		40.8309	56.845		95.7551	57.8228		118.863	146.967		122.691	33.3079
	122.818	81.2727		139.337	27.0697		54.6695	46.2914		114.938	65.658		129.815	98.0367		142.989	24.6075
	86.4408	105.367		111.207	47.279		48.6382	47.3668		106.073	49.1205		76.8697	134.436		120.427	47.9118
	120.986	120.528		112.202	32.2921		51.8237	20.845		89.0598	36.6713		72.3286	165.953		90.253	15.9223
	108.577	111.286		136.968	40.441		58.9622	86.3004		93.3166	43.5067		66.6964	83.2625		151.045	36.3067
	114.049	80.5791		85.2928	65.2227		81.0078	81.4718		98.8272	39.9425		83.2051	95.7851		107.134	11.5285
	87.9603	69.0068		107.667	26.8987		66.7288	74.9858		104.612	51.1079		76.7421	155.163		100.979	27.2263
	81.8162	62.1988		108.705	31.4321		40.6002	126.067		90.6586	39.722		66.3419	101.153		95.4983	30.3683
	93.352	81.9144		79.3569	13.1402		56.9139	87.1797		85.7377	32.5142		75.5195	109.872		111.158	18.2709
	81.0528	69.0068		202.649	24.7192		60.6055	132.748		93.2893	27.7664		76.2261	122.037		105.648	36.164
	101.376	58.0222		109.446	89.3323		69.1916	118.335		146.394	29.0651		108.66	70.1576		121.337	44.7297
	128.541	49.4686		95.6808	46.22		70.666	54.1563		82.4768	17.3825		58.7978	102.257		96.2506	23.1388
	45.0591	44.6177		158.298	38.0197		50.8959	75.0417		110.299	14.5784		101.985	123.558		120.988	39.6438
	46.1172	51.9165		97.1672	50.1552		52.1393	129.961		76.5739	55.4847		105.805	126.531		110.797	24.2757
	47.4229	44.4584		104.962	46.6828		54.0036	118.176		114.643	51.5841		88.6885	110.803		111.502	30.6287
	54.4698	60.3556		186.958	9.54496		49.1033	136.755		99.3177	14.9228		83.4609	51.8098		127.552	33.9961
	67.6057	31.3995		127.348	50.977		57.7521	144.799		79.134	28.836		68.0798	143.207		119.697	35.0433
	56.2408	56.2337		88.5318	94.0049		47.3583	98.0818		99.5579	31.5513		102.58	93.89		140.086	23.1501
	42.3623	58.4972		95.9378	67.9		61.9795	86.8529		122.439	59.0834		91.1938	91.6963		125.321	28.3142
	33.2925	37.9647		98.7337	56.2447		53.6096	123.147		101.886	17.3314		60.3409	97.4204		139.706	15.2125
	53.4236	30.0267		136.29	53.1073		50.8202	99.5481		94.3437	41.9161		65.2956	39.8706		129.155	20.2636
	56.3469	54.9859		123.497	42.5979		54.054	86.1954		99.6736	51.3201		115.218	137.523		146.038	11.44
	53.0841	56.4234		122.434	69.8942		74.0922	89.5172		105.695	48.8255		84.7017	126.828		113.895	20.4484
	62.9414	53.4714		121.627	150.454		54.5989	105.042		133.461	27.9535		101.844	123.315		128.779	8.52183
	72.2826	78.8308		102.616	48.774		51.6701	91.001		122.879	18.5448		68.5612	128.704		152.543	25.8761
	71.7447	47.0272		94.0943	23.714		55.6453	100.285		98.3933	50.6514		89.7023	118.743		141.884	6.88586
	43.0483	64.4517		142.975	46.4877		39.863	74.4424		103.827	38.3324		86.5395	77.7014		92.2198	24.2864
	66.8117	62.7696		68.0504	50.1216		48.0766	138.137		97.6319	26.1587		108.899	66.0213		87.1234	28.8489
	50.7322	53.1047		80.5513	58.5247		47.3931	132.28		83.3911	19.6926		71.0807	134.814		128.478	10.3038
	67.5106	90.2482		98.4701	13.9208		54.7177	128.812		123.46	25.4636		110.2	79.0795		114.088	29.9102
	50.8807	83.4545		94.0926	33.2141		65.5444	112.181		119.297	38.0123		93.3428	115.261		136.16	34.2924
	55.2918	52.2145		98.0936	29.3642		49.0591	88.2367		91.0227	28.9203		90.2566	78.451		129.194	21.0766
	81.2535	103.607		101.169	73.5334		44.149	107.896		104.237	40.5097		93.861	89.1437		94.0043	25.1524
	47.9866	97.481		118.334	75.9639		78.9822	62.3251		84.2025	40.1006		105.283	86.0403		132.958	31.1215
	70.8054	71.0417		105.383	33.4112		54.927	93.2842		117.38	22.4833		77.4374	134.253		118.138	29.7081
	57.2638	95.2597		109.546	55.581		59.7012	119.529		123.936	23.8226		95.762	99.8879		135.204	54.8752
	68.0691	149.813		78.9894	103.377		59.6619	90.2784		157.906	31.5451		81.3819	90.4892		137.242	13.446
	58.8948	21.686		96.1989	72.7417		53.5185	96.3047		106.817	40.1816		102.497	87.4595		104.559	36.0808
	72.1272	96.5976		103.716	9.64171		51.7695	72.9055		144.233	38.4574		83.2835	84.382		134.347	16.4749
	62.0673	113.575		95.495	56.5267		47.7602	129.81		112.935	34.8966		76.7431	128.738		121.849	26.8042
	46.7895	62.6319		74.9068	59.5123		45.7772	130.193		133.853	23.1555		104.145	112.043		115.368	35.3269
	74.6923	106.903		96.3411	58.8272		54.6464	129.617		95.7179	27.3759		89.3962	116.685		143.108	87.1837
	40.3053	69.0658		89.3975	33.7926		63.6809	156.4		185.904	43.3062		100.442	61.2649		135.387	39.6126
	56.9545	105.603		111.55	35.3796		76.7537	83.5519		123.899	51.9637		41.8553	82.9752		111.258	14.0352
	80.8714	29.4796		76.5864	43.0535		53.3293	108.801		155.376	45.077		97.6282	31.0067		127.137	21.7827
	67.24	47.3908		96.4745	46.671		60.5427	173.866		110.052	27.3851		86.7862	98.9528		121.084	29.4309
	55.0913	100.005		71.348	37.2786		48.7534	124.861		142.041	56.8779		81.6208	103.38		136.234	55.2012
	57.8238	92.6266		68.2424	71.7126		65.4724	125.817		116.194	37.1556		78.5563	85.743		113.958	10.9796
	55.5316	26.9227		67.9128	67.1543		63.3018	104.522		138.342	20.4475		101.15	61.3325		126.92	31.0995
	68.4557	104.303		100.503	42.5068		89.1713	125.103		168.922	45.7023		102.512	38.8179		75.4151	34.0743
	89.5634	51.2169		90.2357	22.0753		68.8805	152.755		108.386	22.0142		68.6347	60.3605		74.3088	37.4587
	55.8043	97.4735		93.3219	132.909		43.985	69.2834		162.214	10.353		128.459	77.9755		31.7103	19.9981
	54.0298	81.4245		79.3776	50.5568		85.778	100.096		124.273	59.5897		93.827	62.1965		33.4914	16.2053
	55.9005	107.868		72.363	65.3816		77.2553	86.4245		120.972	41.9668		112.627	50.1328		80.6796	17.4201
	51.5468	67.6023		98.2286	26.0397		60.1813	125.077		134.096	31.0478		110.796	78.6292		76.2204	25.6175
	66.7765	58.5463		99.0888	36.9512		66.4754	122.905		143.236	45.1081		138.339	109.898		96.9926	53.1927
	81.9935	82.1452		86.5964	43.4702		48.3451	89.9596		91.923	101.64		104.158	174.4		96.7532	40.9104
	52.4589	100.744		91.3586	30.8901		59.9567	90.9276		161.23	64.4267		100.92	86.5688		94.6792	60.9135
	57.1777	83.7582		97.9572	26.6142		58.1906	149.294		135.891	76.3904		89.6679	131.256		95.1229	36.0311
	66.3365	53.3253		65.1808	42.7141		56.8626	54.9108		137.894	52.0255		91.848	92.4685		83.2191	49.2989
	62.2668	94.012		74.4699	39.3777		55.5581	144.613		162.569	54.5158		101.771	70.0259		83.3581	18.3917
	48.6279	76.4323		72.3951	60.0324		53.1648	82.274		78.275	23.6641		98.7273	133.651		72.5582	25.2283
	62.4427	62.6822		92.61	38.8849		50.6083	79.3643		55.4103	21.1652		75.9866	92.6283		85.1166	52.7839
	63.0978	14.7947		62.7843	36.7849		67.7065	96.3824		82.539	45.6271		101.748	134.966		75.3423	28.8101
	56.4894	127.876		72.1047	44.0533		47.2978	69.3129		79.5416	47.3624		112.865	96.3291		90.0608	44.6481
	89.3282	97.4648		61.919	47.4892		57.306	91.9806		72.21	53.8051		70.8615	98.7315		82.1871	24.7334
	108.211	105.494		44.5358	11.4183		43.1772	85.3239		85.2108	72.4898		69.2442	139.44		77.0564	54.4444
	89.0688	79.496		51.907	23.9258		62.0207	59.2757		73.411	47.9204		112.823	78.4281		87.8722	45.9349
	102.603	132.926		67.0059	18.2962		52.1736	91.3385		68.0701	47.9477		96.5462	81.6808		75.6333	13.9029
	103.609	101.879		66.3339	12.1832		40.5635	62.271		81.2007	59.1471		97.4904	83.0567		80.0033	33.0698
	138.421	105.466		91.5268	37.7481		155.098	69.5521		69.9178	52.6151		96.1874	69.8974		76.4034	22.2098
	112.97	12.3414		59.4989	36.1314		116.541	65.7929		97.4753	46.9891		118.305	74.8708		59.1456	22.5779
	156.362	60.784		67.1365	23.9194		90.5133	48.4061		108.404	44.5923		105.921	63.6918		83.657	39.5224
	127.586	76.6718		68.1472	24.3216		141.099	92.8372		84.0786	19.6433		137.207	68.0853		111.043	9.59122
	98.8005	48.3973		62.2507	61.6903		144.858	44.6692		79.0725	27.1971		134.042	86.6197		75.0551	17.312
	61.7746	66.734		68.6326	36.1792		120.724	94.802		75.313	36.8321		104.194	82.1697		118.619	24.4256
	111.957	59.7524		95.3042	21.213		133.897	52.9894		61.6715	25.0461		116.875	90.2998		69.7064	33.3315
	113.14	64.9324		68.4401	30.1743		146.682	100.641		71.214	44.3679		95.1822	66.0231		51.2067	28.5029
	58.633	77.0604		68.9908	55.9494		127.814	53.7961		76.31	51.508		113.112	46.5338		79.5802	39.6223
	130.936	71.4639		58.0213	29.5785		189.978	80.4707		81.9989	35.0704		85.7527	65.1172		79.5233	10.2189
	135.726	68.6765		104.737	23.4112		117.741	71.9589		92.7289	17.8988		70.6979	93.6335		92.8594	13.5595
	111.997	51.766		79.9417	23.8816		137.524	57.0163		96.4589	50.809		91.5128	46.3767		79.6004	25.0885
	116.211	89.2311		88.0836	68.1699		96.4096	82.0967		72.5014	22.8384		95.4426	75.6668		54.7553	29.97
	94.0094	62.5158		67.6308	33.9978		112.703	50.9088		54.2088	21.3699		98.9948	66.3903		70.0256	28.3864
	118.448	16.9689		77.0185	47.1166		103.489	103.479		96.3719	27.2341		105.6	55.9362		70.2054	29.0872
	125.628	63.7166		101.1	59.1421		131.69	53.0206		77.0147	32.0285		98.9697	95.1214		71.0817	41.193
	164.701	112.581		56.152	33.2781		170.394	46.1993		77.7852	37.8749		95.6466	96.1754		82.3113	42.3032
	161.255	56.3667		68.0997	20.7361		106.558	95.3718		73.1454	18.6127		117.398	105.347		55.6939	29.5033
	189.715	88.6071		99.1034	68.1798		120.423	16.9913		124.502	36.0795		55.9467	115.19		73.1831	12.9253
	93.4817	41.8965		50.3397	29.7754		89.2566	112.556		97.6525	37.4016		86.1541	134.219		82.659	36.9795
	105.298	70.3605		87.8663	49.198		107.771	127.705		71.1842	45.4871		99.1816	134.837		72.6691	71.9857
	138.795	46.9189		61.3254	40.9945		125.165	71.2535		72.2678	35.5571		98.0586	71.4673		84.2428	55.4139
	131.886	94.1547		108.092	14.1126		127.329	76.5901		87.3689	45.4619		118.704	115.86		92.8057	22.3905
	142.273	101.373		183.344	103.565		88.3338	86.9674		85.884	48.8631		56.8803	77.0589		101.317	26.2758
	77.0794	89.549		254.08	74.9573		120.577	110.689		60.3943	26.3301		102.671	35.3324		77.9489	46.9552
	170.969	80.5886		236.267	124.959		97.2955	105.671		73.4934	64.7977		67.8731	99.1012		88.0117	34.8367
	163.961	76.8673		173.232	40.041		110.017	69.5418		97.5634	46.2309		107.865	32.097		82.0282	15.1663
	127.843	98.6981		145.011	73.7682		151.349	101.037		65.4181	53.4511		118.235	101.397		101.648	47.4134
	135.02	66.7477		264.421	93.6025		113.774	88.488		49.5696	54.1098		87.4343	110.001		77.6417	47.751
	105.414	53.988		152.793	149.415		130.446	147.629		106.203	74.0893		88.0011	76.8494		101.851	59.587
	131.853	82.8555		155.438	65.2219		132.673	64.9064		75.5651	46.4342		85.1957	90.1028		79.2662	24.978
	153.484	74.7993		200.494	100.964		109.041	79.7203		114.15	67.3511		115.048	136.902		125.471	19.678
	145.461	93.8874		147.274	39.3775		103.429	141.731		100.3	53.8175		125.663	85.3284		75.6109	52.3425
	83.5804	123.288		162.092	52.3079		124.185	100.052		110.289	43.693		83.1239	99.8002		99.4738	62.2002
	102.408	49.1563		154.137	69.4527		103.486	60.1802		81.9213	32.9987		104.777	110.944		131.486	37.7087
	114.909	81.4497		200.766	63.2011		74.9608	89.3717		173.313	71.0517		85.8846	95.8361		95.2229	52.0922
	111.99	73.8233		133.758	73.3391		136.801	145.199		97.8388	61.0197		85.2225	96.4123		104.261	41.6345
	104.536	105.533		127.183	24.9499		105.427	96.7754		148.907	35.1845		0.246563	89.9263		69.8815	52.8527
	159.045	67.3514		67.1524	42.9871		103.78	170.622		97.6808	55.0442		86.9492	62.1264		108.677	55.7717
	132.141	106.278		71.8009	44.7144		129.252	137.083		155.013	41.8584		80.7399	91.1599		81.4981	77.1352
	125.826	93.6316		99.1204	24.4427		83.5329	95.1858		103.366	46.8246		85.5118	178.395		83.6782	43.6793
	98.6744	31.1447		82.0761	81.0377		101.811	118.528		152.646	41.9234		79.3835	79.7579		81.2133	36.4208
	160.175	63.3045		91.8855	65.912		91.197	99.2543		101.73	49.1821		115.478	37.493		82.7937	34.6321
	124.884	111.085		71.5271	89.5809		67.4304	93.3322		117.582	35.5882		112.308	53.4299		73.4089	39.1137
	232.951	84.7989		74.0519	88.4764		74.27	132.202		111.283	23.9438		122.998	66.0852		76.5315	21.5997
	147.071	62.3382		80.8885	100.389		74.703	75.2646		131.915	29.5912		93.8823	125.393		74.758	53.1639
	143.082	61.3337		106.624	75.5072		102.56	90.8434		141.111	36.3321		152.607	91.9728		116.158	23.2617
	156.58	95.2601		52.4313	58.9312		100.92	183.549		138.849	31.7626		120.225	82.0894		113.015	11.9439
	169.16	84.4789		100.363	65.6755		110.226	181.157		97.3439	46.4781		94.125	97.1831		88.2078	12.916
	123.522	69.1756		84.4809	23.6849		113.859	79.7552		150.399	51.3612		143.409	57.3916		106.185	12.7022
	116.945	34.5282		104.098	52.1516		106.601	162.881		172.26	47.7425		113.007	47.874		106.134	19.9298
	125.965	73.1306		104.781	92.3984		107.79	161.356		152.495	25.7308		135.949	131.488		110.022	30.0349
	152.696	16.8837		83.4357	62.3368		117.543	183.748		124.113	23.6922		97.871	137.764		115.364	29.2944
	106.592	69.1855		78.0119	140.861		101.184	144.955		132.676	46.0121		150.556	144.68		113.437	41.9506
	158.53	55.3457		89.0986	66.1598		92.4736	125.781		107.282	25.272		96.65	158.933		99.3207	4.79372
	112.627	45.8982		75.4894	100.008		103.719	179.74		92.507	16.2602		115.952	118.764		153.737	11.2164
	169.114	69.614		101.102	114.052		90.966	131.046		133.235	34.6027		122.623	60.9751		271.971	13.0291
	85.2654	92.4502		97.9745	25.6621		94.4983	143.939		116.447	34.2444		152.27	104.258		78.642	23.0335
	81.1581	93.6435		67.2266	76.0211		98.2361	140.762		112.275	45.0641		89.4402	57.9051		176.667	35.2878
	113.157	103.784		89.9235	74.7257		127.54	80.4344		117.543	52.2462		146.88	55.0558		106.043	36.041
	75.1273	64.1777		94.6689	88.9384		146.199	88.8849		176.289	24.3968		121.645	121.096		113.213	31.8625
	100.164	90.3669		99.7684	35.9943		147.82	94.0113		141.036	59.7292		101.905	92.086		77.8624	35.0084
	108.75	68.7863		110.66	36.1054		130.358	45.948		142.656	28.5309		99.9962	153.554		96.564	24.2331
	101.069	66.9986		132.92	69.0144		105.165	22.3516		145.762	38.7861		132.777	75.3368		81.4607	18.6611
	77.8369	63.0572		112.755	64.9739		171.7	135.315		173.471	45.5176		92.3419	122.697		82.5387	19.5512
	82.2866	105.027		130.313	21.4868		117.269	63.9704		144.989	25.4553		124.1	87.0919		116.078	24.877
	119.438	84.9307		100.154	35.3035		167.101	36.8978		136.399	55.4252		120.446	90.2935		92.4136	56.1811
	114.091	165.689		168.264	66.8586		93.9925	66.5758		160.77	46.4345		119.621	6.66593		81.2298	8.52772
	117.641	103.44		109.657	61.7256		145.915	127.017		105.8	30.1036		117.725	77.7639		113.862	40.7877
	90.2073	129.94		107.929	26.1658		167.724	65.9439		106.912	37.4076		126.553	12.7359		97.7965	67.385
	96.7105	24.5235		195.561	74.9293		174.579	96.4354		136.208	41.0664		120.057	67.3195		100.13	8.36616
	95.1218	141.165		122.257	44.9811		115.263	96.5026		60.8098	14.7736		148.528	60.0558		124.059	13.1792
	128.186	95.2003		110.302	40.4188		140.076	112.434		64.0498	35.8099		142.933	81.2129		109.737	31.642
	118.791	91.2935		209.85	17.0765		165.262	112.843		86.5345	51.8684		109.242	84.1779		81.163	47.4356
	111.426	60.7074		94.6782	32.7176		140.532	89.6853		77.6517	69.8002		114.832	54.8573		100.58	13.6722
	117.862	107.319		129.934	55.5919		141.971	77.4415		81.7275	35.0714		105.075	85.776		88.7669	22.8386
	107.517	118.497		118.865	45.1753		99.6362	80.4148		51.8112	43.0846		162.756	82.917		87.2704	22.722
	129.209	110.066		96.1991	31.6994		147.396	107.788		73.6358	35.3043		90.6115	84.8816		123.832	11.3386
	119.613	124.521		80.0695	14.6192		184.277	124.769		85.743	32.2561		114.348	58.9858		100.19	28.4327
	136.972	130.772		79.2902	32.9267		119.755	88.3618		72.9204	66.0893		115.019	36.5434		91.8637	36.5078
	170.677	85.7113		39.8464	57.6888		145.208	97.1667		56.9277	28.6757		125.612	66.421		85.0871	43.1168
	142.132	131.235		69.5252	47.8876		127.424	108.679		58.7653	65.3753		117.48	83.6669		76.8287	40.7966
	154.326	73.0417		115.323	36.6561		123.326	104.825		88.8708	40.7963		70.2264	104.572		97.5944	16.4625
	118.788	14.2947		62.9859	41.582		102.002	53.7687		75.0941	45.9834		48.5721	84.4492		105.001	31.3258
	139.265	63.7096		104.188	46.7327		134.759	85.0482		92.1952	37.6906		84.8898	76.6623		128.463	32.8899
	167.162	78.3934		73.3918	14.7698		114.636	96.1201		81.8616	53.4927		66.4761	42.1133		93.9289	16.3625
	163.286	45.7756		69.6761	47.1029		169.392	48.6293		94.205	54.5474		85.4782	69.8763		107.299	35.8186
	141.325	66.8124		57.8431	47.7643		134.41	136.001		101.634	49.1901		105.951	74.0671		89.0256	31.8791
	116.15	59.0526		87.1607	49.9183		116.298	63.1861		76.3971	43.0219		84.3609	85.0352		95.9835	15.8933
	66.6215	60.5907		79.3633	54.1705		122.157	28.6352		85.0969	63.3337		65.6351	73.2368		138.822	34.0932
	88.24	59.3938		85.5878	57.9225		138.144	85.7655		92.5039	47.385		93.2748	59.2098		89.6408	27.5163
	109.402	37.1937		65.9882	27.3825		106.06	96.2181		70.4457	37.1405		72.1887	95.781		106.519	35.81
	102.76	50.0717		82.2994	30.8964		125.434	76.2424		58.5289	16.8627		92.4563	82.9815		99.9138	55.1011
	85.5842	47.2627		81.9198	29.6436		126.629	102.485		50.5303	61.3804		103.265	34.1726		68.4174	38.0672
	124.783	17.3721		99.1985	43.0586		160.415	114.266		89.774	70.5429		96.4511	123.703		133.648	32.5937
	102.736	104.468		94.5648			144.238	72.0035		66.7189	50.0129		97.5588	128.833		83.9869	15.5028
	84.8031	26.3365		88.6522			137.935	96.2315		83.7975	47.9122		92.0941	141.465		78.4722	14.5533
	102.891	63.917		48.8386			114.707	111.723		92.5977			105.338	126.447		99.1459	23.9902
	91.9965	71.6189		83.7657			132.234	61.5733		76.9153			99.0839	73.7427		108.422	58.9591
	89.6347	14.5101		75.595			122.685	83.5938		105.174			76.6133	95.887		91.3873	78.3794
	103.717	118.265		58.768			110.887	88.6327		96.5375			78.3851	123.249		92.629	22.8027
	77.8053	86.5059		97.4669			114.012	82.0768		177.037			85.93	135.711		92.9374	18.632
	78.4924	145.098		76.7892			106.331	118.416		71.1746			86.0696	101.264		99.1712	94.3461
	116.76	78.1571		91.0876			128.377	55.3802		92.3585			73.7226	66.8963		56.6632	96.0809
	100.925	78.1777		50.0522			105.226	83.1757		84.2202			87.8279	107.658		61.9874	75.468
	83.4493	118.259		65.9548			118.551	107.393		133.185			85.2651	43.4542		70.9301	23.762
	102.956	97.2796		72.428			116.33	83.6314		93.5801			91.0054	100.348		78.0395	63.7386
	100.709	74.9721		84.1674			134.4	120.614		104.054			85.4592	101.957		77.0215	68.6512
	106.549	101.087		106.317			102.523	146.774		108.72			86.5622	161.905		80.2142
	79.1858	80.4161		66.3624			90.5431	148.023		127.114			80.048	104.312		77.1784
	51.1003	95.4044		80.6727			95.2437	149.114		110.44			91.9094	152.505		91.1622
	80.0999	117.495		130.015			100.66	127.269		120.883			89.955	143.967		72.4663
	88.8577	130.093		79.1554			114.295	154.16		91.4589			125.884	99.1208		73.7838
	71.7212			105.893			117.305	123.123		90.1504			98.1652	110.687		65.9027
	94.9132			63.3718			191.6	163.37		134.905			94.6685	153.022		88.4343
	97.2609			74.3926			171.34	70.8192		93.9842			95.6555	28.589		79.702
	78.2759			89.5307			107.911	208.363		102.517			107.297	136.791		45.5807
	120.167			95.429			147.326	183.48		58.5921			91.3684	130.314		71.5117
	97.7748			88.6566			112.404	145.977		53.275			78.98	114.552		61.5068
	115.442			67.438			126.884	109.257		83.1195			94.1335	121.82		69.5404
	94.9507			65.8658			112.36	98.3683		88.3876			106.494	48.6773		49.9367
	90.2739			86.3244			114.227	93.7553		104.391			79.3982	86.7765		65.249
	115.519			38.053			186.045	48.8662		89.0926			93.963	89.0369		68.6359
	108.514			99.1528			103.413	92.9515		56.0388			88.3439	85.8769		67.0909
	102.29			82.3541			115.739	125.593		63.3437			84.8658	86.0312		65.8065
	100.946			94.2171			217.187	109.509		79.6832			85.2144	68.9939		122.376
	122.527			67.2757			107.745	98.2179		88.9769			90.8052	75.659		104.484
	159.012			82.9774			130.105	130.453		75.0758			72.5748	50.3138		138.871
	174.509			114.567			111.346	149.663		83.507			63.8787	68.651		106.779
	91.2526			87.8997			122.127	84.8059		47.2261			83.4768	70.2399		85.4396
	75.7703			47.8245			140.61	80.6674		118.328			84.5433	60.1399		103.869
	117.466			108.009			145.408			91.3607			63.0373	54.1103		121.455
	140.756			96.9068			53.2097			69.2515			83.3834	10.7806		115.994
	153.07			105.359			65.4477			110.257			121.322	99.6173		109.637
	105.323			85.1894			77.259			88.5743			91.1549	55.3249		146.457
	155.343			99.3614			80.2301			50.9633			101.722	94.3584		107.303
	66.8166			95.6035			76.3634			85.6092			94.8642	62.262		154.885
	57.7586			108.821			67.1528			83.1832			92.0575	81.2025		118.513
	65.2212			101.403			70.4795			63.6124			95.8806	156.246		129.209
	101.353			138.185			55.9173			64.5846			87.7188	67.876		98.9787
	62.5733			146.336			79.607			68.4417			100.841	86.0183		84.6972
	87.8858			116.812			108.419			61.8708			73.2849	43.1986		125.838
	73.6863			103.29			228.868			73.4776			73.0255	100.61		90.7839
	68.8659			131.032			75.1313			86.8678			84.943	102.012		90.2103
	94.5684			199.89			103.691			90.0064			86.5024	74.4904		119.421
	76.4491			97.994			124.914			83.7513			79.6192	84.4777		116.845
	64.1076			111.83			79.2629			96.1178			100.142	89.576		103.567
	95.8467			103.503			114.403			90.9284			102.21	48.1368		130.707
	82.7953			113.78			110.028			108.206			77.7966	97.2214		92.9727
	91.4238			132.659			78.7187			85.0659			70.5366	97.1108		91.3018
	64.367			123.386			77.1659			78.1588			95.2855	87.9269		103.984
	70.3654			195.101			71.2996			88.4359			82.4914	97.3406		99.5964
	88.0008			121.759			64.5617			112.557			74.2669	77.3838		116.34
	63.0594			134.953			76.4102			77.1743			75.8359	99.6548		99.7596
	89.3945			184.14			83.1595			82.4369			110.853	130.119		88.4293
	99.5684			93.3763			82.7569			58.5955			88.0994	110.899		109.581
	81.649			117.907			67.8385			72.5523			71.1549	134.187		95.0432
	66.5254			128.152			75.6916			81.9916			131.515			97.5709
	74.6227			105.805			77.7213			80.5376			86.7525			93.2896
	84.7505			132.732			64.7354			83.4266			87.7225			103.009
	74.9606			108.927			94.5246			63.0741			82.219			102.64
	99.6811			111.153			94.0447			89.4284			72.4756			115.339
	69.0896			134.322			91.7456			79.0507			112.866			63.3571
	96.2496			54.4589			69.222			62.1081			95.6171			93.1859
	74.8837			63.6609			65.222			81.2879			85.6541			80.9716
	65.7662			73.9275			138.88			106.755			96.7709			115.561
	73.2777			78.0613			148.532			111.496			4.84631			159.721
	88.2649			70.2084			106.298			119.87			71.0381			81.3
	85.3593			86.5066			158.545			85.7412			104.275			99.4417
	74.2946			87.9539			156.897			88.6111			117.294			122.033
	68.8951			129.673			154.939			71.2509			112.249			87.2059
	55.5486			93.0029			113.586			100.444			115.805			108.215
	65.5083			92.9662			194.007			90.2778			122.505			99.2375
	82.7952			85.1514			182.185			80.1489			64.6668			115.315
	55.0677			47.4455			148.145			76.6094			101.108			118.547
	54.0839			93.5916			130.067			104.07			122.484			120.483
	68.7551			86.8454			152.402			84.2378			78.4657			96.0179
	69.2101			59.7621			114.431			90.1076			125.457			107.961
	90.8345			42.5049			122.895			70.6573			133.067			123.678
	85.1856			72.8967			134.555			137.854			135.401			122.944
	85.4497			89.5324			159.624			164.434			97.1467			113.458
	77.0275			84.7188			108.183			104.461			112.857			94.3779
	96.1324			83.2593			136.636			100.26			114.757			87.29
	94.5196			63.3795			131.139			149.863			121.703			108.034
	86.2472			87.3464			139.098			95.3258			99.9237			84.1504
	102.87			75.2699			110.795			97.1519			116.221			80.2597
	87.1582			70.8603			314.608			107.186			139.256			78.8492
	76.0024			124.311			146.574			97.1859			126.766			88.526
	79.1104			144.891			123.769			127.034			135.229			86.0982
	97.3773			161.629			220.902			139.712			99.1814			77.5904
	103.615			138.47			124.54			149.042			127.886			94.9911
	101.146			111.357			131.087			149.699			96.7662			105.529
	85.8287			137.284			150.673			142.059			124.743			89.2114
	82.5324			100.54			75.9754			142.645			122.512			130.754
	102.549			114.393			69.4124			141.182			99.6008			82.6192
	107.55			34.3858			89.4722			125.943			99.7476			104.996
	133.688			130.321			106.022			116.212			115.515			89.4818
	122.711			132.097			85.6835			109.815			115.161			99.8869
	78.4017			112.836			63.1095			131.962			165.729			132.496
	126.728			126.305			81.9589			108.638			101.191			76.1213
	152.21			127.141			88.6088			154.963			97.1811			132.033
	111.744			52.318			68.6858			84.5133			210.776			111.526
	144.666			85.7444			72.1384			72.9221			114.559			116.555
	98.0053			108.177			61.9412			64.3113			145.499			81.9769
	101.591			118.652			60.6357			59.5057			109.619			122.468
	88.4502			168.569			79.5199			102.436			127.756			93.9961
	104.423			123.569			120.736			80.1512			92.1407			95.9493
	87.9305			91.8225			82.9459			83.7009			113.514			135.338
	78.5908			171.924			66.8221			105.615			104.634
	119.778			106.002			101.998			65.88			99.1497
	101.027			124.802			82.1656			86.3482			123.78
	74.0083			111.222			85.1102			88.7553			122.013
	126.061			148.618			76.1366			89.6574			106.362
	76.9756			94.5929			68.9987			99.0336			114.181
	77.7117			79.5049			62.3994			86.9232			134.403
	69.6003			83.3169			65.6187			95.3364			106.095
	84.8619			95.0152			77.8461			95.1941			126.426
	90.1754			103.568			75.0908			102.493			97.423
	77.3017			86.2902			66.0328			93.4594			103.478
	136.903			95.2188			69.1551			95.2483			153.63
	138.98			87.8766			52.9467			80.6106			95.6937
	162.262			76.5351			104.972			79.869
	154.034			76.9553			83.6398			136.222
	166.967			91.5672			95.2506			83.2711
	160.689			99.4504			100.162			86.4663
	155.628			105.08			148.89			120.24
	114.61			94.9513			123.404			90.7151
	162.839			93.5195			99.0367			84.8093
	146.598			77.1135			138.858			73.7525
	108.583			105.686			92.6694
	119.226			75.2263			93.5023
	149.283			118.676			117.679
	141.886						121.246
	132.052						126.257
	215.223						100.077
	60.3864						89.3998
	133.313						126.697
	76.9484						94.6942
	93.45						87.6425
	71.1906						109.321
	75.2273						139.547
	54.9719						162.198
	82.7907						116.684
	122.207						110.551
	136.039						98.1125
	106.764						110.974
	125.339						99.8294
	117.771						126.669
	94.1141						133.234
	115.079						111.704
	116.258						112.575
	95.91						96.6121
	107.768						117.34
	117.57						68.9696
							128.994
							97.4895
							102.13
							94.4392
							114.636
							110.145
							94.3941
							89.3243
							119.431
							81.2616
							121.447
							106.975
							142.508
							110.024
							79.6356
							81.2008
							87.9164
							99.2369
							108.452
							81.2616
							94.0175
							74.9285
							85.4565
							116.777
							69.9015
							74.6325
							86.9744
							82.0698
							94.7356
							122.072
							84.193
							76.9873
							96.3267

## Sheet: ED Fig 3d
	RPE1 parental	RPE1 parental	RPE1 ELOF1-KO (2-16)	RPE-I ELOF1-KO + WT	RPE-I ELOF1-KO + N30A-H31A-E32A		RPE1 parental	RPE1 parental	RPE1 ELOF1-KO (2-16)	RPE-I ELOF1-KO + WT	RPE-I ELOF1-KO + N30A-H31A-E32A
Trabectedin	0	10	10	10	10		0	10	10	10	10
	0.0780846	0.994719	0.727166	0.289752	0.560722	Exp 1	0.299986	1	0.737557	0.893414	0.639409
	0.194388	1.13481	1.48627	1.47084	0.678978	Exp 2	0.387733	1	0.642686	1.27417	0.635728
	0.148638	1.09894	1.06046	1.73108	0.710716	Exp 3	0.212169	1	0.481775	0.975586	0.553375
	0.127276	0.333802	1.72985	0.869166	0.620758
	0.191809	1.86201	1.14981	0.903697	0.578434
	0.200383	0.0751435	1.28268	1.16891	0.886946
	0.0821866	0.575667	0.412683	0.0537384	0.390128
	0.440563	1.71109	0.708367	1.57193	1.06488
	0.817021	0.927568	0.555952	1.1956	1.85958
	0.266303	1.48121	0.968823	0.58398	0.867768
	0.120603	1.58104	0.735057	0.899774	1.37248
	0.261215	0.824348	0.830469	0.0957811	0.380279
	0.171921	0.799221	0.711372	0.799966	0.271768
	0.201643	0.542115	0.425124	1.24309	0.592567
	0.411011	1.39352	0.377842	0.287884	0.400925
	0.468423	0.661646	1.44844	0.655375	1.67283
	0.273914	0.810175	0.75084	1.02168	0.411657
	0.274472	1.48489	0.928456	0.563891	0.151539
	0.288093	0.992214	0.393472	0.0870783	0.234553
	0.12934	0.601903	0.775737	0.912875	0.592638
	0.0329575	0.431162	1.21126	1.10898	0.959091
	0.0758653	0.949532	0.589917	1.31557	0.990251
	0.372959	0.591799	0.932653	0.177754	0.522317
	0.642372	1.62488	0.298988	0.522175	0.336003
	0.22411	0.851373	1.181	0.773091	0.576683
	0.226498	1.96202	0.610474	1.62269	0.956891
	0.318607	0.426512	0.361477	0.134904	0.857797
	0.0247043	0.46996	0.612101	0.824155	0.225793
	0.228859	0.977446	0.301968	0.671322	0.458229
	0.172687	1.72979	0.911163	1.07049	0.305492
	0.23668	1.45505	1.20684	0.484766	0.352433
	0.148912	1.87221	0.392762	0.257892	0.629782
	0.272174	0.71769	0.571909	0.749748	0.447857
	0.462203	0.605332	0.583987	0.815156	1.27152
	0.281627	0.288136	0.766553	1.71497	0.689362
	0.108159	1.16675	0.773547	0.565247	0.162933
	0.178526	0.155844	0.520211	1.01767	0.519028
	0.194737	3.82939	0.0729851	1.19899	1.43094
	0.118665	0.592623	0.763198	0.438354	0.291217
	0.350732	1.49151	0.149999	1.08342	0.379188
	0.433457	1.2171	0.901121	1.51094	0.990835
	0.519626	1.249	0.292952	0.498845	0.902383
	0.321441	0.62362	0.371002	0.761936	0.609647
	0.229086	0.79261	3.02483	1.31791	0.789426
	0.409602	0.178745	0.617409	1.02849	0.675536
	0.224278	1.8297	0.780225	1.22243	0.842806
	0.483421	1.09514	0.117559	0.240671	0.778375
	0.207247	0.992313	0.848957	0.941673	0.821372
	0.470156	1.08202	0.326479	1.1125	0.792899
	1.0576	0.652929	0.561505	0.891195	0.259275
	0.286241	0.361876	0.541087	1.29514	0.319952
	0.091127	0.845276	0.134945	1.03885	0.749475
	0.467172	0.700579	0.300563	0.391427	0.617879
	0.469033	0.688867		0.834154	0.620142
	0.355365	0.663863		1.55206	0.622088
	0.460119	1.41278		0.713336	0.682482
	0.19421	0.676449		0.543578	0.825666
	0.963364	0.748907		0.645386	0.515147
	0.23356	2.02821		0.692713	0.534947
	0.34316	1.23224		0.45271	0.501554
	0.0592909	1.94651		1.24191	1.1829
	0.119689	0.869234		0.781821	0.631405
	0.0536449	2.07696		0.318802	0.132518
	0.626559	0.130359		1.26801	0.312874
	0.431571	0.688228		2.35586	0.110231
	0.335602	2.02922		1.06107	0.866114
	0.247307	0.636778		0.651665	0.369495
	0.231179	1.12421		1.02151	0.971298
	0.555617	0.915368		1.17999	0.368963
		0.435092		0.568035	0.386104
		1.05782		0.151759	0.385329
		1.81453		0.285815	0.578939
		0.350367		1.04013	0.980904
		0.440907		1.06973	0.86034
		1.24532		0.708475	0.763509
		0.097875		0.737731	0.559482
		0.651361		1.50977	0.592588
		0.342603		0.891846	0.0248684
				0.700065	0.116777
				1.29184	0.843214
				1.26287
				1.78375
				1.55238
				0.801596
				0.404337
				0.92083
				1.05599
				1.29865
				0.897656
				0.954029
	0.304129	0.991679	0.675014	1.77673	0.271269
	0.315509	1.65039	1.13033	1.35481	0.780958
	0.436074	1.47999	0.936648	0.779231	0.604336
	0.139412	0.749334	0.720925	1.60208	0.368839
	1.17948	0.630758	0.809728	1.84186	0.119228
	0.187493	0.0361191	0.55628	1.32732	0.39566
	1.80473	1.01332	1.24296	1.81622	0.623672
	1.14548	0.196904	0.122228	0.949074	0.618248
	0.280971	0.0568276	0.517101	1.88803	0.401002
	0.228846	0.809357	0.248371	0.956008	0.820825
	3.81117	0.649057	0.599904	1.533	0.710613
	0.427718	1.12502	0.822958	1.85344	0.635768
	0.151944	1.76577	1.64947	0.893227	0.43561
	0.436852	0.706041	0.654226	0.785509	0.411647
	0.482947	1.56685	1.00537	1.46877	0.148311
	0.291001	0.121325	0.716833	1.27383	0.537994
	0.40316	0.331982	0.351058	0.825282	0.460366
	0.582854	0.894658	0.918413	0.671548	1.30224
	0.0729468	0.876763	0.679244	0.390341	0.335819
	0.34794	1.16702	0.37987	0.975391	0.264535
	0.696716	0.45275	0.107041	1.20275	1.17201
	0.170082	0.46527	1.14558	0.655443	0.943695
	0.566808	1.09134	0.398903	1.16438	0.293739
	0.19746	1.71186	0.848419	0.896471	0.519169
	0.417742	0.342493	0.791859	0.793087	0.141477
	0.370302	1.35088	0.685605	2.66678	0.92028
	0.0718955	0.684087	0.511187	1.76542	0.541863
	0.194697	0.583325	0.66597	0.851861	0.966739
	0.0837393	1.64633	0.202679	1.15808	0.414017
	0.277909	0.644874	0.865436	1.04518	0.791488
	1.00326	1.82558	0.570457	1.0452	0.508083
	0.159862	1.63727	0.719021	1.80736	0.524221
	0.16956	0.7351	0.791059	1.30602	0.427097
	0.510106	1.05519	0.303937	1.10817	0.416926
	0.845012	1.03696	0.343884	2.12961	0.420002
	0.264865	0.949607	0.494209	2.26571	0.875441
	0.404586	0.965978	0.325351	1.71286	0.673551
	0.424878	0.661278	0.172908	1.77425	0.402677
	0.417761	1.48776	0.776931	0.441159	0.291662
	0.264636	1.08731	0.832772	1.19721	0.449578
	0.646489	0.930551	0.285345	0.847791	0.406774
	0.228649	1.03732	0.0914714	2.41076	0.775991
	0.196953	0.395658	0.0532361	1.03533	0.681503
	0.370521	1.43713	0.263604	0.49899	0.924212
	0.624869	0.930435	0.661988	1.36852	0.614506
	0.496396	1.79052	0.248309	1.27889	0.486687
	0.0988568	1.33715	0.691442	0.256234	0.451814
	0.185364	1.35355	0.297197	1.24194	0.729903
	0.43545	0.625259	0.750934	1.60389	0.865669
	0.112273	0.617064	0.0464846	1.26399	0.491321
	0.142932	1.06195	0.754497	1.78222	0.611825
	0.51313	0.910537	0.972147	0.207951	0.34507
	0.105818	1.21641	0.785089	1.27675	0.641951
	0.67465	0.549086	0.584125	0.660496	0.922344
	0.281969	1.13389	0.471515	1.07067	0.940929
	0.30897	1.59166	0.772459	0.878579	0.966185
	0.607528	0.336414	1.11439	0.288438	0.593184
	0.525578	1.49587	0.873857	0.882505	0.805739
	0.228731	1.09985	0.589585	0.343003	0.624797
	0.37752	1.13575	1.14034	0.742993	0.582957
	0.336174	1.5128	0.99513	0.906111	1.01702
	0.190266	0.621356	0.889687	1.81282	0.441985
	0.111075	1.58247	0.54468	1.46919	0.78663
	0.0629421	0.71333	0.622343	1.51697	0.714759
	0.351043	1.85074	0.747203	0.790166	1.18754
	0.103109	0.720049	0.848447	1.02131	1.03094
	0.287083	1.5889	0.364721	1.81294	0.612474
	0.364375	1.37887	1.09362	2.45051	0.805202
	0.237108	1.46894	0.527052	1.9769	1.46904
	0.316793	1.0312	1.04184	1.32477	0.506847
	0.350825	0.274315	0.21785	1.66124	0.631931
	0.506407	0.742114		0.701381	1.17875
	0.263182	1.09369		1.27647	0.521242
	0.0282111	1.62226		1.20301	0.248019
	0.110196	0.485368		1.36938	0.812036
	0.353123	0.301689		1.33689	1.06437
	0.325543	1.35819		0.907158	0.518227
	0.178526	1.91227		1.79672
	0.461301	1.25791		1.58453
	0.206107	1.09835		1.25133
	0.498487	1.13282		1.05991
	0.269045	0.17122		1.75066
	0.312074	0.712295		1.51382
	0.510513	0.68727		1.65268
	0.0412024	1.01199		0.889931
	0.343531	1.10659		1.48217
	0.508459	1.37839		2.28683
	0.34277	1.53712		1.56144
	0.465939	0.275981		1.79032
	0.456544	1.25172		1.96194
	0.306523	1.4615		1.35955
	0.370634	1.49105		0.84861
	0.508042	1.34049		0.972729
	0.320326	0.474851		0.829905
	0.544001	0.772645		1.02722
	0.136586	0.358788
	0.096002
	0.0432765
	0.486137
	0.147923
	0.320944
	0.291031
	0.504937
	0.485506
	0.375992
	0.553425
	0.482884
	0.0564873
	0.268973
	0.499109
	0.179175
	0.112132
	0.169999
	0.406594
	0.169343
	0.543879
	0.172879	1.41384	0.568115	0.548431	0.78993
	0.239112	0.596678	0.444139	1.29174	0.259215
	0.143779	1.52563	0.470159	1.12683	0.589206
	0.0638616	1.76824	0.429298	1.39489	0.476166
	0.0872236	0.862242	0.310061	1.84599	0.717509
	0.149144	1.21608	0.448923	0.912557	0.258771
	0.059416	0.968692	0.78382	2.21425	0.661066
	0.583463	1.2	1.329	0.778387	0.737092
	0.203988	1.65022	0.527788	0.665428	0.622838
	0.0680313	1.62617	0.331701	0.439286	0.77586
	0.527187	0.451691	0.362783	1.9356	0.0930115
	0.489414	0.645498	0.0643613	1.38165	0.524456
	0.135424	1.44256	0.184158	1.19113	0.570621
	0.231442	0.706182	0.324881	0.383545	0.634651
	0.0643587	0.356177	0.222442	1.37319	0.404957
	0.348681	1.25202	0.825377	0.387766	0.117912
	0.438905	0.863695	0.741491	0.87478	0.197341
	0.215662	0.903031	0.365403	0.465456	1.63619
	0.301497	0.856899	0.370161	0.565283	0.316782
	0.247695	0.143086	1.00524	0.756813	0.520379
	0.0449368	0.926997	0.487113	1.01734	0.584483
	0.0934775	1.66856	0.375595	0.929623	0.798809
	0.124861	1.24073	0.552433	1.3516	0.53488
	0.190586	0.79636	0.652177	0.512227	0.947248
	0.29817	1.52002	0.584003	0.600021	0.260683
	0.357115	1.55501	0.31267	1.14231	0.302384
	0.273349	1.39952	0.535164	0.959427	0.830585
	0.469132	0.0510119	0.489716	0.744435	0.410592
	0.421739	0.711726	0.940585	0.651062	0.60875
	0.638102	0.566625	0.633515	1.09542	0.770853
	0.137736	2.16357	0.727775	1.58322	0.868763
	0.215933	0.711293	0.289741	0.611349	0.681621
	0.0677619	0.582162	0.298478	0.626086	0.802178
	0.246968	1.37805	0.284917	1.16287	0.582652
	0.117429	1.2531	0.249304	1.57465	0.975329
	0.277131	0.32179	0.492487	1.25917	0.364593
	0.204534	0.989144	0.373509	0.819629	0.577507
	0.21327	0.39638	0.441349	1.98456	0.410993
	0.200696	0.397765	0.182426	0.717589	0.290954
	0.294799	1.04615	0.306316	1.10042	0.366343
	0.17546	1.18213	0.736291	0.713998	0.341268
	0.0402302	1.62392	0.534921	1.62206	0.425847
	0.12402	0.581195	0.603773	1.25755	0.389578
	0.0891229	0.345673	0.495165	0.472574	0.533044
	0.143059	0.964323	0.425229	0.410989	0.168205
	0.245358	1.27287	0.619976	0.424611	0.586805
	0.143328	0.738941	0.50114	1.36529	0.350041
	0.00852653	1.44539	0.16881	1.12871	0.490926
	0.289993	0.189976	0.363868	0.683506	0.314178
	0.0491952	1.23805	0.264882	0.836859	0.421937
	0.0719351	0.736291	0.463083	1.05429	1.22307
	0.159244	1.02496	0.712315	1.41881	0.387096
	0.125981	1.53966	0.666002	0.26518	0.78118
	0.252246	1.59684	0.15048	0.779864	0.594928
	0.266275	1.65208	0.183132	1.13238
	0.0290616	1.09342	0.762389	0.716342
	0.160424	0.641312	0.49114	1.37217
	0.279325	1.0609		0.84046
	0.0904533	0.357456		1.01485
	0.486983	0.922005		0.587968
	0.0759505	0.838563		0.670159
	0.189431	0.82944		0.741734
