# Supplementary material for: Structural basis for RNA polymerase II ubiquitylation and inactivation in transcription-coupled repair
Source: Nat Struct Mol Biol. 2024 Feb 5;31(3):536–47. doi: 10.1038/s41594-023-01207-0 (PMC10948364; doi:10.1038/s41594-023-01207-0)
Supplement: Supplementary file 18 — Trabectedin incision assay quantifications and recovery of RNA synthesis quantifications. [file 41594_2023_1207_MOESM18_ESM.xlsx]

## Sheet: ED Fig 9d
	RPE1 parental			RPE1 UVSSA-KO (3-9)			RPE1 UVSSA-KO + WT			RPE1 UVSSA-KO + D661-709			RPE1 UVSSA-KO + K679A-R683A				RPE1 parental			RPE1 UVSSA-KO (3-9)			RPE1 UVSSA-KO + WT			RPE1 UVSSA-KO + D661-709			RPE1 UVSSA-KO + K679A-R683A
Mock	3h	24h	Mock	3h	24h	Mock	3h	24h	Mock	3h	24h	Mock	3h	24h		Mock	3h	24h	Mock	3h	24h	Mock	3h	24h	Mock	3h	24h	Mock	3h	24h
1.0362	0.239592	0.243814	0.639925	0.213354	0.124733	1.07333	0.170496	3.78592	0.734034	0.150189	0.123014	0.661467	0.411343	3.81415		1	0.292718	1.04275	1	0.206014	0.141236	1	0.28953	2.17067	1	0.171319	0.179538	1	0.35611	3.11507
0.74011	0.33834	1.06556	0.870391	0.129074	0.0945607	0.878908	0.15071	2.54275	0.964944	0.111443	0.00647696	0.837735	0.271695	2.05323		1	0.288295	0.881084	1	0.121267	0.0871746	1	0.264093	1.49167	1	0.123879	0.0770159	1	0.277218	1.18956
0.979748	0.18787	1.2456	0.525941	0.225722	0.100109	0.671608	0.214895	1.68854	0.91057	0.134752	0.0741763	0.644958	0.256422	3.66192		1	0.267336	1.42808	1	0.168327	0.243071	1	0.31129	1.14208				1	0.305894	1.1938
0.924148	0.34889	1.63551	0.809499	0.155029	0.0940646	0.729254	0.24252	2.55248	0.649063	0.11499	0.230804	0.852873	0.227657	1.02523		1	0.291407	0.90031	1	0.156627	0.130861	1	0.216778	0.796531	1	0.137835	0.0674949
1.19866	0.306894	1.01243	0.980702	0.339113	0.107172	0.701951	0.227176	0.31018	0.823769	0.224982	0.0936096	0.649365	0.356461	3.92199
0.917675	0.165549	0.698529	0.928367	0.228107	0.299175	0.968381	0.368323	0.879855	0.769522	0.15692	0.169165	0.690436	0.4965	5.91818
0.97374	0.184851	0.945752	0.754114	0.189707	0.243964	0.817086	0.183641	1.48557	0.684262	0.135518	0.175495	0.734112	0.330463	2.2404
1.31341	0.214887	0.787122	0.603216	0.185756	0.111731	0.995965	0.32911	1.58396	0.988785	0.147663	0.131032	0.731389	0.399772	3.52472
1.00707	0.248826	0.265592	0.54371	0.190701	0.149703	1.40238	0.280964	0.686564	0.784404	0.119058	0.137339	0.880893	0.322547	2.15427
0.886239	0.434774	0.529461	0.858695	0.145979	0.0864383	0.620544	0.258987	1.79892	0.683552	0.140192	0.120789	0.692085	0.298496	1.04986
1.38119	0.228173	0.843621	1.04016	0.200352	0.102689	0.867888	0.213417	0.130245	0.935941	0.112142	0.264686	0.763768	0.669901	2.86526
0.891915	0.198141	0.805911	0.725986	0.221598	0.170104	0.856974	0.477696	1.5437	0.785628	0.118349	0.339458	0.802799	0.249955	2.23463
1.29017	0.202912	1.00791	0.839447	0.333813	0.367703	0.62154	0.259817	0.653821	1.10852	0.175756	0.261391	0.317864	0.30283	3.47308
0.846749	0.292961	0.244227	0.647955	0.189067	0.251631	1.0925	0.257012	2.40186	0.666655	0.143831	0.219785	0.687138	0.26173	2.68116
1.12931	0.198723	0.930286	1.14233	0.381315	0.109385	0.880746	0.208997	2.05406	0.725752	0.122121	0.149477	1.1857	0.595724	3.14636
0.973174	0.259774	0.880829	0.853155	0.189535	0.128597	1.14162	0.232822	1.86784	0.587859	0.159812	0.173423	0.915978	0.418964	2.78864
1.34079	0.0569011	0.293175	0.7657	0.313534	0.207168	0.719235	0.501285	2.40266	0.747377	0.165841	0.30373	0.681131	0.243947	0.751905
1.32294	0.170291	0.77575	0.898097	0.298266	0.221531	1.14844	0.307092	0.218294	1.01822	0.146552	0.146757	0.932978	0.26478	0.431011
1.07851	0.271554	1.28303	0.98489	0.245846	0.10328	1.24534	0.205553	0.710072	0.699975	0.058605	0.16207	0.957801	0.383688	5.1477
1.15929	0.374645	0.849523	0.924512	0.232293	0.0856483	1.01273	0.259771	2.44871	1.39829	0.185418	0.187596	0.684762	0.4748	3.24415
1.40943	0.340061	1.42805	1.16952	0.19733	0.0826833	0.732123	0.24034	1.83044	1.11265	0.138506	0.178686	0.77375	0.433721	3.05077
1.18371	0.204051	0.112544	0.765361	0.115041	0.09603	0.808128	0.288331	1.52457	1.38751	0.159323	0.115918	0.853725	0.221287	3.20373
1.142	0.338389	1.19237	0.840272	0.222061	0.195768	0.830426	0.235714	0.523402	0.211919	0.205922	0.132308	0.934609	0.302261	3.9181
1.16437	0.223539	0.886164	0.809485	0.197823	0.12415	0.80989	0.187889	1.7863	1.07216	0.0976618	0.268203	0.881564	0.314535	3.21184
1.08703	0.40709	0.916294	0.906517	0.317489	0.146599	1.44787	0.378805	0.81679	1.31237	0.164485	0.2987	0.822582	0.304555	2.08186
1.33009	0.210905	0.79169	1.01483	0.186994	0.346194	0.994585	0.327814	0.521464	0.992956	0.281756	0.133209	1.08714	0.300626	4.36733
1.09994	0.278398	0.98139	0.956787	0.240344	0.159539	0.86079	0.209313	0.455952	1.52431	0.148023	0.216699	0.958872	0.354367	3.48939
1.22274	0.267629	0.135086	0.792834	0.240493	0.244403	0.961488	0.207746	0.412001	0.920662	0.212638	0.069739	1.12454	0.509341	1.89604
1.07824	0.336778	0.0998156	0.800513	0.225278	0.0535523	1.16134	0.201711	2.37892	1.05973	0.144271	0.0602029	1.05947	0.579983	1.30549
1.31459	0.24997	1.32025	0.902098	0.193332	0.222463	1.15153	0.38332	0.19854	1.09425	0.130089	0.132902	0.72947	0.193211	0.179864
1.0968	0.227618	1.31541	0.819902	0.202387	0.0857508	0.627769	0.2229	1.29793	1.10445	0.154826	0.189839	0.759288	0.421496	1.59635
1.40893	0.232412	0.822165	1.05485	0.11414	0.124598	1.10901	0.228662	0.0339232	1.05823	0.138378	0.0462535	0.913915	0.330235	0.270223
1.1628	0.306174	0.765206	0.485646	0.176482	0.173902	0.738813	0.266097	0.294157	0.812826	0.122661	0.158441	0.546516	0.4223	2.32715
1.06551	0.188007	0.95676	0.821258	0.136751	0.143731	0.985041	0.325802	2.4089	0.624025	0.109773	0.303671	1.12414	0.360871	2.70325
1.0031	0.245585	0.376036	0.448152	0.0842697	0.114581	0.820672	0.27286	0.864704	0.850415	0.0948767	0.103281	1.14032	0.479364	3.99513
1.17791	0.140989	1.48348	0.733023	0.186522	0.132545	0.870999	0.282268	0.411985	1.16518	0.0774927	0.0936751	0.911224	0.375845	2.19058
1.08673	0.226974	1.3181	1.03753	0.130874	0.285468	0.985524	0.217285	0.242597	1.31468	0.127129	0.44151	0.929749	0.672455	3.29648
0.920147	0.336338	0.0652587	0.677313	0.223248	0.224765	0.66491	0.371879	0.909372	0.754992	0.089658	0.313149	0.767611	0.434438	0.780471
0.888924	0.332003	0.134669	1.35783	0.22521	0.0387675	0.842	0.190672	1.50916	0.688742	0.177053	0.1791	0.910024	0.459925	0.392505
1.10584	0.256586	0.130369	0.546612	0.188927	0.126432	0.853963	0.261645	0.494844	1.09628	0.160475	0.29986	0.533359	0.411329	1.80724
0.970558	0.416563	0.68846	1.03133	0.199259	0.0897155	0.88803	0.303632	1.09995	0.510182	0.0827952	0.171984	0.633927	0.359234	3.84425
1.0088	0.25884	1.16323	0.677614	0.227255	0.112754	0.608247	0.200771	0.484199	0.895988	0.152016	0.300268	0.832768	0.152951	1.7078
0.930056	0.158629	0.259234	0.93383	0.229879	0.218845	0.867391	0.271711	0.435878	1.27712	0.149667	0.229609	0.635506	0.346215	3.03885
0.689273	0.332022	0.136041	0.746149	0.319671	0.384079	0.619418	0.396025	1.73785	0.914495	0.140803	0.162254	0.559676	0.409253	4.15994
1.04984	0.282179	0.415571	0.542634	0.191464	0.140383	0.737131	0.46938	0.244241	1.26223	0.135548	0.101523	1.03153	0.285663	0.610083
1.23341	0.269597	1.20226	0.435472	0.122885	0.0931455	0.903916	0.253968	1.66237	0.867744	0.0512037	0.379815	0.903698	0.285313	2.84533
1.17492	0.52532	0.483527	0.649453	0.229763	0.158983	0.920022	0.373067	2.49915	1.07645	0.160071	0.210772	0.490034	0.402231	0.3317
1.21875	0.27373	0.632487	0.739857	0.216074	1.10318	0.744884	0.383541	2.30407	0.897217	0.10715	0.370876	0.745519	0.338748	3.36313
1.27934	0.364698	0.55592	0.656628	0.564148	0.166106	0.876589	0.258212	0.767197	1.16425	0.119528	0.145998	0.877227	0.306237	2.95309
1.0563	0.413101	0.986835	0.641319	0.128791	0.215934	0.744241	0.303309	3.74737	1.01006	0.174466	0.108054	0.742275	0.44485	2.93225
1.77337	0.374489	0.500081	0.823238	0.226452	0.098551	0.693517	0.166587	2.0033	1.05185	0.0729188	0.157742	0.803576	0.353329	0.506555
1.38172	0.28526	0.979164	0.851199	0.170108	0.0831154	0.605412	0.377001	0.867701	1.0241	0.164406	0.0780719	0.835109	0.341875	2.41745
1.13999	0.34375	0.128564	1.03658	0.218382	0.0285314	0.763548	0.29	1.91386	0.803596	0.147031	0.133887	0.688191	0.370889	2.9075
1.05592	0.216963	1.66661	0.872066	0.190686	0.101014	0.726723	0.19884	1.17252	1.2343	0.134112	0.0579435	0.614843	0.254348	2.34042
1.54204	0.347472	1.18693	0.829582	0.217343	0.166791	1.23309	0.177936	1.90487	0.770914	0.144384	0.217496	0.415871	0.313881	3.59998
1.64337	0.345962	1.03103	0.676008	0.230144	0.0620326	0.893789	0.303861	1.29659	0.691209	0.169245	0.135034	1.0228	0.275689	3.74055
1.52306	0.220279	0.857048	1.14487	0.170978	0.175533	0.901681	0.278523	0.0256815	1.12659	0.188502	0.107012	0.943312	0.359471	2.24549
1.6959	0.311361	1.07414	0.950191	0.170229	0.160704	0.836883	0.323365	2.21274	1.0423	0.153888	0.185878	0.956376	0.303503	2.69114
0.970884	0.339572	0.803526	1.03733	0.241765	0.149042	1.20772	0.288721	0.857601	1.29242	0.124712	0.108915	0.962411	0.302139	0.561321
1.41801	0.213014	0.460884	0.62223	0.107473	0.070707	0.828389	0.339079	0.192754	1.12784	0.134904	0.125116	0.614842	0.265331	0.871717
1.43876	0.264743	0.412796	0.828178	0.141105	0.119813	0.784319	0.413791	1.64122	1.34872	0.145655	-0.0142514	1.11583	0.39657	2.78823
1.48749	0.362339	0.235838	1.08445	0.151494	0.416358	0.721257	0.339107	2.23996	1.03358	0.190334	-0.0705124	0.942576	0.276281	0.349967
1.32692	0.268933	0.373791	1.22892	0.232887	0.204895	0.605754	0.195139	0.107082	1.46132	0.17719	0.106691	0.962976	0.479618	0.606213
1.05782	0.323563	1.03384	0.748394	0.229636	0.185768	0.723545	0.353268	1.33955	1.16437	0.169054	0.169702	0.620551	0.248091	4.82806
1.58618	0.338239	1.55793	0.20624	0.108988	0.161919	1.01178	0.314976	1.2958	1.40197	0.0533193	0.0308804	0.924872	0.196033	3.29612
1.33263	0.213816	0.541897	1.36477	0.193472	0.268261	0.814252	0.378999	0.1834	1.11958	0.143789	0.136897	1.16643	0.269403	2.97383
1.61624	0.601396	0.914862	0.786769	0.158777	0.210513	0.807911	0.138179	0.292349	1.02535	0.15795	0.19775	0.839519	0.2207	3.61951
0.952821	0.151247	1.28058	0.802545	0.223418	0.0937881	0.908363	0.301642	0.270908	1.3143	0.112629	0.182609	0.88232	0.412674	4.16962
1.04362	0.282563	0.937311	0.972651	0.337753	0.250966	0.889756	0.273067	0.333731	1.22687	0.107072	0.160072	1.19292	0.400842	0.48908
1.02488	0.254422	0.211393	0.589238	0.114791	0.0916516	0.979792	0.250266	0.243195	1.27606	0.0805038	0.164287	0.594694	0.405247	2.69892
1.07402	0.194167	1.52289	1.01291	0.440788	0.143382	0.947328	0.238892	0.529943	1.97098	0.137871	0.345145	1.16591	0.436332	0.476535
1.22285	0.440315	1.0063	1.10177	0.207233	0.0423449	0.906526	0.48193	0.431664	1.08168	0.148657	0.252081	0.850285	0.388684	5.283
1.10383	0.577984	0.186729	0.725494	0.284186	0.110288	0.909882	0.332427	3.00628	1.7314	0.0994713	0.150983	1.04002	0.421922	1.4677
0.960994	0.458514	0.145163	0.79572	0.263724	0.0679352	0.988436	0.329821	2.51589	1.10358	0.149738	0.133791	0.982326	0.487075	1.75712
1.34468	0.277921	1.0125	0.970564	0.135317	0.107915	0.794632	0.201041	4.28461	1.30351	0.126912	0.232174	0.868114	0.298709	0.666205
1.14642	0.216259	0.343614	0.779886	0.161035	0.080988	0.906718	0.266957	5.29408	1.7147	0.133238	0.252881	0.962186	0.312522	1.24752
1.26557	0.504306	1.14093	0.813271	0.25855	0.0406624	0.886594	0.287009	3.04995	1.04545	0.143247	0.387327	1.02409	0.383906	0.567374
1.12288	0.344812	0.837131	1.2561	0.364487	0.513421	0.857292	0.319857	3.74616	1.06527	0.11611	0.342132	1.14571	0.181385	3.10405
1.50986	0.294808	1.25821	0.822797	0.232438	0.152807	0.638847	0.200115	5.23192	1.52733	0.16076	0.0719321	0.986645	0.438389	4.73245
1.26026	0.358489	1.45808	0.851057	0.132081	0.0528511	0.985401	0.232045	2.74751	0.989764	0.108461	0.108647	0.710258	0.406261	6.98991
1.17901	0.197873	0.092599	1.3493	0.463734	0.0929597	0.804976	0.32406	4.1316	1.30504	0.20186	0.0967654	0.77494	0.417874	4.01261
1.2215	0.199636	0.813662	0.632185	0.439428	0.0153688	1.59738	0.215394	0.341359	1.31306	0.166472	0.142632	0.803119	0.308288	5.96715
1.40156	0.340447	1.03171	1.48804	0.190376	0.199414	0.836149	0.418142	4.21483	1.44737	0.124815	0.190519	1.01306	0.348856	4.27081
1.71119	0.19073	1.37512	0.908574	0.21681	0.421443	0.722189	0.356231	2.91883	0.624352	0.19759	0.175077	0.550019	0.373202	4.86797
1.13346	0.213689	1.12678	0.519006	0.1287	0.116473	0.884653	0.355947	5.40771	1.24071	0.151734	0.234372	0.717848	0.27618	3.86272
1.13478	0.183854	1.55022	0.529228	0.11557	0.0947044	0.732545	0.38275	4.2385	1.16167	0.152246	-0.0401584	0.835324	0.442825	2.7832
1.07298	0.244115	1.78007	0.992055	0.169164	0.0594805	0.761688	0.329254	1.08067	1.07298	0.206967	0.105818	0.581844	0.47149	5.55115
1.17777	0.230917	0.987206	0.810612	0.407441	0.33591	0.639652	0.250346	0.720419	1.07971	0.172737	0.0746524	1.14476	0.231784	4.32129
1.67546	0.281762	0.85321	0.502863	0.46341	0.145266	0.615256	0.295873	4.47141	0.989774	0.18746	0.151135	0.953491	0.321977	3.82448
1.24568	0.286335	1.21288	0.916333	0.139104	0.0659011	0.672515	0.356237	3.81565	1.02087	0.106687	-0.0971984	1.00328	0.319639	4.2256
0.806383	0.175968	1.15819	0.221553	0.213797	0.14656	0.61882	0.51265	1.2567	1.02084	0.199022	0.164897	1.04617	0.265479	1.05817
1.22884	0.191982	0.174747	0.645069	0.212335	0.395971	0.71308	0.200838	0.525692	1.38642	0.161068	-0.0430754	0.778222	0.327103	1.31962
1.44881	0.245621	1.26134	0.708472	0.197463	0.198971	0.481733	0.256752	4.44909	0.711121	0.153872	0.343001	1.18924	0.327418	0.580112
1.39665	0.328531	0.170867	0.860019	0.254269	0.0311687	0.925798	0.357741	4.9038	0.923165	0.123972	0.209242	0.557644	0.341451	6.57439
1.25956	0.282079	0.83106	0.800627	0.174787	0.0389204	0.646405	0.358413	4.05423	1.11076	0.210538	-0.0456064	1.06388	0.396136	5.18699
1.27247	0.294074	1.70162	0.718768	0.351484	0.141518	1.01206	0.496156	3.61232	0.806154	0.148359	0.129234	0.875712	0.50055	5.40588
1.36777	0.240205	0.22234	0.838341	0.227262	0.262466	0.643932	0.206697	4.17644	0.841986	0.114093	0.213548	1.02293	0.296887	5.01218
0.894823	0.212014	0.175919	0.601004	0.18206	0.161022	0.733228	0.227405	4.02644	1.22582	0.150958	0.134696	1.05654	0.326368	4.1397
1.23417	0.180521	1.73081	0.573573	0.175507	0.141964	0.925501	0.1991	3.90299	1.03351	0.163537	0.198538	1.1974	0.47722	3.91464
1.47028	0.249592	0.276303	0.927236	0.214777	0.179233	0.805291	0.467235	3.64801	1.07533	0.107314	0.179255	0.981033	0.498516	1.38416
1.16942	0.419896	1.01498	0.890815	0.182451	0.188049	0.6485	0.298144	3.00834	0.986957	0.127509	0.0949662	1.26044	0.36293	5.42538
1.1247	0.401661	1.26055	0.0461567	0.195961	0.0958514	0.770917	0.374006	3.47252	1.00723	0.0752724	0.256988	1.23115	0.125374	5.93677
1.28306	0.281885	0.80993	0.74597	0.263787	0.0355462	0.670403	0.263979	2.25073	0.925296	0.13907	0.158865	1.05968	0.285154	0.279005
0.875208	0.248625	0.192299	0.864369	0.192421	0.0909613	0.792895	0.313128	1.16434	0.78985	0.163025	0.338653	0.860915	0.696214	4.49284
1.61369	0.231496	0.804335	0.726387	0.265055	0.247091	1.02545	0.140954	2.42809	1.02482	0.122481	0.108049	1.00177	0.296319	3.64571
1.43212	0.273396	1.19642	0.768476	0.238691	0.140161	0.963578	0.231472	3.40261	1.21636	0.179469	-0.03058	0.983386	0.37917	3.05872
1.56032	0.245236	1.10667	0.849747	0.318874	0.141722	0.906556	0.265827	2.99948	0.928472	0.204415	0.3288	0.966973	0.577482	4.94139
1.14687	0.320516	0.0406043	1.0206	0.17608	0.0457429	0.679638	0.39477	0.695624	0.943511	0.136487	0.162543	1.00767	0.536822	4.25801
1.17603	0.357716	0.631437	0.663955	0.230508	0.0580103	0.765257	0.144537	2.9354	1.23278	0.173641	0.221696	1.15062	0.450691	3.47655
1.6286	0.191852	0.942149	0.938181	0.23481	0.241544	1.04261	0.199622	2.27035	1.10771	0.160032	0.0829933	1.0725	0.529429	1.47701
1.08712	0.29623	0.10042	0.849346	0.251206	0.070372	0.907655	0.264601	3.71045	0.99153	0.14452	0.22513	1.06168	0.333769	2.32762
1.11156	0.320698	1.05689	0.792455	0.263697	0.184585	0.732974	0.274433	0.564722	1.06553	0.14099	0.100692	0.937578	0.168708	0.26152
1.11872	0.252127	0.215453	0.781025	0.174443	0.159223	1.12832	0.251656	0.759349	1.1202	0.198411	0.0935001	0.916537	0.294371	3.23182
1.2431	0.414776	1.02343	0.85272	0.185637	0.0521837	0.682168	0.241883	4.11346	1.23632	0.134536	-0.0712594	0.789401	0.0659251	4.80812
1.3551	0.23549	0.61131	0.963058	0.264696	0.259382	0.936663	0.337551	3.81123	1.56755	0.158412	0.177324	1.38579	0.31185	5.03969
1.14545	0.276577	0.60211	0.761085	0.307432	0.147945	1.07996	0.463762	5.35835	1.18386	0.158867	0.0613773	0.865646	0.216702	5.1005
1.33182	0.260048	0.698055	0.858395	0.265659	0.0779241	0.883892	0.414172	3.57766	1.14364	0.147483	0.0608588	1.00166	0.371135	3.3643
0.809967	0.341051	0.943381	1.24987	0.255213	0.0437684	0.626309	0.345251	4.8002	1.03866	0.187035	0.0592506	0.986773	0.278334	4.26817
1.36089	0.320299	1.23583	1.01876	0.214569	0.0354272	1.01991	0.542838	4.13368	1.06212	0.234135	0.161078	1.17089	0.299519	5.38128
1.10535	0.380759	0.887738	1.47551	0.199444	0.301238	0.755825	0.197004	1.05792	0.969487	0.159845	0.22942	1.04376	0.313701	3.47698
1.26134	0.459772	1.01862	0.909419	0.218636	0.163279	1.06229	0.415962	4.23014	0.960934	0.135624	0.164339	0.896057	0.352584	1.01437
1.21883	0.432146	1.48594	0.615927	0.178657	0.0916241	0.969707	0.257046	1.8247	0.873417	0.17408	0.072596	0.867942	0.335319	0.169856
0.850595	0.53455	1.07004	1.48216	0.278077	0.139099	1.63626	0.384314	2.79418	1.06374	0.137285	0.142788	0.94338	0.337124	4.93544
1.2113	0.27431	0.242703	0.932246	0.163222	0.121812	0.907696	0.281329	0.28212	1.26009	0.19559	0.127947	0.93812	0.325487	6.60652
1.10529	0.320091	1.66857	0.726677	0.267595	0.232246	0.679066	0.385311	2.42692	1.10657	0.183528	0.378252	1.07409	0.440982	5.81425
1.09173	0.347808	1.13002	0.960136	0.358365	0.0499025	0.934702	0.221007	2.40899	1.07834	0.116667	0.137274	1.54966	0.332289	3.24395
1.27987	0.313782	0.208869	0.831074	0.139698	0.0706997	0.888448	0.328024	2.72131	1.36696	0.105987	0.0516343	1.2658	0.0716247	4.57384
1.31104	0.242142	0.168244	1.08811	0.0927116	0.133337	1.11171	0.277448	2.70914	1.06925	0.160556	0.635004	1.31411	0.338053	4.43001
1.30195	0.255194	1.06346	0.760753	0.175448	0.00307119	0.860957	0.377236	2.11507	0.968864	0.216182	0.156053	1.11187	0.323554	1.49023
1.06868	0.21677	0.359604	1.11421	0.106619	0.100232	1.10213	0.210332	2.83168	0.785175	0.206526	0.109418	1.57786	0.239512	1.92304
0.973999	0.229429	1.15719	0.834794	0.179284	0.0443497	1.31919	0.174952	1.10222	0.809925	0.12352	0.255402	0.88411	0.433364	4.19108
1.15336	0.259375	0.840093	0.865672	0.204072	0.0654599	0.583768	0.334613	0.421615	0.889543	0.115993	0.189294	1.10152	0.353217	1.55582
1.15696	0.590614	1.24962	0.802471	0.168517	0.220317	0.866699	0.211944	0.79534	0.786855	0.192278	0.0655094	1.30347	0.373257	4.95715
1.44553	0.301598	1.4083	0.893436	0.109728	0.275553	0.859491	0.328925	0.989661	0.953926	0.159842	0.180845	1.40141	0.166548	2.02247
1.59463	0.288313	0.0920336	0.915005	0.266415	0.0959961	0.906127	0.0974459	2.3967	0.906069	0.113543	0.0288791	2.31739	0.337133	3.50069
1.48391	0.283895	0.798893	0.854608	0.12991	0.0724161	0.687475	0.378926	3.98143	0.961887	0.132475	0.259443	1.00184	0.314314	1.20441
1.23477	0.291249	0.970125	1.03641	0.119671	0.227799	0.671382	0.300562	1.96255	0.840187	0.140686	1.35924	1.38172	0.410313	5.28723
1.1507	0.269867	1.27977	1.81444	0.164048	0.18366	1.01907	0.222542	3.41024	0.684022	0.104733	0.115918	1.81707	0.275293	4.22072
1.23182	0.259337	1.07492	1.15794	0.152479	0.180528	0.77655	0.446234	1.98526	1.01539	0.126828	0.0780943	1.45135	0.597094	3.80891
1.19281	0.304001	1.43855	1.29769	0.246824	0.199707	0.815956	0.287806	4.37085	0.687435	0.207276	0.306992	1.04814	0.636022	3.57293
1.28348	0.193443	0.988533	0.655076	0.191835	0.0471517	0.748519	0.597318	3.59481	1.10761	0.0905712	0.260045	1.25227	0.414567	2.63012
1.79384	0.291172	0.774481	0.984846	0.605372	0.0406478	0.837216	0.267445	3.77191	1.06502	0.165272	0.127036	1.29458	0.311184	6.5895
0.941299	0.341361	1.29724	0.800315	0.196427	0.171487	0.900423	0.303003	3.96485	1.0373	0.181235	0.207302	1.71358	0.238413	4.85428
1.45031	0.293609	1.93946	0.66545	0.188085	0.19878	0.938789	0.305779	3.18007	0.952054	0.145961	0.076601	2.0572	0.373439	5.04006
1.5125	0.33157	1.68916	0.768533	0.229941	0.0483738	0.954626	0.394032	6.2159	0.940267	0.162035	0.24347	1.09784	0.304109	5.39894
1.45547	0.457872	1.65729	0.909272	0.136194	0.322942	0.238042	0.381691	2.47012	1.18604	0.198762	0.269223	1.28275	0.325642	0.157028
1.70873	0.271669	0.681752	0.636933	0.189566	0.138694	0.813268	0.272103	5.3248	0.824397	0.129094	0.02098	1.25255	0.297071	5.62323
1.93253	0.428765	2.5567	0.840656	0.482923	0.135334	0.572133	0.259363	4.20326	0.928405	0.160488	0.136405	1.2819	0.244194	2.64143
1.40561	0.451294	1.23079	0.92941	0.168167	0.128317	0.842324	0.400215	3.70312	0.848575	0.180478	0.247802	0.892193	0.454226	5.81363
1.059	0.338947	1.29004	0.947463	0.203777	0.134864	0.60495	0.442994	2.58933	0.907797	0.22679	0.207214	0.865379	0.351532	1.32726
0.892874	0.32295	1.87559	1.02358	0.138739	-0.00084126	0.722158	0.248274	3.58809	1.26658	0.193611	0.113761	0.983299	0.306349	5.15823
1.69762	0.284917	0.448821	1.0175	0.155196	0.299286	0.632743	0.292334	1.41043	1.58495	0.216493	0.0968476	0.8836	0.265772	3.34977
1.28153	0.358503	0.339221	0.807998	0.149871	0.119426	0.865819	0.212277	1.91447	1.51905	0.21059	0.0937678	0.841901	0.286423	3.20281
1.39463	0.157918	1.25699	0.865544	0.162663	0.110974	0.886229	0.374912	1.89297	1.17706	0.0839712	0.388963	1.29401	0.408429	0.843917
1.28749	0.439601	0.450612	0.890556	0.130603	0.123727	0.515913	0.256078	2.10103	0.999008	0.171639	0.316062	0.811174	0.258345	4.91588
0.90282	0.369406	1.81925	1.49868	0.231466	0.187357	0.671881	0.368775	3.09158	1.14159	0.123751	0.104717	1.1834	0.835079	2.10937
1.3638	0.272015	1.08459	1.28921	0.0839951	0.185799	0.902921	0.416157	3.51947	1.13104	0.150312	0.268886	0.953762	0.345506	0.312595
1.30867	0.312392	1.82429	1.22553	0.156325	0.143335	0.696422	0.0542791	0.391879	1.19531	0.153679	0.100603	0.956131	0.269562	3.13975
0.959708	0.296463	1.3419	0.966463	0.170517	0.0836994	0.96638	0.271468	3.42855	1.05252	0.164354	0.226952	0.839649	0.259422	2.37969
0.904616	0.328482	1.35668	1.1279	0.161513	0.00767478	0.807755	0.234	0.63063	1.11019	0.0970554	0.0590245	1.12264	0.295838	0.25701
1.1957	0.235203	1.19608	1.22191	0.0993776	0.198919	0.725433	0.310932	3.27702	0.913591	0.191959	0.359572	0.93539	0.41903	2.43154
0.874286	0.254411	1.61317	0.899441	0.319038	0.0290184	0.694911	0.52825	2.33536	1.69136	0.16592	0.241786	0.971024	0.35243	3.96967
1.1217	0.446689	1.16136	1.12745	0.417276	0.152783	1.33426	0.464497		0.887949	0.105915	0.196266	0.962017	0.395675	4.71844
1.33749	0.182383	0.665945	1.55658	0.135323	0.113137	1.01968	0.548549		0.97907	0.227485	0.16288	0.928721	0.277037	3.40207
1.31607	0.29923	1.54141	0.936153	0.178284	0.0955118	0.852212	0.265119		1.39705	0.210516	0.10335	1.27225	0.405944	5.47456
1.19611	0.314975	1.83469	1.30194	0.262852	0.111478	0.80838	0.303111		1.35821	0.198403	0.12782	0.966683	0.453535	3.66376
1.24616	0.182392	1.05863	1.1947	0.220051	0.134588	0.902586	0.106503		0.764567	0.184738	0.170022	0.80451	0.328007	2.88082
1.08244	0.312808	0.0996668	1.16788	0.190032	0.135075	0.749615	0.155281		0.721038	0.191123	0.155982	1.04495	0.283687	5.16372
1.30715	0.332569	1.33127	0.935041	0.213166	0.065416	0.988758	0.246363		0.891712	0.188665	0.160262	0.842482	0.413488	4.81102
1.27398	0.30671	1.12982	0.853223	0.211839	0.0901787	1.03642	0.25763		0.993529	0.18239	0.0229342	0.899677	0.480852	3.29591
1.23863	0.167067	0.232447	0.653404	0.226003	0.137091	1.05558	0.24007		0.902549	0.181355	0.136787	0.74667	0.273113	3.97512
0.916499	0.179273	0.0262048	1.1548	0.241846	0.0653446	0.666447	0.263531		1.32786	0.163037	0.253432	0.88865	0.325574	3.25245
1.22379	0.307112	0.110316	0.748674	0.124749	0.0669584	1.19281	0.30072		0.995987	0.188421	0.121524	1.07636	0.293961
1.33873	0.262712	1.35327	1.46011	0.183872	0.142855	0.827723	0.464812		0.864348	0.183939	0.311447	0.765156	0.697503
1.11595	0.424359	1.80172	1.15125	0.0433546	0.106578	0.738648	0.205944		1.26561	0.246231	0.152468	0.989006	0.283459
1.20293	0.272586	2.43801	0.679734	0.129665	0.129312	0.876648	0.274841		0.951565	0.205289	0.26356	1.0968	0.382841
1.54023	0.367046	0.750052	1.09421	0.270361	0.0887058	0.929158	0.318187		0.792804	0.220019	0.10971	0.827332	0.278077
1.41383	0.443916	0.90937	1.39352	0.327566	0.0410469	0.747481	0.892326		0.941034	0.0837691	0.196343	0.756381	0.212283
1.27234	0.273555	1.62256	0.696429	0.126116	0.0698813	0.931348	0.296134		1.12895	0.174792	0.0703598	0.931452	0.398447
0.956113	0.264914	2.15631	1.0257	0.187563	0.188472	1.19318	0.445231		0.864611	0.220618	0.224026	1.03387	0.334019
1.89737	0.333852	0.875756	0.823406	0.123289	0.0447012	0.861459	0.4539		0.894516	0.14953	0.177825	0.762146	0.263987
1.02114	0.307632	0.266713	0.863689	0.239475	0.0546672	1.05087	0.365888		1.20413	0.200173	0.226859	0.939203	0.356897
1.24246	0.205956	1.61747	0.82178	0.285151	0.0296711	0.976255	0.405597		1.03583	0.145745	0.215223	1.6728	0.285096
1.13418	0.32577	0.146257	0.968562	0.227777	0.128687	1.0133	0.151511		0.885645	0.203657	0.189769	0.925105	0.23927
1.50936	0.238796	0.0272986	0.851624	0.31636	0.113818	0.668182	0.416254		1.07765	0.129026	0.0426535	0.965377	0.39518
1.2619	0.414221	0.78566	0.84338	0.141722	0.100062	0.820186	0.194066		0.976419	0.251966	0.280188	1.00062	0.341704
1.21516	0.291051	1.84401	0.798047	0.289111	0.0511594	0.909717	0.242292		1.28588	0.596397	0.0183308	1.38027	0.350875
1.04837	0.399304	1.17396	0.956828	0.116876	0.16877	0.892389	0.619017		1.185	0.155461	0.0797337	1.09781	0.280034
1.41211	0.384944	1.66411	1.12021	0.339668	0.154137	0.849202	0.350646		0.847926	0.19281	0.165221	0.950268	0.234593
1.18735	0.199651	1.63321	1.10483	0.192671	0.156157	0.270274	0.40181		0.805388	0.145194	0.276169	1.27913	0.271055
1.43356	0.291337	0.252265	1.37947	0.265829	0.129138	0.848822	0.192289		1.06307	0.238616	0.295611	1.4534	0.252671
1.41799	0.348301	2.12562	1.10712	0.254142	0.0547121	0.780765	0.186066		0.769215	0.168932	0.137967	0.656087	0.32946
1.25087	0.26511	1.00547	1.33743	0.235849	0.0933551	0.727361	0.0303294		0.849078	0.183012	0.209779	1.28019	0.141833
0.932849	0.256328	0.508797	1.57446	0.155735	0.109972	0.912215	0.34894		1.2484	0.176125	0.150925	0.755953	0.347208
0.84435	0.0200268	0.912595	0.670039	0.227433	0.184574	0.920604	0.23051		1.02464	0.163718	0.0905552	0.82434	0.183107
1.45055	0.230962	1.69355	1.27876	0.210256	0.0833525	1.03232	0.272126		0.831299	0.213676	0.090433	1.06832	0.262778
0.983854	0.333948	1.43211	1.43203	0.184364	0.0607785	1.32816	0.486471		0.820904	0.250823	0.108741	1.16792	0.592451
1.51767	0.392688	1.61492	0.998855	0.262445	0.0659304	1.14453	0.159396		1.12462	0.23691	0.0528112	1.09504	0.379613
1.23417	0.279705	1.73667	0.853285	0.303523	0.328313	1.10022	0.4237		1.19519	0.216611	0.281758	1.233	0.325178
1.1977	0.325825	1.69098	0.924146	0.252094	0.0720957	0.73473	0.524772		0.894046	0.0952897	0.355961	0.911814	0.407601
1.11764	0.225861	1.44235	0.930262	0.208206	0.18336	0.850059	0.23998		0.874377	0.194847	0.157329	0.618173	0.278906
0.802403	0.343696	0.954908	1.08116	0.236443	0.159642	1.05517	0.239387		1.05756	0.135333	0.242004	1.06021	0.309891
1.11709	0.34731	0.296233	1.41079	0.177569	0.15334	0.803439	0.25298		1.02091	0.433228	0.255094	0.97693	0.238969
1.15344	0.516848	1.04132	1.34799	0.235946	0.286603	0.835179	0.350641		1.05323	0.163015	0.290775	1.0585	0.26315
0.611893	0.312233	0.299981	0.883716	0.209522	0.0782353	0.623235	0.263572		1.13929	0.21872	0.0988234	0.591346	0.171469
0.845046	0.306161	2.86431	0.817933	0.272226	0.130404	0.867651	0.438564		1.13815	0.0545528	0.120211	1.37774	0.331394
0.93183	0.320093	2.40234	0.923392	0.246701	0.157424	0.913615	0.284702		0.880895	0.156737	0.2672	1.11204	0.27025
0.874544	0.435492	2.24053	1.0609	0.270177	0.0774655	0.697411	0.218364		1.0335	0.191866	0.833485	0.730518	0.253484
0.749444	0.27035	1.67601	0.846904	0.176493	0.147571	1.12658	0.371678		0.792548	0.192727	0.0854764	0.901651	0.345811
1.1122	0.353813	1.83261	1.05871	0.211802	0.0884366	1.0407	0.24755		0.767028	0.163075	0.167827	0.739956	0.292213
0.790486	0.262414	2.25951	0.782327	0.181989	0.0862186	0.909412	0.284933		0.707435	0.100261	0.294507	0.975548	0.153558
0.968139	0.218667	0.415333	1.38064	0.217892	0.13566	0.889487	0.420568		1.05501	0.0895678	0.0936431	0.997379	0.289015
0.966072	0.383304	0.331773	1.01146	0.186308	0.07299	0.930538	0.704058		0.536348	0.193567	0.133788	1.09757	0.73172
1.16404	0.266403	1.34263	0.777049	0.229539	0.0937066	0.672153	0.162228		0.769778	0.217874	0.0960016	1.05554	0.306208
1.06296	0.312473	0.115018	0.965011	0.219631	0.107556	0.829347	0.165778		0.88688	0.164689	0.133675	1.07028	0.436181
0.795198	0.241823	1.70168	1.42549	0.0992504	0.112205	0.878501	0.333554		0.682256	0.206322	0.0640482	0.997082	0.388943
0.492948	0.440923	0.849159	1.48197	0.194247	0.0834651	1.22378	0.343007		0.839481	0.198872	0.0735667	0.878544	0.342909
0.800325	0.211155	1.81681	1.31917	0.152514	0.119281	1.06466	0.325708		0.933759	0.113091	0.248942	0.646363	0.351189
1.15916	0.275715	1.07129	0.72335	0.110673	0.118671	0.85539	0.169182		1.14697	0.164511	0.254429	1.04017	0.209985
0.649397	0.307114	2.83368	1.52842	0.122887	0.100869	1.2861	0.363844		1.04531	0.134359	0.158393	1.21265	0.36774
0.655812	0.396266	1.40338	1.22039	0.148433	0.0447003	1.50686	0.174523		0.988156	0.237288	0.193267	1.32159	0.328714
0.851777	0.215164	1.45013	0.894647	0.110745	0.113756	1.1836	0.262784		0.761007	0.192999	0.218751	1.16013	0.445372
0.933397	0.222712	2.03078	0.891667	0.181183	0.112963	0.752966	0.726143		0.821267	0.233244	0.116187	0.9011	0.331269
1.03757	0.238045	0.381354	1.48403	0.152722	0.0957764	1.54977	0.384246		1.08963	0.15452	0.203798	0.879528	0.232569
0.691596	0.1831	0.817127	1.12363	0.146011	0.0439368	0.329475	0.284693		1.06022	0.155056	0.268762	1.34489	0.321297
0.766225	0.25476	1.38222	1.3399	0.226052	0.147076	0.299393	0.298622		0.800723	0.144396	0.176796	0.956378	0.28947
1.17815	0.371227	1.58227	0.908106	0.120883	0.153634	1.67756	0.268233		0.98983	0.211566	0.104051	1.18241	0.445915
0.935063	0.435087	0.698759	0.877895	0.160179	0.15552	1.08297	0.162671		0.680493	0.187286	0.153939	1.13493	0.365063
0.651653	0.239564	1.39277	1.95419	0.153699	0.110946	1.2292	0.394199		0.96238	0.189754	0.530729	1.05075	0.404716
0.731413	0.319917	0.388907	0.785571	0.119221	0.0451461	0.933728	0.167174		1.21916	0.407268	0.61659	1.32983	0.435892
0.957868	0.263348	2.16953	1.00985	0.224254	0.0972539	0.955911	0.256316		0.997271	0.181098	0.139876	1.01646	0.445272
0.566083	0.252735	1.09115	1.09002	0.18268	0.104786	0.411881	0.371662		1.11479	0.306844	0.176413	1.00492	0.335988
1.19564	0.302423	0.180543	1.24184	0.256183	0.110928	0.999763	0.178122		1.04224	0.405158	0.0950309	1.16361	0.585434
1.12121	0.360578	2.05103	1.45834	0.235664	0.170896	0.836875	0.290408		0.89142	0.189324	0.286509	1.29177	0.234264
0.729397	0.321391	0.54392	1.02557	0.188905	0.074268	0.807603	0.236793		0.969153	0.271859	0.183502	1.15947	0.333719
0.807209	0.120388	0.730769	0.961068	0.223304	0.0605094	0.824515	0.288625		0.41378	0.207304	0.113848	1.03687	0.298792
0.914463	0.287159	2.00218	1.26847	0.101509	0.0706512	0.770909	0.257462		0.813955	0.149981	0.101791	1.27043	0.462858
0.493704	0.196041	1.24995	0.827959	0.186999	0.323372	0.805944	0.288731		0.665543	0.224782	0.14583	1.04004	0.489158
0.612476	0.348852	1.89821	1.30234	0.147274	0.131819	0.68921	0.250326		0.809139	0.251469	0.197698	0.90793	0.42714
0.788119	0.269733	0.460526	0.57402	0.226862	0.174175	1.32571	0.205413		0.698465	0.321264	0.140048	0.782419	0.380743
1.14452	0.214352	0.524315	0.826243	0.146725	0.159827	1.08292	0.325946		0.717632	0.238111	0.411479	0.710733	0.350754
0.473919	0.282101	0.954216	0.897161	0.175227	0.146712	0.90809	0.210866		0.749785	0.29731	0.0938341	0.805732	0.242086
0.600966	0.211089	0.239294	0.947874	0.341838	0.295577	0.878412	0.299791		0.605489	0.127704	0.112965	1.08741	0.385217
0.905619	0.184142	0.571313	1.20931	0.18823		1.0481	0.264279		0.735899	0.358963	0.125766	0.734085	0.531031
0.705939	0.2126	1.13358	1.07076	0.161872		1.13196	0.200021		0.809832	0.200195	0.125819	0.853356	0.219424
1.15919	0.254138	1.46398	0.886451	0.169255		1.11971	0.32559		0.773456	0.312	0.109195	0.578036	0.329146
1.02877	0.344526	0.820988	0.775478	0.209699		0.837422	0.279775		0.893786	0.218717	0.194734	1.16333	0.353374
0.985622	0.26216	1.14922	0.918264	0.190082		0.962113	0.184272		0.921149	0.179132	0.130814	0.823399	0.34503
0.755088	0.34715	0.153939	1.17119	0.18866		1.52118	0.253761		0.997261	0.188398	0.0824884	0.604248	0.281638
0.739266	0.25678	1.12322	0.845667	0.53182		0.889183	0.192494		0.900999	0.174467	0.265029	0.693228	0.326047
1.05989	0.227301	0.100594	0.960556	0.327691		0.91798	0.176668		1.08775	0.308065	0.217034	0.935796	0.249432
0.835962	0.375205	0.617717	1.02045	0.264135		0.602121	0.327838		0.599904	0.283594	0.177065	1.03754	0.413626
0.598469	0.365444	1.17401	0.925462	0.193756		0.911826	0.228143		0.814517	0.0761928	0.363754	0.850942	0.436676
0.939477	0.233508	1.20753	1.53923	0.150094		0.998207	0.345386		0.600871	0.188914	0.17505	1.06251	0.302178
0.837433	0.283383	1.92304	1.00875	0.157322		1.06194	0.386697		0.830055	0.234617	0.109145	0.995988	0.406513
0.613693	0.237254	2.46207	0.950026	0.357254		1.0737	0.299204		0.771458	0.113547	0.314638	1.17449	0.390141
0.662752	0.212063	1.26097	1.06968	0.0992082		0.563344	0.327946		0.938801	0.295179	0.10415	1.06069	0.333191
0.85224	0.416268	0.114952	1.16852	0.181665		0.932999	0.373659		0.741418	0.252693	0.123236	0.831931	0.535048
0.809185	0.524802	2.15016	1.00197	0.179535		0.975755	0.198942		0.898956	0.083237	0.373953	0.793549	0.401605
0.907564	0.546032	2.05043	0.972848	0.322016		1.15086	0.348382		1.01613	0.22839	0.0966152	0.877782	0.359912
0.717759	0.372116	1.65244	0.711808	0.102683		1.30391	0.172274		1.04526	0.19855		0.834471	0.384919
0.89788	0.236186	1.44251	1.00721	0.204339		1.49854	0.237408			0.136585		0.898046	0.344197
0.551908	0.338487	1.75165	1.0851	0.195742		1.44877	0.842348			0.215292		0.826099	0.510297
0.877203	0.143747	0.206786	1.47533	0.138874		1.43608	0.280764			0.247581		0.931739	0.590652
0.83773	0.487059	1.93352	0.85079	0.109104		1.14946	0.258657			0.203569		0.912403	0.423018
0.8675	0.296287	1.84615	0.887884	0.173877		1.32896	0.247256			0.173251		1.12189	0.633911
1.05834	0.380324	0.307879	1.10431	0.139203		1.99468	0.230835			0.249523		1.04597	0.388923
1.15647	0.253982	1.78229	1.02223	0.201621		0.778259	0.356827			0.301718		1.24858	0.427404
0.842411	0.406196	1.79345	1.05583	0.213001		1.51004	0.252434			0.238345		0.721408	0.588989
0.62348	0.563534	1.27153	0.696212	0.174517		2.41166	0.239572			0.372547		1.29933	0.241049
0.780597	0.348132	0.975676	0.963254	0.17085		1.75714	0.229237			0.226358		0.856546	0.46364
0.806303	0.451772	1.64821	1.02826	0.194053		1.36588	0.124648			0.160066		0.821457	0.444361
0.995777	0.47279	1.53829	1.00086	0.221797		0.827576	0.29709			0.0984807		0.927436	0.348473
0.779356	0.313377	0.540512	1.08425	0.300656		1.24134	0.251454			0.187174		1.12246	0.382945
1.05666	0.379546	1.69139	0.655531	0.16641		1.16236	0.25125			0.212833		0.938407	0.354479
0.792499	0.367241	0.469429	0.919094	0.281752		1.51176	0.264782			0.0929209		0.813464	0.51041
0.565909	0.68292	0.893558	1.0189	0.151001		1.13867	0.185191			0.133079		0.876312	0.183633
0.775637	0.35395	1.62741	1.0142	0.179578		1.10461	0.117447			0.184973		0.632825	0.476399
0.945713	0.445065	1.49456	0.916315	0.169757		1.2981	0.31429			0.137108		1.1698
0.582527	0.463424	0.230293	0.790146	0.238383		1.105	0.113851					0.863516
0.931818	0.341549	1.66898	0.830567	0.20256		1.1833	0.0915508					0.769244
0.679539	0.550947	0.367309	0.82142	0.190893		1.30247	0.126395					0.820031
0.878404	0.513842	2.004	0.846202	0.188112		1.22232	0.240358					0.924909
1.00659	0.345938	0.403332	0.826186	0.229159		1.76199	0.288504					0.864802
0.671696	0.435371	1.04574	1.31894	0.150778		1.27037	0.25525					0.815936
0.782115	0.282299	1.44615	1.24569	0.206608		1.24998	0.282117					0.80567
0.700926	0.91808	1.503	0.990594	0.18369		1.15377	0.0950959					0.799346
0.753248	0.452668	0.341263	1.56437	0.190415		1.50375	0.22162					1.07829
0.983517	0.312642	1.63693	1.23787	0.226916		1.33417	0.217499					0.923893
1.0321	0.242567	0.189393	0.869224	0.127689		1.2763	0.304373					1.25884
1.07905	0.446293	1.31642	1.31976	0.23356		0.949386	0.233767					0.836774
0.913844	0.523737	1.12343	1.24793	0.116279		1.71366	0.271812					0.91494
1.10472	0.168073	0.21831	0.970169	0.16779		1.70873	0.343123					0.865534
0.809465	0.309582	0.72552	1.42786	0.155771		1.39987	0.258884					1.30831
1.1235	0.267922	1.70199	1.16249	0.142725		2.06501	0.248767					1.34736
1.14521	0.439674	1.97957	1.09414	0.154778		1.38966	0.284728					1.02028
1.19475	0.381483	1.78865	1.37584	0.165748		0.922739	0.353321					0.948446
0.812398	0.269178	0.595112	1.31929	0.154785		1.62337	0.375492					0.725531
0.852611	0.235822	2.07419	1.29777	0.204642		1.29938	0.277018					1.23458
1.11905	0.37924	0.231552	1.22281	0.240073		1.17958	0.257948					0.921815
0.666267	0.158068	1.35712	1.15762	0.173342		1.6555	0.316763					1.30923
1.1875	0.296903	1.41304	1.29862	0.133208		1.46154	0.475262					1.02791
0.769519	0.368864	1.59128	1.0003	0.181295		1.09511	0.235763					1.11311
0.636522	0.304203	2.35856	1.4092	0.113781		1.99917	0.407568					0.9568
0.803079	0.399346	0.885292	1.66881	0.0926265		1.3276	0.291251					0.941259
0.617133	0.18722	1.25393	1.39055	0.232333		1.23848	0.244389					1.0586
0.904505	0.221641	1.8911	0.991803	0.221345		1.48703	0.361063					1.39387
0.713209	0.269425	0.415522	1.52092	0.176793		1.75807	0.306157					1.21392
1.13965	0.390356	1.89846	1.4348	0.273789		0.962255	0.432437					0.940036
1.0015	0.285294	1.17991	1.08005	0.189674		1.57929	0.42607					0.900339
0.664337	0.411108	0.548297	0.883131	0.148096		1.12068	0.254479					1.08546
0.674709	0.351531	0.714763	1.53005	0.129593		0.998218	0.403904					1.07786
0.718194	0.334013	2.38425	1.17014	0.104059		1.44364	0.374332					0.831931
0.664052	0.467907	1.04279	2.20433	0.209517		1.4071	0.320027					1.04549
0.722136	0.327396	1.41846	1.26279	0.168239		0.839562	0.337932					1.03154
1.14839	0.746707		1.33905	0.230294		0.684849	0.360178					0.915882
0.649085	0.246992		1.47178	0.13675		1.71645	0.296633					0.80527
1.15262	0.408259		0.989581	0.221579		1.14116	0.179849					1.38072
0.772778	0.213858		1.29401	0.203554		1.12304	0.290586					1.10871
0.948411	0.263277		1.26371	0.223528		1.40057	0.0760905					1.03635
0.956001	0.407338		1.49377	0.158661		1.4436	0.270399					1.2972
1.39146	0.286705		1.05272	0.138102		1.51197	0.220124					0.882975
0.727244	0.298294		1.08737	0.206822		1.28346	0.321081					1.22143
0.625521	0.53472		1.06133	0.105679		1.44839	0.333209					1.12092
0.647363	0.311681		0.764647	0.115667		2.09893	0.259699					1.35501
1.02428	0.358874		1.38281	0.265557		1.23602	0.285141					0.947879
0.74007	0.444009		0.88369	0.139938		2.36836	0.168234					1.38092
0.60305	0.234786		0.883287	0.168463		1.40559	0.262714					1.05093
0.824235	0.38017		0.825984			1.30322	0.236285					1.10585
1.36029	0.258756		1.00066			1.43922	0.30643					1.15432
0.899623	0.294509		0.935553			1.42529	0.194195					1.30461
0.713052	0.426913		1.00551			1.52357	0.280448					1.08734
1.06791	0.255657		0.974844			0.897595	0.195617					1.12485
0.790374	0.246277		1.27163			1.27938	0.201264					1.36177
0.809767	0.233646		0.803378			1.54531	0.200518					1.38533
0.828866	0.271897		1.20144			0.953387	0.383289					1.24012
0.676994	0.429696		1.12252			1.34221	0.197732					1.19218
0.772018	0.488782		1.22636			1.417	0.277359					1.06368
0.781681	0.131068		1.1977			1.7084	0.312964					0.834578
0.845063	0.44162		2.05829			1.09846	0.164509					1.33746
0.761169	0.259234		1.43295				0.175549					1.35832
0.771367	0.305976		0.985755				0.218999					1.0436
0.867989	0.20653		0.773288				0.369799					0.731287
0.652351	0.400084		1.09521				0.136614					1.12927
0.694418	0.229354		0.949727				0.261716					1.01499
0.933968	0.371593		1.36892				0.151895					1.14138
0.837037	0.267498		1.02101				0.32568					0.828077
1.08301	0.439574		1.18854				0.460248					1.04063
0.799901	0.217215		0.989792				0.240915					0.987722
0.751367	0.260065		0.905853				0.159726					1.01839
1.04127	0.162147		0.871007				0.454034					1.17023
0.948856	0.304644		0.7356				0.145259					1.09785
0.905061	0.247218		0.983218				0.255424					1.57049
0.977523	0.365216		1.08002				0.334514					1.04009
1.14902	0.289927		1.01762				0.314731					1.07321
0.792903	0.206111		0.960982				0.301038					1.04457
1.16742	0.380199		1.19058				0.163532					1.01019
0.783618	0.187692		1.00094				0.111764					1.05522
0.69295	0.625516		0.932581				0.249062					1.45032
0.850251	0.199936		1.1584				0.228638					1.40241
0.721677	0.244665		0.808703				0.369403					1.3676
0.809425	0.219471		0.875717				0.189354					0.887316
0.988762	0.320626		0.758481				0.225202					1.69434
1.13477	0.317019		1.17773				0.256429					1.24315
0.737757	0.270419		0.898616				0.23491					1.01276
0.960101	0.226548		1.34979				0.269474					1.08032
0.749992	0.2376		1.28786				0.278524					1.28737
1.06066	0.204027		0.985193				0.184406					0.887357
0.826906	0.225566		1.04816				0.147085					0.980984
1.05205	0.183897		0.91421				0.165261					1.10513
0.657896	0.313742		1.24248				0.445484					1.45564
0.803383	0.200718		0.875579				0.207402					0.850053
0.794788	0.249287		0.82541				0.125917
0.780642	0.209372		1.11643
1.06461	0.177279		0.741528
1.09885	0.180528		0.836633
0.8177	0.271127		0.963518
0.646212	0.200336		0.88436
1.05086	0.272235		1.162
0.893851	0.186522		0.936467
0.737577	0.34556		1.04048
0.734989	0.253558		1.11748
0.960135	0.198673		1.23533
0.899631	0.181315		1.10822
0.837636	0.285784		0.981978
0.638271	0.317543		0.983884
0.813458	0.159931		1.27614
0.898104	0.188413		0.981858
0.76982	0.22491		0.920325
0.696483	0.117704		0.689599
0.646688	0.21911		0.139852
0.697722	0.101557		1.06502
0.742171	0.151009		1.11866
0.857381	0.110101		1.29901
0.697421	0.153308		0.810305
0.954212	0.169222		1.01991
0.85652	0.152994		1.35797
0.781499	0.228306		1.54136
1.00715	0.167392		1.10084
0.701473	0.142906		1.04294
0.957903	0.148671		1.0034
0.97017	0.312835		1.43962
0.835974	0.166552		2.01077
0.962711	0.100789		2.60269
0.674964	0.255625		0.957601
0.634636	0.266186		1.26804
0.800702	0.171545		1.26641
0.772807	0.123644		0.795574
1.06839	0.16531		1.08623
0.672272	0.233852		1.07217
0.579677	0.181631		1.02168
0.847203	0.205405
1.18794	0.21067
1.43824	0.173358
0.846297	0.151121
1.02286	0.193938
0.987933	0.203529
0.957081	0.324857
0.790365	0.306353
1.19725	0.240564
1.23312	0.197383
0.597914	0.301557
0.74709	0.311864
0.802367	0.101949
0.838027	0.307504
0.693969	0.249476
0.861635	0.288139
0.927466	0.259085
0.528024	0.0927517
0.618776	0.266801
0.837403	0.304004
0.561691	0.266538
0.843672	0.267762
0.813995	0.226286
0.642309	0.260267
0.664638	0.186147
0.778595	0.237446
0.799248	0.29917
0.553053	0.120581
0.471126	0.301208
0.992732	0.203993
0.988935	0.198717
0.522415	0.126061
1.19276	0.220505
1.21677
0.788624
0.584658
1.13886
0.590423
0.942085
0.808677
0.803666
0.681635
0.833608
0.532521
0.684968
1.06682
0.756359
0.789409
0.87504
1.11516
1.00227
0.620682
0.642649
0.78582
0.80079
0.422527
0.858941
1.06096
0.892035
0.860768
1.07272
0.382467
0.699497
1.07667
0.509706
0.853819
0.802121
1.04369
0.60483
0.597021
1.078
0.830294
0.889718
0.771179
0.766595
0.75888
1.02062
0.470949	0.255917	0.591432	0.754266	0.0322772	0.193473	0.972464	0.272671	0.261628	0.811673	0.111878	0.0497807
0.524275	0.535079	0.458123	0.505783	0.0742018	0.0827086	1.06659	0.331754	1.4882	0.792109	0.0995432	0.0610926
1.04851	0.214976	0.809855	0.542994	0.112024	0.0604014	1.02155	0.288094	0.820269	1.27763	0.11764	0.0417594
0.500021	0.246555	0.0784201	0.648205	0.0846917	0.0149476	0.778006	0.218093	1.60391	1.0753	0.104901	0.0334014
0.355626	0.323371	0.839422	0.718566	0.118349	0.0902929	0.809483	0.286777	1.67439	1.0096	0.126694	0.0415544
0.348678	0.337757	0.801494	0.694074	0.0906867	0.0217762	0.657577	0.280936	2.36121	0.920323	0.0895803	0.0246702
0.342683	0.201904	0.632631	0.834865	0.0910968	0.0631669	0.913528	0.323894	1.43021	0.869981	0.069256	0.0875431
0.849755	0.293661	0.841692	0.718326	0.096615	0.162528	0.856211	0.178124	0.534235	1.39156	0.0539016	0.0492032
0.319047	0.297886	1.4903	0.831121	0.131753	0.0597911	1.2111	0.29767	0.35391	1.17563	0.102737	0.0541979
0.769307	0.576824	0.203043	0.591424	0.142541	0.102792	1.01568	0.255698	1.02509	1.26605	0.102463	0.0771823
0.381176	0.183167	0.89062	0.710872	0.0388774	0.0737146	0.81955	0.34314	1.79245	0.957177	0.10428	0.118611
0.58786	0.450286	1.10638	0.802849	0.0275859	0.0581796	1.04742	0.237799	0.230293	1.30321	0.0940943	0.0575074
0.500196	0.146007	0.998849	0.523855	0.0954641	0.0851084	1.06343	0.228049	1.4442	0.988817	0.0799633	0.0517102
0.721011	0.391932	1.35716	0.617422	0.0667295	0.107865	0.825356	0.173041	2.52117	1.01313	0.10398	0.0728908
0.393417	0.150514	0.648551	0.633132	0.139237	0.096819	0.962219	0.340761	1.65362	1.04721	0.157042	0.0864806
0.662062	0.28893	0.475427	0.778637	0.120815	0.0299071	0.943129	0.208683	1.11487	0.788386	0.106667	0.0292181
0.446699	0.33371	0.765463	0.660434	0.0824335	0.0413046	0.969923	0.30526	0.582333	1.42274	0.0720497	0.0537638
1.23061	0.240309	1.01098	0.738445	0.134359	0.0255791	0.945293	0.0813423	1.80398	0.925915	0.137515	0.0485652
0.525346	0.271386	0.802636	0.837311	0.190312	0.21091	0.902847	0.253896	1.16488	1.09241	0.128318	0.0763684
0.830828	0.208252	1.04717	1.07689	0.0688749	0.0407032	0.631558	0.25452	2.73929	1.06316	0.114605	0.0782852
0.582305	0.293393	0.747107	0.786865	0.0880496	0.0505716	0.674329	0.205227	3.13702	0.965573	0.0885602	0.0173353
1.27567	0.281543	0.517847	0.734211	0.126238	0.0512442	0.92919	0.298472	1.89458	0.748654	0.0776914	0.00793175
0.719349	0.293786	0.0525924	0.609981	0.129339	0.112268	1.63471	0.313696	2.11819	1.13741	0.0816358	0.246777
0.7429	0.251706	1.01217	0.79525	0.204766	0.0608724	0.876942	0.189324	1.62705	1.21535	0.193039	0.037532
0.439389	0.191927	0.696582	1.25247	0.124896	0.0735744	0.873778	0.248678	1.7208	0.949781	0.122803	0.0711003
1.23552	0.192779	0.115924	0.83034	0.150548	0.115017	0.975652	0.361408	2.00726	1.12833	0.0856849	0.0904311
0.767285	0.400871	0.666112	0.908718	0.0903337	0.0504848	0.922618	0.160143	1.62574	1.09832	0.131896	0.0389319
1.23218	0.221918	0.189261	0.897031	0.177553	0.0997824	1.08733	0.417631	2.63377	1.04714	0.0795478	0.0283081
0.348917	0.325856	0.512205	0.748686	0.131036	0.134805	0.904636	0.439995	1.93214	1.6013	0.111795	0.10138
0.777568	0.24764	0.562972	0.850173	0.114394	0.0478359	1.36183	0.309948	0.73524	1.60469	0.0917149	0.0677811
0.495994	0.163677	0.266858	0.654832	0.132568	0.108449	0.836612	0.424144	1.64167	1.27602	0.0689319	0.125691
0.559814	0.307467	0.54498	0.75183	0.173284	0.111144	0.722028	0.259703	2.09545	1.22716	0.12451	0.0395916
0.728946	0.451376	0.731337	1.00498	0.0848385	0.109023	0.955779	0.160087	2.04459	1.27897	0.101625	0.059674
0.730697	0.458502	0.535207	0.961816	0.134244	0.0433804	1.01219	0.2724	0.263088	1.17641	0.0858753	0.0491161
0.413445	0.392762	0.590879	0.739487	0.147321	0.0733645	1.09235	0.45941	1.25465	1.28714	0.0938984	0.0874022
0.58269	0.177889	0.451686	0.742896	0.103612	0.0503691	0.690324	0.136389	2.41546	1.45414	0.0901366	0.354513
1.13768	0.461872	0.741373	0.95716	0.166936	0.108807	0.818419	0.358086	2.71639	1.12634	0.139301	0.0554823
1.07332	0.218845	1.08545	0.936638	0.132992	0.0516336	0.724345	0.30742	1.80817	1.28869	0.104307	0.0465413
1.17581	0.181887	0.995692	0.68968	0.115907	0.0586854	0.78753	0.301111	2.2144	1.55113	0.0798139	0.131554
0.579557	0.427206	0.38249	0.954033	0.20288	0.027729	0.738639	0.477454	2.24888	1.19727	0.103296	0.218414
0.581019	0.369241	0.664211	0.800188	0.18437	0.0805995	0.965106	0.302964	1.52271	2.46088	0.113136	0.0441504
0.528105	0.278514	0.715967	1.04267	0.16956	0.101933	0.946391	0.331269	1.80848	1.03816	0.0892779	0.0501997
1.43997	0.321762	0.56223	0.884363	0.145565	0.0598823	0.836273	0.308237	0.137061	1.09832	0.0614379	0.157705
1.16247	0.351034	0.806194	0.819079	0.238737	0.0790563	0.906201	0.230091	1.68993	1.08313	0.1155	0.051244
0.700395	0.289382	0.577284	0.766169	0.0656542	0.0677558	0.959348	0.283897	1.8828	0.919413	0.0950449	0.117445
0.899041	0.253973	0.222439	0.752492	0.083844	0.143999	1.09107	0.314372	1.42958	1.12962	0.143978	0.0461985
0.544494	0.401883	0.383803	0.773015	0.0830134	0.0169113	0.792918	0.277363	0.322854	0.905944	0.109692	0.0699695
0.567521	0.49251	0.438618	0.625379	0.163614	0.0265283	0.878374	0.339636	2.30173	1.18158	0.0777549	0.18755
1.09081	0.431869	0.717503	0.875491	0.076124	0.0819211	1.13976	0.230662	0.218324	1.12063	0.105852	0.0668046
0.684441	0.715077	0.518348	0.860572	0.0907186	0.0795405	1.01895	0.297656	1.28511	1.04546	0.0913526	0.040362
1.3102	0.369306	0.474827	0.751726	0.125565	0.0275562	0.872363	0.229402	1.10749	0.958285	0.135628	0.0728866
0.680217	0.222847	0.876281	0.987474	0.163433	0.0313013	0.811017	0.291039	1.53063	1.57743	0.115049	0.104173
0.785993	0.491771	0.698555	1.07483	0.161629	0.0810082	0.888105	0.40817	1.77699	1.38671	0.0818838	0.0922833
1.06111	0.262937	0.643789	0.768703	0.205703	0.0972847	0.87261	0.354638	1.92121	1.21656	0.106364	0.0309512
1.36158	0.18019	0.87159	0.872639	0.0624994	0.073079	0.700881	0.262493	1.67561	1.43654	0.0591123	0.0413374
1.2018	0.245794	0.857694	0.955499	0.114961	0.0988888	0.980825	0.37941	1.64568	0.897916	0.0982588	0.0744588
0.388234	0.176761	1.43589	1.34452	0.120609	0.0241538	0.900909	0.319258	1.67225	0.799403	0.0946561	0.0766526
1.02302	0.326184	0.501108	0.837112	0.0820723	0.0919081	1.04252	0.28438	0.238368	1.01848	0.0968269	0.0452787
0.858692	0.249783	0.597446	1.02834	0.169263	0.0996741	0.93154	0.308831	1.84456	1.07248	0.0685805	0.123314
0.768339	0.228893	0.420693	0.724778	0.195484	0.0330336	1.08184	0.246091	1.90417	0.535592	0.122107	0.0731121
2.31139	0.108699	0.585096	1.01076	0.0636163	0.0513762	0.787856	0.325328	1.12745	1.17799	0.0767264	0.163827
1.05869	0.211678	0.752869	0.818053	0.157141	0.0302823	1.01824	0.295392	2.25485	1.08516	0.0782689	0.198706
0.427233	0.206235	1.10227	1.03731	0.153283	0.0857981	1.25437	0.396642	1.9114	1.16982	0.099106	0.0630325
0.489241	0.480031	0.811716	0.851899	0.0819099	0.140277	1.35623	0.343691	3.19086	0.923625	0.0699338	0.0691804
0.288319	0.246962	1.01046	0.686717	0.177114	0.179632	1.00366	0.183138	0.276302	0.947536	0.110682	0.0626624
0.462405	0.339365	0.85574	0.828573	0.141852	0.0389397	0.597881	0.416557	2.44153	1.12811	0.092016	0.0460255
0.437278	0.334876	0.113047	0.664606	0.145274	0.128038	0.7396	0.124944	2.64027	1.05059	0.0985497	0.116614
0.493099	0.207641	0.985644	0.867448	0.181161	0.0263541	1.13345	0.373599	2.15682	0.934284	0.0984481	0.0347462
0.430777	0.282782	0.776308	1.02623	0.214286	0.0541654	1.05061	0.228882	3.24795	0.98632	0.0765564	0.13439
0.663463	0.277362	0.495326	0.97713	0.0761181	0.109916	1.29909	0.301714	2.36162	1.07742	0.113491	0.0477017
0.372218	0.281485	0.75983	0.906506	0.214561	0.101251	1.03414	0.319219	2.98375	1.12599	0.109626	0.0210796
0.381843	0.169631	0.92733	1.03044	0.203848	0.0499457	1.06259	0.396155	2.65641	0.724956	0.118634	0.0648689
0.836038	0.221203	0.19559	0.870494	0.151579	0.127945	0.944688	0.395414	2.80527	1.08219	0.102646	0.0381663
0.358692	0.28165	0.174202	1.11759	0.114381	0.172754	0.798495	0.27131	1.55977	0.894402	0.09145	0.0524963
0.834578	0.343054	0.788698	0.750206	0.0597229	0.0567024	0.879538	0.324266	1.58928	1.11806	0.0987317	0.0508709
0.714938	0.398707	0.705348	1.05425	0.0432884	0.0954841	1.41	0.163109	2.30072	1.18174	0.0871573	0.112485
0.670185	0.602933	0.526939	0.904687	0.123837	0.0856357	1.23216	0.256223	2.86306	1.05024	0.0913248	0.106852
0.587685	0.188093	0.902045	0.788845	0.122227	0.0300761	1.51183	0.256234	2.9126	1.04906	0.112173	0.0889677
0.86242	0.443842	0.575575	0.873742	0.13466	0.188284	1.37374	0.191024	1.82617	1.12212	0.123699	0.0639359
0.699224	0.314015	0.671397	0.837907	0.0967685	0.0524693	1.16882	0.281951	1.60302	0.96941	0.113093	0.0340188
0.543067	0.352537	0.144926	0.686641	0.132738	0.086473	0.826386	0.304727	1.94506	1.62971	0.117164	0.0890276
0.605731	0.669766	0.556539	0.769771	0.112564	0.141269	1.50691	0.300042	0.331303	0.778132	0.133152	0.0588559
0.838549	0.221757	0.587373	0.855376	0.111942	0.0527838	0.892837	0.316872	0.516981	1.23675	0.0966764	0.0652578
1.11124	0.500911	0.508259	0.800793	0.0522417	0.083006	1.1159	0.268382	1.54659	1.46889	0.128947	0.124977
0.565548	0.664077	0.588942	0.779579	0.0970207	0.128592	0.837915	0.368272	1.91162	1.4151	0.088646	0.0454493
0.354414	0.302153	0.479437	0.931874	0.100244	0.115112	0.888818	0.54239	1.37932	0.892207	0.100015	0.0321539
0.951559	0.239019	0.513113	0.766754	0.119258	0.136956	1.13625	0.410967	1.4182	0.986128	0.10521	0.0428412
0.924125	0.307263	0.65032	1.12316	0.0581514	0.0938385	1.39891	0.447894	2.72359	0.951048	0.213445	0.0918557
0.868562	0.362396	1.22932	0.978084	0.0518301	0.0490039	0.82493	0.36558	2.54753	0.720737	0.129587	0.0898996
1.099	0.193008	0.646724	1.13645	0.141618	0.107006	1.11631	0.259188	2.2002	1.21507	0.106585	0.0446341
0.914891	0.412274	0.250298	1.07098	0.0447048	0.0577547	0.851179	0.369498	2.31131	0.753916	0.123298	0.0207022
0.794376	0.250299	1.48306	0.999013	0.137501	0.0892784	0.460167	0.302679	0.505604	0.756557	0.0927368	0.0816534
0.529342	0.370491	0.0966417	0.772796	0.14026	0.117277	0.787913	0.256335	1.86505	1.29329	0.152785	0.0862998
0.98983	0.304074	0.449269	0.91762	0.149543	0.0930791	0.836613	0.105082	3.60363	0.968099	0.18807	0.0985872
0.681454	0.139374	1.09388	1.04567	0.166177	0.146274	1.12275	0.458131	1.46605	1.02509	0.115799	0.131931
0.569501	0.430262	0.0643539	1.00812	0.0919237	0.0824965	0.728655	0.306741	1.92357	1.07044	0.0854902	0.116496
0.703658	0.389287	0.34387	0.833007	0.0942174	0.0460197	1.12826	0.360483	2.17915	1.04109	0.163787	0.177135
0.461486	0.268637	0.90003	0.973316	0.209576	0.130488	0.79664	0.111041	1.6495	1.2007	0.0857586	0.0896619
0.77797	0.269352	1.65132	1.15153	0.160556	0.0968064	0.561889	0.377786	2.52466	1.11621	0.0953551	0.12726
0.693123	0.419309	0.984565	0.995589	0.14444	0.0372689	0.754036	0.261708	4.07966	1.15336	0.0770396	0.0713954
1.09128	0.377728	2.19252	0.99931	0.0916404	0.0465433	0.900181	0.267913	1.84297	0.887682	0.134759	0.0587736
0.578882	0.340558	1.21346	1.51113	0.145881	0.119306	1.22885	0.211834	2.10378	1.2051	0.102638	0.0458562
0.519463	0.383898	0.71616	1.45574	0.114585	0.103905	1.07937	0.199452	0.458945	0.276323	0.0938972	0.0347323
0.48877	0.359724	0.0934393	1.03313	0.151116	0.0893719	0.648053	0.288252	1.59483	1.06007	0.0925929	0.102414
0.771197	0.403674	1.63837	1.20926	0.135515	0.124915	0.898615	0.303423	1.57418	1.63503	0.0825314	0.0592761
0.962164	0.28779	1.14283	1.09681	0.140426	0.0760877	0.704858	0.345405	2.35358	1.61737	0.114386	0.131415
0.481828	0.136181	1.31702	1.71314	0.0827694	0.0920631	0.829137	0.123916	2.40837	1.08922	0.120825	0.0746184
0.892417	0.246609	1.21833	0.909154	0.147065	0.073547	0.820083	0.249	2.66657	1.06376	0.085423	0.0352838
0.908341	0.146156	1.19443	0.938269	0.0735781	0.0656052	0.770504	0.307448	2.9617	1.03734	0.131594	0.955829
0.73114	0.399548	0.86775	1.17913	0.180277	0.0451164	0.96537	0.198585	1.8522	1.20509	0.101716	0.0286304
0.668857	0.191884	0.836421	1.06771	0.141649	0.0249688	0.72982	0.103465	3.48074	1.42694	0.0850917	0.0572293
0.533739	0.406509	0.467856	0.915132	0.151058	0.0175395	0.623179	0.203563	3.54292	0.96506	0.0731792	0.0711511
0.394226	0.20456	0.202568	1.10778	0.0989088	0.0334756	0.789582	0.32845	2.21491	1.01092	0.0909173	0.0881544
0.319547	0.298383	0.234563	1.2143	0.116981	0.0727164	1.052	0.0978017	0.341997	1.22421	0.0924018	0.0547869
0.588228	0.48843	0.788561	0.944361	0.109094	0.0321496	0.699948	0.279316	0.259428	1.04977	0.0650546	0.0894908
0.446918	0.387538	0.724479	1.14906	0.0978713	0.0375863	0.809002	0.288436	2.76609	1.11097	0.10502	0.109867
0.873128	0.296074	0.264592	0.685542	0.0580632	0.0406453	0.992883	0.195852	2.60505	1.12411	0.0483512	0.0322718
0.549095	0.176031	0.392339	1.92173	0.159229	0.117005	0.919624	0.399176	4.19067	0.865312	0.0878745	0.107251
0.622044	0.247602	0.254687	1.57784	0.271623	0.0183263	0.895949	0.260484	2.30783	1.29949	0.122505	0.0485822
0.511787	0.335702	0.229456	1.08829	0.144996	0.0493457	1.06961	0.350644	1.79528	0.887167	0.208644	0.012909
0.588245	0.237488	0.581039	0.822017	0.00127332	0.0586572	0.808547	0.276046	2.42566	0.901259	0.110619	0.0250869
0.521431	0.352078	0.807253	0.989784	0.0941967	0.111771	1.04641	0.391053	1.95175	1.58868	0.125521	0.0443185
0.426875	0.176554	0.223911	0.90619	0.0978728	0.0752778	1.05707	0.327496	1.862	1.32417	0.178268	0.00610013
0.660185	0.273295	0.156035	0.999515	0.0273841	0.0560334	1.15183	0.124211	2.32891	0.902368	0.0801537	0.0479279
0.970595	0.201114	0.259415	0.928271	0.0445832	0.0638892	0.677615	0.318807	2.12678	0.869571	0.10825	0.457241
0.623149	0.0137221	1.28231	0.724289	0.0879754	0.125411	1.07771	0.360573	0.623314	0.978143	0.0998782	0.0306307
0.981283	0.322222	0.993449	0.966023	0.105958	0.059054	0.804842	0.336907	0.345008	1.14982	0.149297	0.109766
0.642232	0.414899	0.664757	1.34986	0.160406	0.242511	1.38201	0.177857	1.86189	1.04853	0.155852	0.0464373
0.700403	0.357108	0.90387	1.15613	0.0654791	0.167037	0.891931	0.303899	2.02692	0.865231	0.146111	0.0939649
0.686298	0.312139	0.423422	0.85726	0.149337	0.0437037	0.805549	0.333787	0.638634	1.26025	0.138899	0.0163364
0.771304	0.254789	1.86691	0.837617	0.155886	0.0463401	0.743471	0.327727	0.340487	1.0295	0.110801	0.0409582
0.80791	0.17566	1.02304	0.478106	0.0298952	0.100847	0.991889	0.219379	2.14431	0.89459	0.0844307	0.0497456
1.08558	0.49132	1.19145	1.6172	0.141319	0.131948	0.690928	0.471899	2.03729	1.56823	0.113141	0.0683121
0.856874	0.364452	1.06665	1.3444	0.185113	0.0642874	0.874122	0.473837	2.01633	1.08538	0.085758	0.107135
0.760843	0.361749	1.06023	2.10807	0.088456	0.0921106	0.744124	0.250711	2.59776	1.20111	0.108672	0.0375532
1.16937	0.37958	1.24848	1.07042	0.0516447	0.0724531	0.757755	0.230327	2.01822	1.16394	0.103274	0.0926805
0.640606	0.331864	1.64276	1.92862	0.140325	0.127368	0.85671	0.281073	1.86776	0.878543	0.104176	0.0354767
0.538925	0.611424	1.147	1.13254	0.208301	0.0393261	1.27548	0.361016	2.30982	1.24434	0.0724729	0.0476806
0.938762	0.269024	0.948623	0.879935	0.118201	0.0411207	0.668988	0.218586	2.45172	0.882584	0.0950467	0.0741232
0.458327	0.227331	2.01214	1.68173	0.155111	0.0955642	0.618529	0.128224	2.59056	1.03732	0.214324	0.0497849
0.971985	0.32104	0.270534	0.890172	0.127847	0.0898888	0.849772	0.484044	2.20187	1.38371	0.143054	0.0761102
0.892395	0.272818	1.60081	1.36831	0.202524	0.126867	0.756145	0.0996056	0.504534	0.976887	0.291639	0.0210693
0.938062	0.417112	1.58584	0.883668	0.0974234	0.0856261	1.01467	0.217379	3.63887	0.717379	0.107838	0.0279966
0.867136	0.610111	1.23362	0.975353	0.161033	0.0936842	0.904561	0.270733	2.34439	0.84616	0.0785791	0.0434096
0.980547	0.292251	1.5302	1.17368	0.148686	0.0750546	1.32049	0.383292	1.35856	0.909216	0.108517	0.0741032
0.586622	0.423419	0.822302	1.20271	0.127013	0.0749337	0.848774	0.0757535	2.60729	0.657435	0.133781	0.0766066
0.69283	0.311685	0.620731	1.17413	0.0703818	0.0725844	0.818715	0.315064	1.5635	1.00108	0.100069	0.0531772
0.442261	0.333763	0.335457	1.30354	0.0646945	0.0671136	1.23057	0.321126	0.853308	0.601887	0.0833187	0.0596208
1.05175	0.347248	0.135314	0.770394	0.144503	0.019871	0.96541	0.292518	2.11654	0.93842	0.0957615	0.0521559
0.787743	0.321597	1.68671	1.46893	0.129613	0.146827	0.86967	0.301284	0.734118	0.966241	0.0574143	0.145075
0.718635	0.23937	0.136465	1.4465	0.106227	0.0751243	0.846664	0.222795	2.96747	0.977584	0.0843019	0.0371916
1.0995	0.416318	1.47219	1.4048	0.203907	0.0295978	1.05939	0.0992007	2.061	1.00131	0.130258	0.119224
1.04829	0.17262	0.362419	0.64645	0.102797	0.157335	1.07445	0.298794	2.88	1.00666	0.0513142	0.018457
0.466811	0.212855	1.1708	1.39061	0.165895	0.118838	0.812675	0.347219	2.40072	0.867541	0.124114	0.0597019
0.511772	0.232232	2.23352	0.747194	0.210879	0.0964793	0.932278	0.40634	2.78051	0.853681	0.0869063	0.0911984
1.0562	0.154701	1.33009	1.27663	0.146802	0.108027	1.07116	0.152797	0.98574	0.943404	0.180838	0.139105
0.509762	0.155952	1.56717	1.12423	0.138715	0.0449911	1.2203	0.353496	1.61667	0.899109	0.116606	0.196545
1.20139	0.305351	0.167621	1.33666	0.0980611	0.0370931	0.93488	0.323163	2.46647	0.758586	0.1224	0.171075
0.650612	0.303839	1.3191	1.22684	0.126692	0.0779535	1.04741	0.101046	2.68178	0.876627	0.103087	0.0726066
0.65024	0.220746	0.268224	1.36026	0.110587	0.0610177	0.726159	0.672946	2.74068	0.954649	0.146407	0.0298476
0.670131	0.341627	1.44576	1.26284	0.111927	0.0618127	1.07986	0.306501	1.84706	0.868367	0.07444	0.107965
0.89938	0.289587	1.79757	0.92398	0.130626	0.101751	1.15564	0.251976	2.93301	1.23154	0.097734	0.107567
0.659126	0.281356	0.893482	0.772544	0.0498923	0.0530893	1.19251	0.363821	1.3867	0.941342	0.083664	0.0657899
0.613581	0.0887319	2.11859	0.698628	0.0544019	0.294841	1.24119	0.545359	1.27986	0.973917	0.088279	0.106125
0.718127	0.117141	0.624559	0.846427	0.143982	0.0289185	0.956227	0.225507	1.99261	0.836602	0.119485	0.0509417
0.523018	0.410056	0.487247	0.892353	0.11177	0.0174445	0.927196	0.499706	1.26965	1.0293	0.140982	0.0551092
0.735161	0.149545	1.884	0.865922	0.15004	0.0563709	0.772213	0.404254	1.53815	0.851083	0.0902461	0.071812
0.59826	0.269217	0.345305	0.708257	0.108492	0.19689	0.923819	0.365545	2.31056	0.772926	0.0843213	0.0944202
1.35697	0.294112	0.310418	0.598636	0.174903	0.0443585	0.782675	0.239557	1.79758	1.043	0.0876126	0.061915
0.487634	0.214003	1.10047	0.812221	0.172134	0.0892769	0.834909	0.313052	0.565261	0.760252	0.120604	0.0478287
0.687245	0.214862	0.212948	0.795309	0.165854	0.101053	0.984135	0.336501	1.26586	0.947828	0.0995698	0.185102
0.877457	0.189876	0.771872	0.732139	0.104753	0.164301	1.12023	0.384382	1.80719	0.884403	0.113292	0.0225986
0.806804	0.274021	1.01457	0.81121	0.130713	0.100534	1.19123	0.24332	2.14814	0.862787	0.142256	0.0385854
1.12584	0.286378	0.883862	0.456276	0.131838	0.0391525	0.893293	0.2263	1.75401	0.722755	0.121723	0.0471001
0.774208	0.20267	0.416399	0.869476	0.169882	0.155117	0.806824	0.214188	1.6246	0.739748	0.132137	0.019329
0.813763	0.452406	0.351891	0.840169	0.167671	0.250685	0.592273	0.312954	1.26908	0.732246	0.173897	0.127837
0.671732	0.37932	1.10528	0.672644	0.162534	0.102015	1.23733	0.313675	0.391498	1.08636	0.181932	0.015771
1.11733	0.267863	1.04981	0.72719	0.145782	0.125155	0.788312	0.277008	1.65786	0.780758	0.173564	0.108444
1.06134	0.389259	1.30178	0.86976	0.194199	0.164054	0.694411	0.40529	0.12519	1.04422	0.0685213	0.138325
0.809388	0.397933	1.32449	1.26761	0.12871	0.0566141	0.825432	0.188941	1.03764	0.880327	0.124951	0.0272734
1.09568	0.375025	0.929097	0.653301	0.135891	0.0232208	1.1213	0.410706	1.73042	0.958271	0.184788	0.0796881
0.865298	0.398462	1.5192	0.942891	0.148347	0.0414085	1.0773	0.354783	1.43234	1.20461	0.0985195	0.0344203
0.913643	0.178286	0.459296	1.00422	0.194971	0.171982	1.1954	0.294528	1.7754	1.29185	0.127095	0.375312
0.72029	0.431103	1.20428	0.597593	0.150232	0.162685	1.46922	0.0870049	2.02633	1.09514	0.101127	0.0428612
0.921156	0.359746	0.826422	1.11063	0.200411	0.101992	0.762546	0.294698	0.975589	1.01874	0.074544	0.0207633
1.14836	0.335482	1.36165	0.783681	0.0617534	0.220361	0.779857	0.325959	1.50264	0.960495	0.150576	0.063223
1.42261	0.183367	1.04859	0.677637	0.109312	0.121068	1.45814	0.183538	1.76708	1.37963	0.130275	0.212734
1.63908	0.297734	1.40716	0.92735	0.13495	0.109387	1.33505	0.235212	1.1527	1.16617	0.0895482	0.0519787
0.943845	0.358599	1.85059	1.0528	0.195278	0.0934321	1.0579	0.291066	0.808002	0.951663	0.127706	0.0124065
0.70314	0.447682	0.905814	0.741737	0.106369	0.110363	1.34112	0.283382	1.68726	1.16633	0.152017	0.039874
1.20035	0.506053	1.61156	0.818057	0.158212	0.173203	0.899532	0.114659	0.801132	0.944134	0.112947	0.0401382
2.30036	0.272816	1.31383	0.80126	0.0731487	0.0622376	0.846273	0.294246	0.964579	1.44092	0.288701	0.0999725
1.03679	0.278571	0.660077	0.726988	0.108937	0.188907	0.910311	0.349344	0.557614	0.841102	0.1682	0.0315063
1.2482	0.432539	0.211012	0.818573	0.138095	0.117329	1.12052	0.221821	1.69778	1.04343	0.0801308	0.0694707
0.615101	0.304103	1.3351	0.734208	0.0663683	0.0879065	1.13853	0.151885	1.32261	0.934882	0.122229	0.102226
2.25315	0.436099	1.29735	0.527813	0.0728499	0.0879487	0.999432	0.326404	1.38587	0.932014	0.174908	0.0766725
1.48253	0.407604	0.462097	0.543101	0.121845	0.128955	0.89398	0.269646	1.11245	0.941588	0.110894	0.0642443
0.606846	0.248842	0.961513	0.719381	0.157732	0.0210339	1.11233	0.382207	1.2325	0.851962	0.170761	0.0945575
0.547098	0.515618	1.32698	0.692518	0.107534	0.0333495	1.21222	0.202439	1.29473	0.856792	0.153835	0.0990939
0.940198	0.331103	0.611237	0.651644	0.0856594	0.0657988	0.76249	0.133253	1.31217	1.46754	0.106889	0.081813
0.829042	0.46916	1.04955	0.590265	0.102881	0.118555	1.37095	0.19741	0.773602	1.21348	0.103938	0.0858735
0.731715	0.363886	0.0345199	0.655684	0.124239	0.0945786	0.709739	0.227558	1.80047	1.08891	0.308567	0.122673
0.677529	0.290076	1.53879	0.923067	0.103654	0.139309	1.80119	0.389854	1.19625	0.773355	0.112348	0.0863041
0.718092	0.992244	0.900083	0.612629	0.101056	0.125861	1.08996	0.234672	1.64589	0.812646	0.121472	0.0591292
0.825815	0.180694	1.03734	0.731551	0.12521	0.117664	1.29438	0.148217	1.5358	1.7731	0.134273	0.151727
0.605121	0.14264	1.18622	0.656704	0.103952	0.134527	1.059	0.413852	1.25428	1.43133	0.0988799	0.04809
0.731854	0.211535	0.728053	0.669583	0.091303	0.0581262	1.39765	0.251208	1.19334	1.45576	0.111235	0.0524867
0.929519	0.23206	0.382464	0.816983	0.0782502	0.15494	1.08856	0.257743	0.984174	1.05339	0.137759	0.0473196
0.950967	0.164144	1.59555	0.959597	0.12501	0.0926675	0.964157	0.271748	1.20212	0.632115	0.142236	0.0238382
0.8383	0.143953	0.1023	1.33574	0.0705361	0.193824	1.36214	0.307494	1.38051	1.03841	0.145821	0.031606
0.812433	0.291629	0.765804	1.14865	0.158503	0.0868208	0.747354	0.228687	1.05176	0.862441	0.112222	0.0622476
1.26172	0.199817	1.41271	1.14793	0.202498	0.0753075	1.03064	0.244923	0.265409	1.06832	0.108253	0.0578074
0.940137	0.463382	1.48599	1.2051	0.163135	0.113707	0.829003	0.4938	1.35895	0.7678	0.106874	0.0722807
0.711087	0.253467	1.16123	0.926483	0.111847	0.075791	1.08125	0.512021	1.03125	1.0364	0.227634	0.00686084
0.363144	0.349627	0.449033	1.28322	0.142081	0.0478218	1.11232	0.30216	1.71793	0.861884	0.143863	0.106093
0.405764	0.175494	1.2981	1.12909	0.134605	0.123634	0.679933	0.280115	1.02021	0.920786	0.121276	0.0211171
1.47682	0.432529	0.144373	1.34037	0.224886	0.0840746	1.48899	0.240892	0.0690377	0.902892	0.163795	0.119545
0.538364	0.288374	0.698492	1.28336	0.120639	0.141022	1.02444	0.172546	0.547221	1.21728	0.140355	0.0586575
0.487542	0.291014	1.17609	1.48551	0.105656	0.0850751	0.962772	0.35109	0.767039	0.957683	0.159813	0.165251
0.958847	0.303241	1.0873	1.3354	0.157822	0.0673791	0.742	0.150547	1.53416	0.825862	0.157787	0.0114644
1.67981	0.308791	1.00853	1.19346	0.0714156	0.0574848	0.768593	0.230352	1.27055	1.05672	0.133366	0.0294509
1.56026	0.334588	1.06726	1.20121	0.110858	0.0226157	1.10727	0.339346	1.59724	0.79058	0.1699	0.0378096
0.895368	0.226064	0.230925	1.14442	0.118688	0.167506	1.00054	0.317387	0.930729	0.658494	0.139864	0.108401
0.579302	0.280943	1.72772	1.223	0.104202	0.0194506	0.767169	0.326621	1.15615	0.831016	0.129445	0.0694059
1.35226	0.439706	0.074613	1.30299	0.059249	0.105491	0.756696	0.329205	0.139206	1.08411	0.155163	0.0195944
1.44075	0.340642	0.224118	2.21419	0.143289	0.0442977	0.954862	0.140754	0.495382	1.01889	0.104409	0.0912855
0.805118	0.15767	0.455684	1.53503	0.150674	0.112025	0.939058	0.323587	1.02202	0.561588	0.215598	0.0174526
0.675867	0.139282	0.160692	1.26617	0.133667	0.102323	0.9291	0.27514	1.37801	1.01343	0.122812	0.0456506
1.23372	0.50676	0.282962	1.25629	0.158142	0.137446	0.948782	0.323424	0.640584	0.907216	0.790876	0.0406516
1.58497	0.310968	0.841767	1.48812	0.100283	0.150199	0.893819	0.234363	1.85323	0.944496	0.116051	0.0553348
0.482902	0.289076	0.994907	0.800795	0.186719	0.0711212	0.993188	0.399975	1.53339	0.727217	0.159364	0.0565841
1.11867	0.24599	1.25428	1.36762	0.109991	0.0327444	0.797358	0.295567	1.76288	0.89662	0.115573	0.065031
1.37297	0.440061	1.65822	1.35949	0.111902	0.0506131	0.948592	0.249171	1.75126	0.848448	0.23011	0.0629273
1.3053	0.229533	0.472433	1.33258	0.151053	0.16037	1.05824	0.20329	0.744265	0.896844	0.260755	0.0335822
1.57334	0.345137	0.828175	1.07599	0.119235	0.0288859	1.33912	0.28996	0.250073	1.13846	0.250842	0.0875177
0.578355	0.357996	0.922712	1.05161	0.129861	0.0785661	0.995248	0.145295	1.46114	0.756825	0.148728	0.0665415
0.896524	0.302577	0.0398893	1.19414	0.116724	0.228829	1.32901	0.119356	0.224346	0.866942	0.13432	0.132029
1.48248	0.360596	0.542407	1.46985	0.125	0.0658455	0.911151	0.188937	0.195359	0.711989	0.138161	0.0481335
2.03318	0.164939	0.8693	1.11272	0.120012	0.121819	0.981467	0.336727	0.0508002	1.08541	0.170978	0.166325
1.55946	0.32065	0.117933	1.03385	0.100264	0.0598964	0.921678	0.238064	1.239	0.811135	0.179732	0.0283153
0.850081	0.268754	0.877349	0.949929	0.110566	0.0321059	1.03142	0.237176	0.254847	1.43874	0.137254	0.036062
0.975541	0.258426	0.721501	0.952913	0.105319	0.0783903	1.08419	0.564443	1.47459	0.580603	0.142575	0.0383181
0.525765	0.455475	0.158937	1.19822	0.118813	0.0640716	1.02567	0.132712	1.45535	0.720816	0.169874	0.00361001
0.556873	0.317884	0.766397	1.191	0.105951	0.0900311	0.959945	0.346286	1.24166	1.09052	0.133688	0.0858941
0.754231	0.493698	0.395055	1.28832	0.13105	0.13593	1.29649	0.30404	1.2191	1.12683	0.13663	0.0581236
0.806499	0.723791	0.722307	1.17959	0.120609	0.0587425	0.924016	0.327801	0.298705	0.796916	0.116005	0.0326425
1.32004	0.359391	1.28439	0.941999	0.142736	0.0596398	0.970293	0.134088	1.16887	0.824496	0.105533	0.00822139
0.716781	0.383035	0.263282	1.35887	0.132573	0.10888	1.23665	0.107497	1.76196	0.865615	0.131925	0.0556395
0.615186	0.306313	1.06323	1.16455	0.106165	0.0201669	1.17745	0.397613	1.06663	1.11136	0.119763	0.0183548
0.881454	0.268395	0.676494	1.00559	0.411637	0.0273582	0.846775	0.220308	1.15393	0.974462	0.098072	0.0618328
0.736996	0.205147	1.37373	1.26519	0.113736	0.0652582	0.814044	0.247635	1.30706	1.14527	0.144924	0.0182792
0.822206	0.354052	0.0779157	1.03875	0.0843031	0.0525153	0.967762	0.266165	1.64537	1.20492	0.109545	0.116494
0.482149	0.114802	1.25783	1.03738	0.119891	0.0612209	0.824375	0.281937	2.29321	1.04164	0.149003	0.0355003
0.674348	0.18795	1.21953	1.49556	0.136189	0.0368298	0.857934	0.157186	1.11424	0.846364	0.0795896	0.0839167
0.570152	0.196474	1.11769	1.34017	0.139915	0.062142	1.00014	0.201799	1.60649	0.900402	0.211943	0.0465456
0.467312	0.279878	0.411189	1.3061	0.185137	0.130499	1.22606	0.312413	0.868637	0.935483	0.143472	0.0865901
1.30741	0.223246	0.31844	0.816885	0.0619699	0.0541958	0.892261	0.140577	1.35829	0.778988	0.0968826	0.0720218
1.19508	0.190953	0.170336	1.37452	0.102817	0.0475548	0.785269	0.17222	1.59527	0.761166	0.144033	0.053202
0.735575	0.320637	1.55978	0.848294	0.116365	0.0241456	1.19923	0.243048	0.450238	0.796809	0.113704	0.0649609
0.698296	0.171	0.196641	1.74999	0.135318	0.107693	1.0323	0.256138	2.3559	0.969302	0.130168	0.0513873
0.772138	0.156576	1.05166	0.853862	0.0901728	0.0489846	0.844994	0.309578	1.0451	0.877924	0.135175	0.0529529
0.785126	0.291205	0.381319	1.19412	0.109287	0.0977971	0.832127	0.205537	0.353737	0.998943	0.161259	0.0528694
0.558863	0.19955	2.15059	1.50373	0.118712	0.15322	0.819616	0.231195	1.46713	0.867738	0.107264	0.0328644
1.09117	0.266412	1.01471	1.39891	0.0864485	0.159442	1.13351	0.292382	0.722476	1.18655	0.113669	0.0727626
0.651985	0.24955	0.784217	1.23839	0.128337	0.0724257	0.727474	0.297388	0.936943	0.869427	0.32791	0.0479491
0.973439	0.180513	1.59598	1.1141	0.127146	0.0317195	0.590754	0.144812	0.119319	0.937271	0.129687	0.11632
1.14043	0.431437	1.71455	1.71386	0.110736	0.150235	1.07371	0.203238	0.110993	0.764187	0.145913	0.030936
1.04004	0.110334	3.0107	1.43111	0.12115	0.0242821	1.08257	0.23701	1.18923	0.797201	0.139211	0.0616211
1.15383	0.29915	1.90383	1.15814	0.152371	0.071604	1.16201	0.190117	0.12068	0.678982	0.156904	0.0601929
0.786873	0.270256	2.14126	1.45419	0.0806403	0.237401	0.839215	0.413145	1.58203	0.752805	0.106988	0.0562908
0.891242	0.220856	0.869589	1.37261	0.0987983	0.0678426	1.18953	0.220256	0.716949	0.686841	0.144787	0.0166441
0.586564	0.168672	0.104887	1.80773	0.125714	0.112568	1.01157	0.229683	0.912165	0.552449	0.0961618	0.0492649
0.549129	0.18192	1.50534	1.02786	0.078239	0.0573794	0.951787	0.177791	0.0875832	0.609872	0.10597	0.0554865
1.13199	0.284223	1.47844	0.885928	0.128371	0.0630682	1.03801	0.222816	1.5425	0.748574	0.100644	0.0503678
0.871805	1.62299	1.05585	0.970788	0.0905777	0.0265024	0.913779	0.200725	1.60031	0.925036	0.169059	0.0404853
0.96028	0.230384	1.94829	0.62871	0.136669		0.984184	0.391136	1.92149	1.00223	0.108407	0.0233877
0.926808	0.222277	0.713719	1.55005	0.161427		0.891698	0.204798	1.45271	0.624137	0.116909	0.15471
0.850073	0.288277	0.84073	0.984498	0.0840353		0.912174	0.111889	2.89607	0.746392	0.129535	0.0109594
0.806936	0.292664	0.32756	1.37702	0.0736827		0.766456	0.175094	1.19098	1.01738	0.109539	0.234248
0.855808	0.193339	0.907928	0.996816	0.0863061		0.740051	0.105917	1.90719	0.678388	0.125344	0.0930712
1.10128	0.242964	0.93793	0.950538	0.142357		0.922246	0.0322999	1.35204	0.829982	0.125202	0.137399
1.61828	0.32803	1.2152	1.19451	0.0916812		1.06125	0.0620397	1.67687	1.0039	0.251649	0.116115
0.97882	0.162832	1.64517	0.61086	0.136085		0.996462	0.0533788	1.52862	0.72583	0.100185	0.0240002
1.35514	0.213131	0.185403	1.29227	0.155779		0.822379	0.125815	1.59052	0.674683	0.225145	0.0385673
0.916163	0.311604	0.662961	0.625948	0.0958148		1.18689	0.15015	1.44904	0.723452	0.127473	0.159874
1.22938	0.250981	2.55997	0.939923	0.126075		1.42834	0.12851	1.29619	0.880726	0.118606	0.107902
1.06528	0.167401	0.94982	1.068	0.08707		1.01872	0.0827958	1.14728	1.00939	0.271357	0.107485
0.956774	0.264869	1.32809	0.782109	0.0695928		0.878575	0.0962136	1.34823	0.717736	0.0727965	0.12039
0.708515	0.142592	0.334386	0.972572	0.169635		1.09202	0.196285	1.19794	0.61983	0.0861196	0.0827848
1.21462	0.136273	1.2809	1.35809	0.131208		0.806156	0.0810343	1.84464	0.600774	0.12587	0.0621206
0.97272	0.345534	0.856979	0.768408	0.134346		1.40847	0.124298	0.847036	0.935416	0.161535	0.073565
0.823958	0.240083	1.57909	1.08537	0.0909255		1.01564	0.204569	1.37053	0.78884	0.0706063	0.123234
0.917097	0.154191	1.31128	0.848963	0.0954255		0.992387	0.149069	1.53339	0.874425	0.11126	0.062527
0.786145	0.297213	1.8271	1.38653	0.123929		2.09908	0.100226	1.59287	0.979836	0.153153	0.0374728
0.678226	0.207592	0.438776	0.884252	0.139697		0.98968	0.145296	1.22581	0.743447	0.125294	0.143975
1.15174	0.179891	1.54058	1.04704	0.0818135		1.08665	0.272209	1.73483	1.01558	0.105873
0.673649	0.384617	1.81409	0.915129	0.127068		1.89282	0.0977131	1.03705	0.805065	0.118047
1.1525	0.238302	0.216323	1.14095	0.130323		0.942655	0.158286	1.18401	0.816205	0.117738
1.28146	0.309278	0.84825	1.18594	0.1012		1.20122	0.17657	0.241045	0.916613	0.14626
1.24503	0.541493	1.14204	1.20581	0.127433		1.33473	0.0956409	1.6886	1.30363	0.127852
1.20145	0.192835	1.18742	1.28983	0.109284		1.34819	0.150191	1.59267	0.914641	0.0894122
1.16462	0.239294	1.94149	1.01142	0.0986025		0.784466	0.208826	2.12295	0.492467	0.144839
0.892855	0.196736	0.658728	0.918025	0.123749		1.02685	0.206866	0.184831	0.778533	0.143221
0.796032	0.229649	1.10488	1.06	0.0760165		0.973243	0.148773	0.913915	1.00793	0.10468
1.09206	0.327005	1.9968	1.21309	0.0660821		0.864431	0.0804118	1.91413	1.30004	0.0998304
1.5968	0.305239	0.323415	1.00137	0.187821		1.00973	0.216791	0.264202	0.65272	0.20964
1.31547	0.170232	0.432466	0.992794	0.0780707		1.07211	0.149027	1.49962	0.891487	0.0927882
1.1737	0.338119	0.294907	1.11065	0.074402		1.10748	0.164607	0.0818505	1.20497	0.115855
1.41966	0.227449	1.58367	1.0119	0.0981835		1.16336	0.156584	0.880494	0.733296	0.0972103
0.811461	0.126059	1.16931	0.89388	0.0940202		0.744757	0.391983	0.176435	0.870558	0.153253
1.72329	0.252992	2.17214	0.9278	0.0918036		0.92902	0.204778	0.0582732	1.35862	0.115529
2.20821	0.110492	0.982878	0.913171	0.0931777		1.37517	0.11593	1.79092	0.841327	0.0850106
1.2334	0.0877636	0.705231	0.798728	0.0861897		1.4885	0.150726	2.34089	0.893179	0.173647
0.680472	0.162159	1.29005	0.928398	0.070321		1.6761	0.134475	1.87988	1.13375	0.104245
1.55588	0.12861	1.24993	0.824609	0.140041		1.01667	0.171773	1.68241	0.868736	0.0920184
1.55806	0.225661	0.799068	1.22902	0.0842652		1.12569	0.256296	1.66694	0.968659	0.0863077
1.95914	0.208185	0.851766	0.941133	0.130969		1.02485	0.198727	2.0913	1.08672	0.114155
1.78549	0.255433	0.829913	0.906983	0.154812		0.676075	0.106187	0.402477	0.991982	0.166965
1.49873	0.170732	1.17216	0.882254	0.13377		1.1211	0.126524	1.63018	0.897993	0.14526
1.06961	0.0688195	1.25764	0.797555	0.201535		0.936536	0.227873	0.600582	0.934953	0.0751215
1.20502	0.287618	0.0517096	0.826581	0.08649		1.33631	0.256169	1.82678	0.883818	0.158385
1.37857	0.0652577	0.767461	1.0666	0.124056		0.648951	0.194666	0.158557	1.05007	0.0749099
1.94232	0.221069	0.256717	0.834207	0.100839		1.16858	0.094287	1.64538	0.801173	0.141062
2.09413	0.21406	0.126133	1.00512	0.129715		1.14241	0.191712	0.121458	0.735662	0.0756397
0.895945	0.269232	0.618387	0.70195	0.127873		0.695793	0.173902	1.48905	1.01728	0.125818
1.95257	0.113186	0.107077	0.982559	0.108268		0.822418	0.176908	1.67067	0.803254	0.109996
1.50447	0.081006	1.23481	1.27725	0.091564		1.00772	0.0994986	0.507833	1.04414	0.132079
1.35358	0.140203	0.963819	0.836932	0.0888312		1.0378	0.242665	0.761849	0.605077	0.137326
1.48453	0.273503	1.93354	0.744883	0.123379		0.925942	0.196945	0.378889	0.873778	0.0945853
2.28659	0.216656	0.222152	0.823914	0.145525		0.780773	0.199956	1.57614	1.61573	0.105199
1.64052	0.101058	1.0691	1.1028	0.108706		0.608438	0.221883	1.17865	0.819719	0.0951797
2.36511	0.165331	1.05852	0.951263	0.128071		1.18215	0.261445	1.05197	0.983131	0.200212
0.956106	0.144428	0.342023	0.801773	0.112504		0.717957	0.076364	1.30149	0.84541	0.123979
0.632713	0.340147	1.22489	0.739508	0.0991706		1.28395	0.120748	0.574816	0.796927	0.148976
2.40083	0.266242	0.610155	1.25381	0.0758956		1.49599	0.251372	0.466689	1.04744	0.107476
1.38201	0.291824	1.1813	1.10154	0.0665114		2.59301	0.170673	1.85434	1.28224	0.115126
1.14026	0.100599	0.495127	1.17806	0.153653		0.688492	0.297941	0.14506	0.886642	0.225236
1.02223	0.128174	1.24937	1.02042	0.0570287		1.10207	0.229239	1.34206	0.646098	0.114592
1.88425	0.139222	0.427475	1.03746	0.0832515		1.02158	0.421248	1.88921	1.09365	0.167844
1.71436	0.0844194	0.832948	1.04656	0.132315		1.27708	0.102023	1.43492	1.09374	0.168455
1.11541	0.373889	0.85638	1.16618	0.119101		1.41845	0.271987	1.55456	0.990271	0.0908465
1.36357	0.719251	0.782071	0.803329	0.104475		1.32519	0.241315	0.797236	0.5919	0.0930549
1.31918	0.169868	0.276919	0.996258	0.194906		1.40562	0.270927	2.07327	1.00488	0.112733
1.61266	0.304463	1.56504	0.707161	0.146789		1.14542	0.14473	1.32795	0.827044	0.181648
0.818943	0.346227	0.892005	0.989096	0.072399		0.992124	0.15602	1.72797	0.973368	0.154126
1.22918	0.382883	0.162942	0.980902	0.085632		1.64385	0.437382	1.14453	0.649545	0.161202
0.768888	0.175202	0.860541	0.873637	0.0860072		1.26831	0.182096	1.35058	0.746059	0.12036
2.55291	0.481071	0.92763	0.834273	0.142776		1.53193	0.28225	0.240634	0.681453	0.123754
1.51409	0.128482	0.240334	0.951572	0.0710604		1.01322	0.522433	2.21293	1.31827	0.066966
0.810112	0.237025	0.51155	0.757909	0.0846739		0.874262	0.286332	1.6648	1.43877	0.0979825
1.63746	0.273335	1.92264	1.03122	0.108498		1.01002	0.292889	1.09202	1.13718	0.103193
1.14822	0.287251	0.683335	0.912689	0.0965179		0.747812	0.260071	1.5163		0.139467
0.939774	0.411256	1.03151	0.67671	0.135109		1.25994	0.379932	1.93314		0.156193
1.64885	0.273375	1.17697	0.893008	0.145626		0.978593	0.221915	2.0343		0.146401
1.56758	0.103826	0.592535	0.830441	0.110473		1.04065	0.340585	0.183845		0.122296
1.32166	0.450187	0.754147	0.946941	0.10779		1.19441	0.50141	1.832		0.122479
1.14943	0.284447	0.0729099	0.711647	0.509752		1.11718	0.131753	0.309603		0.15448
1.37913	0.230694	0.921931	1.01431	0.093289		1.23865	0.253862	1.90931		0.0940955
0.989676	0.378575	0.0623538	1.00654	0.110576		1.03234	0.314562	1.12624		0.0964822
1.10619	0.297111	1.33846	0.826894	0.119405		0.826653	0.337936	0.244195		0.124418
1.2308	0.303285	0.704143	0.908592	0.132177		1.17171	0.295973	1.48802
2.01677	0.221158	2.10565	0.924975	0.116096		1.33216	0.272786	1.90284
1.10337	0.358965	0.583234	0.10995	0.0900007		1.36616	0.300001	0.556673
1.7667	0.242798	0.132172	0.960539	0.124776		1.00765	0.320082	0.570869
1.62814	0.238995	1.11163	0.8077	0.0804838		0.839893	0.327149	1.39855
2.36452	0.347196	1.58774	0.960384	0.100038		1.26212	0.405503	1.63567
1.88554	0.300383	0.601196	1.18437	0.0942975		1.19664	0.160517	1.46124
1.40456	0.102656	0.154213	1.06854	0.0980085		0.79595	0.304783	0.211105
1.3335	0.16332	1.80995	0.881017	0.126246		0.833597	0.258574	1.38574
0.992609	0.382337	1.75468	0.572632	0.0903656		1.71076	0.311788	0.158206
1.28665	0.289399	0.952244	1.02231	0.110218		1.42873	0.264012	1.46734
1.30507	0.288052	0.941631	1.11	0.102945		1.19282	0.1708	1.77969
1.23179	0.0517952	0.171086	1.0799	0.130326		0.897167	0.136627	1.55969
0.814243	0.187915	0.51118	1.25653	0.113854		1.09691	0.297389	0.48423
1.69409	0.133711	1.57577	1.26202	0.0803259		0.565298	0.165334
1.50077	0.152814	1.04421	0.919827	0.158377		0.864968	0.271318
1.88826	0.180668	1.62054	0.977508	0.095622		1.60133	0.245052
1.86926	0.157294	0.787277	1.27824	0.0916686		0.918184	0.192569
1.24093	0.206272	0.280971	1.04401	0.0888676		0.754831	0.484778
0.681303	0.151839	0.81491	1.47957	0.0700103		0.999478	0.286962
1.63971	0.167234	0.355433	1.04426	0.112515		1.23784	0.0721844
1.61908	0.124014	1.1112	1.65985	0.0896032		1.35107	0.179837
1.84362	0.177336	0.351652	0.945234	0.154009		0.852269	0.243099
1.83118	0.242312	0.844616	0.993792	0.0970971		0.88709	0.324058
1.75261	0.26482	1.05663	1.5996	0.0808443		1.00887	0.179796
2.12456	0.916326	0.321285	0.881535	0.115842		0.91964	0.103389
1.41766	0.154872	1.36532	1.09646	0.144001		0.814009	0.33534
1.89431	0.23481	1.32196	1.04851	0.116191		0.675138	0.367529
1.1534	0.167959	0.254456	0.91986	0.129012		0.941273	0.261393
0.925121	0.163187	0.975469	1.22293	0.11642		0.677222	0.275484
1.26966	0.183833	1.32293	0.863493	0.0858167		0.859642	0.35898
0.818876	0.132848	0.183404	1.07368	0.0857232		1.11575	0.122315
0.670506	0.237849	0.965353	0.990138	0.109293		0.985717	0.397165
0.771706	0.240685	1.59278	1.04849	0.125634		0.854466	0.316792
0.827322	0.291319	0.144781	1.19517	0.0764244		1.04431	0.29033
1.11522	0.298688	0.754589	0.91609			0.693921	0.261208
0.911047	0.211172	1.34332	1.33371			1.087	0.27557
0.915507	0.148489	0.821485	1.13589			1.0435	0.346381
0.703148	0.354725	1.53327	0.859094			0.938905	0.346738
1.17963	0.181371	0.406645	0.767951			0.931828	0.291682
1.0852	0.240062	0.129654	1.32467			1.13865	0.222125
1.56587	0.185067	0.730962	0.924401			0.839379	0.261454
0.676695	0.232547	1.37251	0.808024			1.10561	0.27274
1.12424	0.209018	0.146095	0.941505			1.47944	0.202875
1.34311	0.201456	0.848958	0.924347			0.670345	0.259389
1.17444	0.155423	0.93081	1.4033			1.19262	0.309426
1.6481	0.387646	1.50591	1.18374			0.778284	0.213622
1.8098	0.197847	0.0579112	1.21334			1.02799	0.200895
1.7015	0.199771	0.154451				1.03926	0.11351
1.09554	0.214566	0.978552				1.33386	0.354693
0.7262	0.286097	0.861555				0.685708	0.279085
1.87454	0.320186	1.01108				0.78684	0.347043
0.921918	0.291004	1.51928				1.07456	0.328542
1.64198	0.263969	0.284172				1.359	0.341272
1.53642	0.356775	1.15482				0.820889	0.157906
1.40662	0.357924	1.20356				0.841744	0.416614
1.00535	0.404308	0.487517				1.01347	0.205159
1.62547	0.292419	0.254075				1.1975	0.197952
1.57094	0.287035	0.976942				0.987047	0.277952
1.42465	0.157374	0.346016				0.791127	0.183552
1.57899	0.170197	2.7357				1.10947	0.139585
1.53113	0.289521	1.16136				0.77628	0.294971
1.89721	0.240618	1.56992				0.252192	0.0959258
0.712184	0.275123	1.18301				0.848154	0.335316
1.51153	0.165073	1.77395				1.16477	0.21016
0.861282	0.0975398	2.23088				0.935836	0.400141
1.39526	0.18189	0.557132				0.934341	0.0989397
1.34366	0.129666	0.984898				0.912451	0.19106
1.80973	0.215322	1.44151				1.18745	0.187797
0.830061	0.256874	1.56502				0.993877	0.211513
1.01114	0.169062	1.45392				0.82981	0.247546
1.77207	0.303582	1.08545				1.09627	0.13595
1.39264	0.164808	0.150662				1.11919	0.385466
	0.264799	1.59189				0.969907	0.247033
	0.23242	0.386281				1.0523	0.225552
	0.302595	1.32535				0.821038	0.173193
	0.34025	1.39724				0.901272	0.424888
	0.249258	1.08848				1.0032	0.118824
	0.346563	1.40702				1.61562	0.270877
	0.250453					0.862369	0.285335
	0.362286					1.02232	0.277573
	0.258299					0.973647	0.287288
	0.233988					0.598073	0.229364
	0.231941					0.951507	0.282697
	0.142199					0.892084	0.120148
	0.287512					1.28068	0.242085
	0.346826					0.677347	0.19833
	0.472234					1.02401	0.365172
	0.199332					0.815912	0.187016
	0.242833					1.49765	0.332972
	0.350709					0.933984	0.30439
	0.384428					1.40716	0.220789
	0.142787					0.871755	0.34358
	0.242746					1.1398	0.430817
	0.233789					0.568088	0.217593
	0.23265					1.01348	0.278044
	0.476294					1.22171	0.136977
	0.191137					0.682427	0.470374
	0.414818					0.837314	0.349374
	0.398393					1.45065	0.4099
	0.316504					0.879282	0.339211
	0.158552					1.09359	0.371571
	0.163331					0.756156	0.332993
	0.188761						0.517744
	0.338427						0.353933
	0.335782						0.403383
	0.121545						0.27668
	0.398686						0.251059
	0.298434						0.294789
	0.238781
	0.262155
	0.27293
	0.285339
	0.286531
	0.218909
	0.365397
	0.383101
	0.25658
	0.220098
	0.30065
	0.251693
	0.234213
	0.233256
	0.222476
	0.281338
	0.232823
	0.308704
	0.215141
	0.319236
	0.261145
	0.315341
	0.339068
	0.270433
	0.299094
	0.355982
	0.291152
	0.294175
	0.233998
	0.184619
	0.428589
	0.488819
	0.491781
	0.296152
	0.180489
	0.343187
	0.288452
	0.195361
	0.277259
	0.287687
	0.392978
	0.452283
	0.427231
	0.386992
	0.359942
	0.21832
	0.243069
	0.484448
	0.302491
	0.376646
	0.628976
	0.510675
	0.43772
	0.367337
	0.38131
	0.26417
	0.36391
	0.192625
	0.261001
	0.343034
	0.338031
	0.284933
0.802535	0.350502	1.49667	0.795648	0.152244	0.0885084	0.594732	0.240293	0.0913672
0.607568	0.15	2.07717	0.870834	0.132229	0.136681	0.495841	0.283859	1.3225
0.859554	0.183144	2.39493	0.673249	0.0459269	0.0512922	0.600959	0.279951	0.0506442
0.684551	0.180219	1.41201	0.92192	0.107104	0.242513	0.70851	0.293	0.374075
0.945654	0.224012	0.385462	1.33508	0.098338	0.177906	0.548283	0.158122	1.21841
0.767191	0.274235	1.85576	0.95328	0.162278	0.144735	0.638778	0.403303	1.14955
0.735546	0.263942	1.63223	0.878315	0.153333	0.114843	0.747435	0.476592	1.0462
0.984816	0.381332	2.26986	0.737026	0.147468	0.0978984	0.804696	0.203892	1.46771
1.00586	0.365482	2.21293	1.08382	0.229889	0.0905848	0.936575	0.840651	1.14324
1.20021	0.288017	1.12955	1.02639	0.155548	0.191153	0.888977	0.528257	0.758449
0.878851	0.202383	1.40056	0.823478	0.206418	0.112306	0.651581	0.465771	0.092961
0.894311	0.285155	1.85816	0.835915	0.156831	0.0587057	0.781252	0.3296	0.348413
1.22158	0.292409	1.64767	0.751319	0.151391	0.127855	0.772089	0.384292	0.681232
0.914959	0.368813	0.8494	1.06782	0.165918	0.090613	0.832301	0.231475	0.955214
1.08081	0.303979	1.29723	1.16745	0.204248	0.0595068	0.875468	0.27748	0.820047
0.822236	0.358216	2.41752	0.924048	0.325956	0.149382	0.742	0.317902	0.952049
0.907936	0.212457	0.553081	0.764451	0.138564	0.29961	0.997085	0.255782	1.92539
0.850157	0.194592	0.336467	0.920878	0.209211	0.127895	0.622551	0.309533	1.27476
1.05616	0.401029	2.21519	1.02901	0.187548	0.131685	0.750923	0.389462	1.53413
1.08548	0.238448	0.74702	0.925489	0.141317	0.156875	0.927466	0.27395	1.42378
1.23515	0.235135	1.57385	0.802841	0.145826	0.196194	0.818431	0.441433	1.04873
1.04143	0.300753	1.34894	0.903008	0.129534	0.0745684	0.927339	0.31903	1.49583
1.02351	0.289505	2.36176	0.837991	0.171881	0.128803	0.951719	0.285887	1.18579
1.00909	0.185563	1.19009	0.83967	0.141789	0.295473	0.782936	0.205299	1.57583
0.749376	0.275868	2.02086	0.915284	0.182242	0.170695	0.988953	0.46293	0.162961
0.585951	0.220374	0.117327	0.901758	0.184088	0.0505642	0.977715	0.476258	1.20144
0.978236	0.221928	1.3731	0.82306	0.195084	0.158718	0.901833	0.306166	0.140118
1.23668	0.191	2.29392	0.986281	0.134706	0.468246	0.682519	0.321151	1.40406
1.10302	0.281353	1.25714	1.1747	0.184728	0.260457	1.15924	0.268689	1.16031
0.998266	0.354757	1.59557	0.81246	0.214245	0.0591556	0.95334	0.189382	1.30948
1.17572	0.210386	1.50444	0.962742	0.150089	0.0393529	0.993807	0.242668	1.65145
1.10366	0.233525	1.91339	0.838065	0.16748	0.292668	0.781255	0.345007	1.15423
0.867992	0.304121	1.42994	0.717069	0.15723	0.162533	0.713045	0.280152	1.27779
0.995108	0.236097	1.64809	0.905209	0.102064	0.197814	0.628863	0.315245	0.12108
1.18627	0.332691	1.33138	0.815007	0.203058	0.157071	0.805435	0.344606	1.11198
1.12991	0.272581	0.516892	1.02949	0.116465	0.239236	0.97308	0.174543	0.445816
0.850084	0.283202	0.882793	1.1249	0.144307	0.0454116	0.725261	0.489881	0.770181
1.12745	0.251417	1.82554	0.897652	0.0850119	0.093429	0.75385	0.167278	1.21485
0.963564	0.49303	1.33138	0.699247	0.138075	0.104945	0.796069	0.236518	1.14117
0.659022	0.176241	1.57937	0.779237	0.180966	0.0966679	0.776332	0.176664	0.982238
0.891642	0.228792	2.15463	0.861452	0.132845	0.0898671	0.935458	0.291552	0.0478252
0.787535	0.205842	2.17229	0.783554	0.148187	0.305466	0.853795	0.274582	1.79536
1.39071	0.289861	1.21783	0.777573	0.0973754	0.0947633	0.586514	0.311289	1.48427
1.02456	0.299569	1.47365	0.939392	0.157641	0.25384	0.816729	0.350845	0.900816
0.778034	0.26187	0.110083	0.702348	0.464874	0.148368	0.865715	0.315698	1.64543
1.64613	0.272465	2.40348	0.738582	0.189839	0.143607	0.818022	0.247596	1.22541
0.981543	0.440321	1.681	0.763327	0.133598	0.140245	0.576085	0.509047	0.733409
1.42917	0.283348	2.09594	0.829587	0.124613	0.337375	0.768342	0.279794	0.97268
0.795591	0.372602	1.78394	0.958876	0.199883	0.125667	0.92244	0.298032	0.204084
1.14293	0.373017	1.59105	0.750545	0.154534	0.0990071	0.793066	0.216738	1.20079
0.877771	0.501894	1.54705	0.976138	0.317875	0.219883	0.7373	0.342845	1.07029
1.05207	0.265168	2.64561	0.834254	0.140855	0.334302	0.500235	0.31358	1.15925
1.03456	0.395012	1.73417	0.690057	0.159366	0.0632789	0.808498	0.343059	1.35957
1.26624	0.292576	2.29678	0.874787	0.131341	0.100944	0.6577	0.288341	1.08002
0.781248	0.405878	2.49235	0.86254	0.196086	0.799744	0.766005	0.242694	1.10448
0.723622	0.278228	1.91139	0.732493	0.113468	0.23071	0.786095	0.403814	1.13675
0.842754	0.388473	1.91272	0.711981	0.187127	0.382875	0.743478	0.312825	0.215373
0.777603	0.263498	0.700636	0.61694	0.0771152	0.220126	0.7693	0.531615	1.5723
0.925118	0.16751	2.28256	0.911032	0.145335	0.140764	0.590977	0.160369	1.25325
0.860215	0.206104	1.88628	0.710039	0.200672	0.150335	0.624504	0.406629	1.12709
1.02899	0.415304	0.995419	0.768742	0.139544	0.302548	0.676958	0.318718	1.13524
0.827948	0.290303	2.91789	0.668675	0.19491	0.216831	0.736101	0.0994947	1.03643
0.762028	0.273315	3.2961	0.668767	0.111642	0.277908	0.521934	0.321563	1.36501
1.24748	0.293239	0.321007	0.974539	0.202103	0.0294887	0.569258	0.31662	1.45735
0.918298	0.241196	1.54856	0.781494	0.25388	0.0932893	0.765766	0.142136	0.761152
0.761556	0.238802	0.186722	0.804405	0.135682	0.321488	0.951663	0.237407	1.57626
1.01697	0.16311	0.43175	0.783943	0.141064	0.173433	0.743565	0.224135	0.0546625
1.13631	0.267664	2.1636	0.732255	0.176535	0.355842	0.870431	0.117569	0.164434
1.09951	0.182901	0.362244	0.858708	0.0878086	0.190405	0.942042	0.344296	1.44879
0.897686	0.284984	2.22624	0.797427	0.116747	1.17603	1.4553	0.320408	1.12049
0.86634	0.221684	0.468306	0.93789	0.230319	0.300379	0.858237	0.476464	1.37825
2.2493	0.18465	0.19268	0.916954	0.143912	0.134547	1.03084	0.392421	1.75089
0.502013	0.312756	2.81188	0.797845	0.163474	0.169625	0.840385	0.119048	0.0841678
1.08552	0.20197	2.40697	1.01794	0.120661	0.110226	0.89881	0.263477	1.04456
0.881841	0.179742	0.735703	1.05837	0.150609	0.143687	0.70624	0.326192	1.04015
1.02125	0.293184	1.93927	0.980428	0.114499	0.0964308	0.870596	0.361046	1.5142
0.753015	0.1608	2.03067	0.681955	0.169642	0.085631	0.73629	0.303741	0.598588
0.715172	0.148352	2.7547	1.07093	0.0967025	0.25272	1.08597	0.205291	0.912081
1.18413	0.424012	0.220762	0.810695	0.184214	0.145504	1.36752	0.256638	1.57263
1.13696	0.220082	0.280538	1.26457	0.0730341	0.106335	1.47739	0.258755	1.05029
1.32075	0.29539	0.558629	0.83726	0.155538	0.204668	0.78529	0.33529	1.018
0.780083	0.254452	1.42096	0.530579	0.107409	0.0991839	1.1265	0.352835	0.0543043
1.27922	0.332557	1.42035	0.839934	0.20715	0.131437	1.0718	0.369556	0.130628
1.31049	0.147252	1.57387	0.47175	0.121251	0.192409	0.892468	0.382177	1.11329
0.517215	0.13366	0.527724	0.506573	0.126658	0.0959322	0.771404	0.373389	0.295988
1.39994	0.222573	1.89313	0.544118	0.119202	0.29708	0.899034	0.132594	1.22244
1.37331	0.238545	2.24176	0.419675	0.193105	0.321125	1.18932	0.376672	0.751412
0.986887	0.274894	4.85177	0.74493	0.14249	0.251494	0.875104	0.407037	0.252364
0.685695	0.109581	0.475749	0.854323	0.134242	0.217812	0.717138	0.138663	1.21554
1.07126	0.261845	1.51918	0.736974	0.245538	0.0441901	0.894127	0.276874	0.117402
0.804864	0.336135	1.08502	0.339673	0.113828	0.0736365	0.969565	0.228957	1.08897
1.00027	0.417528	3.52897	0.609455	0.139717	0.0996941	0.716778	0.1202	1.1917
1.07716	0.34948	1.6984	0.694832	0.139198	0.187633	1.05221	0.258594	0.993244
0.758909	0.288651	1.93923	0.627096	0.105075	0.0362562	0.795941	0.33167	0.142899
0.751828	0.223962	1.74093	0.814225	0.166189	0.0687621	1.02995	0.283523	0.0747307
0.811562	0.281578	1.89285	0.713713	0.160427	0.0766371	1.4273	0.195664	0.212768
0.888453	0.26038	1.48842	0.683263	0.158228	0.026883	1.00815	0.354167	2.03444
1.24714	0.230354	1.27325	0.440784	0.127004	0.0990007	0.888845	0.159794	0.739046
0.826618	0.396936	0.587436	0.764516	0.161316	0.16062	0.690879	0.223298	0.256291
0.857025	0.346855	1.64414	0.627574	0.0872357	0.129744	0.860288	0.415051	1.11111
0.998987	0.306332	1.63347	0.722825	0.172404	0.127997	0.970992	0.590214	0.0477745
1.00462	0.210413	2.7433	0.678563	0.154517	0.118392	0.964651	0.347525	0.454191
1.2485	0.502118	2.6444	0.557937	0.13069	0.0436454	1.16965	0.160526	1.70883
1.02771	0.206865	1.16763	0.692223	0.162731	0.368754	0.843174	0.359628	1.1399
1.05714	0.316522	2.09808	0.736051	0.235716	0.354377	0.923355	0.507558	0.338788
0.690026	0.289072	2.00607	0.670369	0.12179	0.322592	0.862853	0.280149	0.0394835
0.907839	0.30915	1.90643	0.58208	0.151992	0.282271	0.743008	0.16814	1.01525
0.83556	0.250884	0.162008	0.629592	0.12653	0.314173	1.06889	0.0584407	0.143997
0.666607	0.25869	1.79431	0.611974	0.171903	0.0811411	1.07011	0.244036	1.65085
0.988019	0.358974	1.70677	0.686918	0.158961	0.361455	1.19924	0.170659	0.698296
1.05732	0.392109	2.57458	0.669364	0.235444	0.152629	0.956818	0.198975	0.0849789
0.599888	0.290002	0.166815	0.628473	0.113931	0.157993	1.49369	0.374122	1.54317
0.675405	0.175408	0.349441	0.642858	0.125909	0.0811346	1.0248	0.234574	2.4952
0.785368	0.205811	0.578329	0.946189	0.221331	0.128941	0.738032	0.0961721	1.84456
0.854667	0.274337	1.84472	0.811512	0.121751	0.047761	1.2917	0.377281	1.593
0.731061	0.101645	2.16609	0.83157	0.146924	0.277477	0.73808	0.312321	0.185546
0.608106	0.202979	1.29085	0.606415	0.150913	0.161158	1.00602	0.4213	2.19708
1.18754	0.18592	2.54017	0.808211	0.331606	0.167483	0.803657	0.101021	0.18996
0.84026	0.277781	1.35349	0.665182	0.258563	0.0930406	1.16879	0.318298	0.123455
0.953442	0.177214	1.3516	0.564279	0.14665	0.0667575	1.46008	0.0967392	0.399845
0.8565	0.22279	1.05958	0.763325	0.11182	0.373387	0.882978	0.44293	1.95987
0.918442	0.205287	1.47666	0.533738	0.192796	0.0733507	1.00958	0.413317	2.35176
0.794376	0.16814	1.84999	0.85936	0.212087	0.0778163	1.16543	0.316862	1.58657
0.51238	0.272979	1.49945	0.625274	0.154807	0.335449	1.34961	0.0859952	0.616547
0.86675	0.260527	2.14105	0.670271	0.0658142	0.0991134	0.981384	0.17409	1.75878
0.800934	0.257317	0.488163	1.00245	0.101518	0.0742479	1.11734	0.477478	0.429235
0.833162	0.330408	1.01599	0.827927	0.149492	0.0920396	0.758103	0.34104	1.66158
0.87161	0.239828	1.94257	1.10696	0.175163	0.138371	1.15668	0.379607	1.50837
0.829074	0.42941	0.532844	0.956173	0.148099	0.255778	0.697077	0.565604	1.20611
0.984252	0.296345	1.54364	0.921753	0.164235	0.124307	0.96236	0.154194	2.22933
0.887143	0.266212	0.996914	1.35851	0.134242	0.234059	0.881454	0.69937	2.039
0.796196	0.209919	1.9211	1.02049	0.127194	0.255006	1.31466	0.470589	1.3096
0.928598	0.266884	1.36366	1.47012	0.0991314	0.209939	0.979185	0.444161	1.77641
0.762475	0.221197	2.07362	1.03981	0.0999966	0.159725	0.958881	0.359208	1.47981
0.60098	0.187014	0.723035	0.908554	0.0738314	0.199293	1.08327	0.304731	1.1866
0.876399	0.306854	1.6455	0.979904	0.107698	0.171827	0.755658	0.459714	1.40506
0.695366	0.262433	2.18393	0.673013	0.141872	0.178615	0.79914	0.373273	0.996472
0.722357	0.406192	2.55822	1.20918	0.108623	0.434043	0.903375	0.428368	1.60205
0.792467	0.240252	1.446	1.08056	0.223377	0.270279	1.30681	0.235	1.57357
0.681153	0.157995	1.56438	1.04825	0.109313	0.310167	1.0811	0.304353	2.47729
0.810255	0.246876	2.09824	0.866898	0.157777	0.261064	0.756277	0.241627	1.91787
0.934719	0.309126	1.14575	0.815389	0.120673	0.168275	1.0138	0.246641	2.53723
0.762788	0.180431	2.09287	0.984213	0.165658	0.0736878	0.820571	0.336763	1.55392
0.716984	0.298235	2.6759	0.837617	0.0793979	0.309768	1.0009	0.155399	1.66822
1.06535	0.235967	2.68156	0.884331	0.132059	0.349138	0.792891	0.430629	1.44006
0.697147	0.262513	0.268951	0.965872	0.112328	0.339412	0.883473	0.367571	0.342396
0.767021	0.209399	1.95653	1.12442	0.112593	0.205293	0.824633	0.289146	0.206665
0.651597	0.28298	2.28063	1.02143	0.129913	0.160356	0.844643	0.472613	0.476854
0.666396	0.289071	0.544042	0.846653	0.0836814	0.131433	0.835629	0.108583	2.40241
0.841532	0.2036	2.1868	1.35892	0.138295	0.354691	0.776755	0.276814	0.362946
0.59322	0.249889	2.30512	1.32945	0.162132	0.193852	0.942247	0.26157	1.91929
0.859749	0.325467	0.588697	1.07764	0.149921	0.186158	1.23487	0.510519	2.00014
0.807545	0.216667	2.5724	0.668556	0.170117	0.26588	0.835767	0.342447	0.160675
0.852931	0.21514	1.5004	0.790312	0.168113	0.241668	1.3065	0.37227	0.152426
0.661437	0.181104	0.602132	0.725913	0.118054	0.382997	0.998994	0.357343	0.573204
1.00409	0.284823	0.210558	0.848981	0.188458	0.275395	1.23886	0.46724	0.418299
1.19286	0.295609	0.301714	0.955088	0.185931	0.436932	1.02972	0.519518	1.68367
0.86458	0.20096	1.77819	0.737548	0.120761	0.11603	1.10036	0.380599	1.74772
0.793968	0.244981	1.47591	0.818096	0.0901221	0.170595	0.951566	0.36171	1.34285
0.725403	0.278665	2.97039	0.678626	0.157501	0.193109	1.02187	0.355227	1.41045
0.760193	0.109374	1.35992	0.737168	0.180733	0.16512	1.12061	0.547213	1.4748
0.666725	0.317837	0.066438	0.671493	0.126268	0.327702	0.902448	0.204708	0.786951
0.900606	0.440772	0.237219	0.949578	0.174047	0.284327	0.855437	0.363926	0.484331
0.888163	0.255864	2.02339	1.21611	0.15918	0.233218	1.55443	0.382592	2.23619
0.760838	0.193464	1.26654	1.14939	0.141064	0.228346	1.20183	0.312507	0.168438
0.728948	0.312949	1.68196	0.980833	0.109116	0.25359	1.07998	0.19829	1.86228
0.638081	0.271725	1.89597	1.14771	0.147423	0.297688	1.25848	0.101003	1.44517
0.978537	0.185295	4.26178	1.1878	0.156916	0.487465	1.09183	0.183494	2.06115
1.03698	0.203762	1.42879	1.0754	0.140353	0.424129	1.14842	0.371045	1.37546
0.97884	0.29365	1.87011	1.59751	0.162954	0.318758	1.09864	0.255758	0.459053
1.21528	0.175172	1.46321	1.05097	0.0980265	0.471049	0.894832	0.413617	2.3572
0.752825	0.29631	1.39241	0.831611	0.170147	0.40399	0.912847	0.216118	1.35273
0.864184	0.318452	0.112684	1.02113	0.125658	0.452859	1.08897	0.437557	1.76887
1.08188	0.2103	0.579153	0.92556	0.100123	0.310878	0.822113	0.323913	1.52248
0.602152	0.284674	1.83546	1.08752	0.184601	0.218244	1.00352	0.22186	1.85748
0.952198	0.283202	2.26392	1.54725	0.0655565	0.253537	1.04283	0.32929	1.92861
1.14607	0.313268	1.89021	1.18723	0.151027	0.488232	1.08974	0.321217	0.146122
1.01104	0.203787	1.62832	1.21354	0.147378	0.33802	0.868857	0.228156	1.60922
1.00932	0.393677	0.301296	1.06426	0.113634	0.520566	0.655081	0.262187	1.91581
0.768878	0.173773	0.598838	1.46066	0.201591	0.271138	1.06118	0.236796	0.156423
1.20546	0.187739	2.30903	1.12501	0.141746	0.544259	1.01968	0.116778	1.54696
0.803731	0.293921	1.44117	1.03612	0.150466	0.282997	0.733566	0.272497	2.33098
0.880772	0.282117	2.27269	0.941771	0.172577	0.456266	1.13546	0.315797	0.425737
0.742872	0.364775	0.691878	1.37015	0.15658	0.355813	0.867947	0.513003	0.115128
0.838978	0.328111	0.695143	1.13854	0.149397	0.44338	1.17187	0.29613	0.394114
0.708008	0.325237	0.577344	1.46261	0.129208	0.306855	1.00593	0.358585	0.554348
0.945165	0.353277	1.58837	1.69158	0.183618	0.344819	1.17615	0.303934	1.42255
0.831834	0.182255	2.01957	1.0567	0.135575	0.35513	1.15732	0.321087	1.68618
0.776374	0.339801	0.286435	0.971316	0.0964526	0.347614	1.32928	0.158008	1.79396
0.829046	0.224439	1.9357	0.965285	0.144437	0.559796	1.35167	0.407503	0.463269
0.727087	0.263245	1.59815	0.934258	0.148102	0.491221	0.973525	0.299952	1.51392
0.695964	0.147844	0.675192	1.3898	0.0715076	0.13572	1.26297	0.192806	1.72587
0.682993	0.26556	1.16759	1.50135	0.172671	0.332849	0.812114	0.367922	3.33625
0.99852	0.203904	0.226915	1.08925	0.170251	0.28878	1.42037	0.207752	1.90087
0.769755	0.295955	1.10437	0.998038	0.141637	0.163514	0.886109	0.277934	1.92062
0.804594	0.287227	0.499169	1.22098	0.164611	0.335788	0.465859	0.332262	1.93569
1.04468	0.201421	0.496191	0.936548	0.170181	0.315954	1.09476	0.453869	1.48646
0.869048	0.207983	1.51713	0.876706	0.163875	0.322976	0.952901	0.334732	0.132127
0.986497	0.198417	2.64198	1.85046	0.171212	0.294057	1.09988	0.320926	0.425441
0.888993	0.267844	1.98054	1.07263	0.144	0.264805	1.16335	0.163284	0.582489
0.649928	0.207912	1.61863	1.14285	0.13755	0.280541	1.50133	0.322123	1.69038
1.18518	0.298562	2.2835	1.64921	0.16896	0.222645	1.34617	0.182527	1.09765
1.12035	0.23558	1.66288	1.47041	0.163938	0.314686	0.899833	0.275955	1.45133
0.941045	0.194984	0.350068	0.914764	0.208524	0.371032	1.16311	0.357784	1.24316
0.744252	0.316601	1.95306	1.66311	0.107261	0.85092	1.13868	0.326244	0.274556
1.27475	0.299897	1.96758	1.13473	0.172327	0.341015	0.710083	0.269785	0.104655
0.783943	0.273081	1.19922	1.5773	0.150691	0.16262	0.994194	0.258368	1.54186
1.1951	0.361433	1.89379	1.09125	0.197264	0.615238	1.00514	0.416212	0.526733
0.538856	0.230483	0.682664	1.19286	0.11485	0.287911	1.02462	0.283992	0.455986
0.933655	0.344083	1.62559	1.56368	0.179198	0.217514	1.11526	0.260275	1.91029
1.4048	0.1739	1.31864	1.58432	0.103373	0.336643	0.852288	0.361809	0.175852
0.808422	0.146952	1.57113	1.43731	0.184747	0.348367	1.11347	0.280659	1.72518
0.951486	0.238212	1.70852	1.60729	0.169557	0.378362	1.35865	0.258379	1.8931
0.70722	0.251452	1.20037	1.74436	0.127192	0.264288	1.04803	0.250473	1.25884
0.581965	0.240383	2.08224	0.980318	0.143486	0.759949	0.840511	0.564125	1.97275
0.983692	0.255448	2.67571	1.71226	0.142887	0.169835	0.997391	0.287143	2.04047
0.861236	0.260002	1.12602	1.62251	0.214515	0.222664	1.02424	0.449364	0.169393
0.90489	0.23029	0.71758	0.830747	0.186849	0.220288	0.728415	0.412218	1.26156
0.673885	0.293367	2.35212	1.14358	0.214334	0.12578	1.25647	0.18545	0.322863
0.591501	0.217448	2.23538	1.64106	0.320738	0.209602	1.06896	0.316515	0.114702
0.624495	0.227762	0.253968	1.01326	0.222967	0.305992	1.02075	0.174606	0.954426
0.741016	0.288979	1.50506	1.43066	0.21507	0.745535	1.00089	0.301325	0.449256
0.847005	0.235742	0.304884	1.29101	0.2388	0.507495	1.14659	0.407607	0.860877
0.636024	0.344742	1.41526	1.33154	0.250621	0.235656	1.19528	0.196719	5.20571
0.835825	0.345616	0.257076	1.50815	0.246915	0.28878	0.974897	0.382108	1.07376
0.643731	0.323324	1.07567	1.17706	0.163937	0.154625	0.850472	0.371383	1.30582
0.594189	0.311712	1.47216	0.968192	0.200908	0.548964	1.48588	0.176694	1.45502
0.521615	0.149733	0.326274	1.72392	0.204536	0.38675	0.986787	0.297607	0.218122
1.05249	0.291139	0.184601	1.51265	0.18862	0.204038	0.94916	0.140681	0.843556
0.864377	0.18528	0.288919	1.49992	0.221212	0.702345	1.28705	0.406358	1.28889
0.643774	0.533617	1.54815	1.55059	0.187803	0.424726	1.62965	0.145787	1.41424
1.0265	0.225074	0.0777479	1.208	0.127419	0.76843	1.30973	0.253748	1.27044
0.755463	0.259401	1.07139	1.55693	0.158728	0.420372	1.39402	0.379241	1.78148
0.851837	0.430116	2.36195	0.963489	0.190904	0.381584	1.34625	0.177227	2.41142
0.916813	0.134851	1.82171	1.00009	0.205694		1.00241	0.515708	0.439618
1.6342	0.297672	0.537034	0.992842	0.18546		1.15889	0.403549	1.84432
0.947546	0.2466	1.88236	1.01535	0.193936		1.30809	0.353471	1.11929
1.10058	0.363766	0.442433	0.964049	0.19543		1.01219	0.184597	1.54828
1.04523	0.378103	0.0810618	0.925582	0.121366		1.12396	0.259377	1.76651
0.755303	0.220642	0.958008	0.964919	0.151545		0.941087	0.233797	0.87944
0.89005	0.280158	0.462921	1.14937	0.0970217		1.10246	0.491977	0.410252
0.914882	0.311318	0.116623	0.856829	0.265478		1.05937	0.331213	1.6371
0.657057	0.330988	1.01749	1.21898	0.171452		0.87808	0.31364	2.2183
0.723826	0.238361	0.304941	1.10868	0.196122		1.00599	0.36276	1.62681
1.33433	0.241598	1.68095	0.979794	0.184124		0.76138	0.306174	0.312936
0.736409	0.256054	1.32109	1.00738	0.194969		0.817294	0.326551	1.45133
0.903974	0.229812	0.378256	0.934891	0.183391		1.136	0.185537	2.03689
1.08876	0.209411	1.98785	0.898641	0.215334		1.14112	0.255047	0.889738
1.29979	0.208933	0.289535	1.37452	0.221422		0.996533	0.346217	0.189345
0.746928	0.22449	2.28597	1.05048	0.255025		0.718092	0.221356	1.05346
0.796649	0.310318	1.76918	0.917665	0.205296		1.05689	0.451131	1.73081
0.762831	0.129277	1.27725	0.918859	0.22764		1.15074	0.301149	0.306762
0.855959	0.233716	0.578871	1.23266	0.221798		1.32957	0.142808	0.469328
0.9552	0.305033	0.156395	0.811057	0.149219		0.72384	0.317411	2.15441
0.891189	0.288055	1.83424	1.43738	0.206471		1.07623	0.11739	1.74659
0.919013	0.22746	1.18127	0.773788	0.25656		0.723564	0.188373	0.739375
1.2895	0.278755	2.51786	1.23746	0.255769		1.19184	0.170372	0.136737
0.719819	0.226651	1.67175	1.03228	0.21663		1.05372	0.393896	1.03556
1.0488	0.246656	0.955412	1.01487	0.202976		0.844724	0.209866	1.66169
0.552977	0.168717	1.26907	1.26468	0.16099		1.04712	0.940682	2.02427
0.740662	0.259858	0.340834	0.955946	0.168768		1.10588	0.418767	0.30778
1.59137	0.234447	1.12719	0.922345	0.207369		1.34176	0.414496	0.409107
0.606165	0.24264	0.494862	0.863878	0.167737		1.40089	0.369058	1.86481
1.19208	0.22671	0.551458	0.819289	0.174999		0.901323	0.452745	1.80928
1.02476	0.215784	0.884903	1.11681	0.240803		0.766835	0.458329	0.899765
0.745772	0.227461	0.609393	2.40578	0.145135		1.06961	0.469488	0.290048
0.939944	0.184373	0.986171	0.886661	0.114149		0.807301	0.320378	0.0564951
0.877975	0.280361	1.1459	0.452182	0.287367		0.91694	0.397078	2.62976
0.976854	0.524169	1.10764	0.969426	0.275642		0.905368	0.193899	1.59189
1.00936	0.304746	0.214335	0.840687	0.233196		0.948573	0.341873	1.90776
0.555651	0.272509	1.49091	1.04011	0.18442		0.660725	0.27723	0.102817
0.755347	0.285081	1.24359	1.03012	0.140248		0.982569	0.296798	2.10005
0.888752	0.210326	1.47181	1.55911	0.228955		0.798094	0.160972	0.965564
0.992915	0.189665	0.947858	0.920372	0.13811		1.26785	0.467222	2.11918
1.1085	0.259032	0.972532	1.49995	0.18061		0.948331	0.391506	0.279115
0.660656	0.178666	2.66366	1.02395	0.164523		1.04403	0.409029	1.6839
1.07691	0.171852	3.46431	0.787631	0.159772		0.983702	0.279017	1.37611
0.744789	0.276769	0.938191	0.881929	0.191987		1.00468	0.380718	0.755712
0.493737	0.205361	0.248368	1.03213	0.207405		1.02405	0.340749	0.151615
0.496178	0.226084	0.853349	1.05345	0.161732		0.969647	0.17878	1.87299
0.384716	0.151532	1.5041	1.41746	0.211976		0.766542	0.206329	1.46205
0.804585	0.15921	1.51718	1.07516	0.131391		1.08301	0.145472	0.640283
0.716371	0.137714	1.13669	1.3802	0.18568		1.18866	0.168456	0.550941
0.799927	0.300433	0.544374	0.922841	0.154706		1.35295	0.357537	0.16305
0.830246	0.16294	2.14236	1.04441	0.224446		1.75669	0.288817	1.03533
1.15946	0.175095		0.906787	0.175817		0.915838	0.201818	1.70155
1.03856	0.203119		1.04089	0.224301		1.2497	0.166494	2.07035
0.484945	0.157101		1.13778	0.221238		1.11673	0.279131	1.90083
0.649667	0.297511		0.956534	0.147119		1.2525	0.27344	1.83407
1.24653	0.176813		1.05627	0.292471		0.881208	0.368165	1.23554
0.938418	0.257422		0.832681	0.338038		1.28929	0.34125	1.79999
0.788966	0.143069		0.873704	0.176786		0.9531	0.345116
0.840929	0.098223		1.63176	0.224579		1.25684	0.120874
0.724142	0.289768		1.04057	0.143578		1.12037	0.270388
0.897663	0.241293		1.21667	0.105753		1.48299	0.105252
0.742005	0.257869		1.44453	0.203504		1.06636	0.435754
0.695972	0.303405		1.09931	0.199127		1.14857	0.350665
0.640197	0.228066		1.5017	0.153123		1.27042	0.306081
0.859905	0.31091		0.8383	0.18347		1.14013	0.182815
0.763669	0.30445		2.28399	0.140631		0.95365	0.29559
0.748435	0.269787		1.74845	0.192213		1.21308	0.370668
0.847021	0.349174		1.20494	0.25437		1.41009	0.408084
0.623869	0.371881		1.29275	0.162883		1.17716	0.347059
0.7366	0.291257		1.15563	0.129936		1.21151	0.292136
0.99896	0.240115		0.992717	0.0953426		1.36698	0.420595
0.627895	0.290232		0.645101	0.181112		1.1291	0.35951
0.529557	0.457099		1.02174	0.218265		1.18512	0.323266
0.56246	0.158937		0.716082	0.210398		1.29975	0.235315
0.746349	0.199925		0.652416	0.178436		0.867471	0.419573
0.819503	0.384072		0.704509	0.120681		1.01192	0.287039
0.588082	0.200791		1.79404	0.211797		0.950222	0.380802
0.64169	0.350319		1.12218	0.147438		1.03666	0.454871
0.91243	0.491852		0.83531	0.163069		1.27625	0.356469
0.804335	0.324332		0.993135	0.193228		0.912476	0.472702
0.705875	0.471784		0.865635	0.197435		0.96327	0.303717
0.824047	0.335307		0.745951	0.113564		0.954609	0.417642
0.881962	0.188067		0.837522	0.155998		0.956133	0.499206
0.705669	0.191443		0.914394	0.242898		0.900439	0.369574
0.489912	0.326879		1.14241	0.235758		0.999069	0.394037
0.872072	0.267725		0.802286	0.198634		1.02586	0.503632
0.812038	0.123136		0.756286	0.138762		1.19594	0.36764
0.484552	0.279281		0.871538	0.16108		1.17572	0.897949
0.55753	0.285743		0.800884	0.161964		1.24257	0.324747
0.669081	0.166132		1.05364	0.240224		1.35888	0.237085
0.380813	0.314866		1.29872	0.134963		1.20385	0.233785
0.508871	0.151771		0.851586	0.230174		0.943202	0.193033
0.669166	0.398355		1.40475	0.784184		1.20844	0.161333
0.641074	0.392898		1.13747	0.196252		1.12759	0.306994
0.793448	0.382283		0.918366	0.147296		1.31774	0.253993
0.577731	0.318057		0.739435	0.120661		1.26795	0.267399
0.550737	0.646578		0.998361	0.184874		1.2416	0.143313
0.745206	0.267699		0.830879	0.140509		1.14846	0.384838
0.759432	0.0929897		1.02354	0.20877		1.19529	0.147342
0.504712	0.287701		0.767624	0.171286		1.23399	0.316764
0.572333	0.286632		0.72342	0.204557		1.31503	0.313263
0.672327	0.446354		0.803673	0.168201		1.02806	0.32583
0.792482	0.264939		0.703215	0.123154		1.19392	0.236342
0.76259	0.246092		1.5746	0.170584		0.775551	0.357186
0.828377	0.245396		1.23841	0.144638		1.30613	0.209347
0.42608	0.24724		0.744806	0.155203		1.14055	0.28621
0.733837	0.232073		0.830754	0.190866		1.10641	0.465729
0.796919	0.132015		0.827533	0.154857		1.31366	0.232275
0.490193	0.301646		1.13745	0.216645		1.28609	0.197197
0.627662	0.283191		1.3361	0.178554		1.38361	0.330171
0.703317	0.245791		0.947898	0.118129		1.0585	0.186868
0.507664	0.333941		1.09589	0.172428		0.657888	0.162723
0.465705	0.289979		1.26995	0.215672		1.24767	0.144246
0.933734	0.24019		1.11394	0.112297		1.11442	0.316572
0.719348	0.286824		1.06752	0.195325		1.17207	0.316085
0.77004	0.169879		1.22428	0.180384		1.54815	0.239927
0.453433	0.0799756		0.948663	0.14529		1.04381	0.287458
0.621827	0.17807		1.28752	0.254829			0.274455
0.96389	0.22719		1.38032	0.224396			0.185194
0.733766	0.175746		1.34083	0.177294			0.413365
0.806459	0.352124		1.02083	0.211838
1.01439	0.196286		1.04257	0.131155
1.17029	0.278819		0.851148	0.201007
1.49043	0.312565		1.24287	0.143539
0.912279	0.251505		0.829688	0.199216
1.79854	0.219553		0.977178	0.133568
1.11732	0.207565		1.4074	0.175057
1.94421	0.344991		1.12013	0.11749
2.32857	0.32205		1.10779	0.185506
0.983137	0.266573		1.0666	0.156809
1.63575	0.186341		1.05038
1.25306	0.297129		1.18825
1.27623	0.258021		0.955441
1.21937	0.425447		1.16778
1.39501	0.26359		1.29531
1.55643	0.34777		1.0063
1.23397	0.213891		0.827173
2.02631	0.559442
1.83349	0.472539
1.22539	0.433798
1.42135	0.195674
1.4987	0.23329
1.20976	0.313976
1.34293	0.169837
1.07709	0.195958
1.23607	0.250763
1.61678	0.318995
1.00464	0.221655
1.30405	0.402458
0.797448	0.273932
1.19098	0.288582
1.55125	0.339895
1.48097	0.48142
0.908903	0.283042
1.57696	0.236275
1.19515	0.166386
1.62648	0.192261
1.67601
1.57178
1.36831
1.23698
0.901709
1.1731
1.30341
1.32216
1.5485
1.31683
1.15423
3.05201
0.880877
1.15381
1.53675
1.4663
1.55688
1.14905
0.97279
1.24829
1.1481
0.900183
2.28906
1.44317
1.37183
1.39932
1.28913
1.64478
1.37826
1.81813
1.4097
1.39166
1.19187
1.73014
1.33347
1.29323
1.76212
1.7955
1.65897
1.45367
1.69831
2.26907
1.63174
1.66457
1.075
1.12244
1.60678
1.94195
1.52646
1.17677
1.15893
1.11569
1.43356
0.901694
0.84295
1.25642
1.29942
1.39693
1.47843
1.55391
1.06203
1.83285
1.03766
1.27746
2.10107
1.29424
1.11641
1.3515
1.39574
1.72118
1.84943
1.13683
1.34531
1.60167
1.63267
1.32102
1.52058
1.39376
0.923664
1.66334
0.957085
1.47704
0.994366
0.836323	0.319342	0.805752	0.545752	0.152849	-0.0175207	0.707891	0.192948	0.876397	0.817724	0.113652	0.0585915
0.745011	0.295134	1.23416	0.695307	0.103706	0.157616	0.505962	0.0789118	0.627535	0.652865	0.134537	0.0406015
0.9251	0.388234	1.21639	0.58127	0.102174	-0.0111044	0.839617	0.121084	0.54474	0.746687	0.140411	0.0565763
1.00358	0.421475	1.92488	0.57742	0.0689623	0.125248	0.633133	0.101919	0.500863	0.866283	0.0653839	0.071174
1.0919	0.405676	0.37291	0.472415	0.057963	0.323757	0.762009	0.0878116	1.29822	0.917574	0.16276	0.0549696
0.876609	0.286399	1.3284	0.664929	0.130927	0.0935652	0.597869	0.22286	0.846967	1.17198	0.110095	0.0559095
1.02713	0.295901	0.784377	0.577282	0.138865	0.273242	0.903761	0.223051	0.857857	0.747205	0.1209	0.0720071
0.672254	0.407391	2.05169	0.689859	0.11399	0.137963	0.954371	0.156036	0.839615	0.756789	0.108288	0.0647241
1.17841	0.227008	1.53079	0.738164	0.0961292	0.0868569	0.763466	0.208154	0.598626	0.899624	0.129532	0.0424166
0.815951	0.348806	1.98444	0.514199	0.110262	0.15414	0.80084	0.167106	0.230949	1.00188	0.0771044	0.0431999
0.741535	0.3546	1.28501	0.679624	0.0492154	0.154009	1.23744	0.163637	0.62264	1.00923	0.11384	0.0594892
0.934622	0.216983	1.17117	0.606056	0.0865818	0.0730376	1.12989	0.256388	0.965189	0.581564	0.145674	0.0444255
0.874866	0.150761	0.353942	0.388436	0.10454	0.115682	0.785788	0.20169	0.715717	0.986358	0.103449	0.0295484
0.820106	0.240753	1.3492	0.61474	0.0938647	0.123191	0.790991	0.270763	1.31201	0.590628	0.123094	0.0555073
1.22986	0.174382	1.90805	0.621949	0.124376	0.0416308	1.02748	0.225214	0.682946	0.908999	0.164388	0.0252955
1.02521	0.252186	0.675289	0.807052	0.116329	0.105656	0.769226	0.237289	0.376755	0.752183	0.129906	0.052713
1.06063	0.261003	0.602376	0.490013	0.123173	0.140728	1.28289	0.241014	1.46531	1.17218	0.219251	0.0546215
0.776521	0.138104	1.46622	0.864206	0.145399	0.311228	0.718558	0.211945	0.485037	0.885384	0.115368	0.0497053
0.858821	0.260758	0.361287	0.66301	0.134937	-0.0437264	0.888041	0.172484	0.925242	0.922578	0.145796	0.104891
1.11292	0.213526	1.29661	0.468712	0.112099	0.190469	1.02547	0.117272	0.56878	0.970226	0.162137	0.037572
1.28675	0.256334	0.419907	0.703318	0.136602	0.429406	0.893114	0.236439	0.580041	0.836483	0.0987549	0.056563
1.03246	0.307933	1.53453	0.808165	0.0716271	0.0243491	0.809937	0.21338	0.623638	1.25549	0.161055	0.105427
1.09171	0.218597	1.5242	1.07612	0.160035	0.352665	0.859367	0.232433	0.141645	1.15832	0.144924	0.0409363
0.897066	0.269423	1.44837	0.797271	0.0769611	0.219292	0.856566	0.246412	0.848806	0.81836	0.171046	0.0236678
1.16411	0.30387	2.56337	0.969469	0.0903576	0.169302	0.831794	0.238664	0.885694	0.623443	0.127809	0.0460006
0.826817	0.250667	1.24588	0.587177	0.123183	-0.0084534	0.805331	0.266275	0.332181	0.845638	0.150412	0.0645774
0.933698	0.209482	1.55355	0.96537	0.123771	0.114944	0.688309	0.180326	0.962218	0.845079	0.194523	0.0939763
1.0144	0.302393	1.63744	0.68141	0.118864	0.159144	0.870716	0.0205352	1.06708	0.71673	0.0940907	0.0293035
0.97126	0.258181	1.33216	0.714859	0.113726	0.0982598	0.883544	0.129603	0.137179	1.19847	0.147099	0.0599279
0.834609	0.487401	1.62061	0.467146	0.084294	0.0954547	0.711058	0.123963	0.847546	1.05657	0.170365	0.0629398
0.777925	0.191678	1.8887	0.493733	0.139795	0.0361354	0.738349	0.185064	0.822347	0.830085	0.128851	0.212435
0.773493	0.124682	0.503089	0.869471	0.151329	0.0280877	0.796913	0.196597	0.153709	0.844402	0.175482	0.048373
1.02229	0.265417	0.172871	0.752184	0.123638	0.174929	0.98454	0.184776	1.13738	0.659609	0.127128	0.069144
0.763868	0.348391	1.96784	0.656157	0.114488	0.0426016	0.892457	0.160536	1.52813	0.604764	0.161128	0.0408506
0.857585	0.248708	1.09013	0.871276	0.130022	0.0448076	1.24685	0.389918	0.214281	0.989002	0.079571	0.0994126
1.04823	0.233006	1.2009	1.19813	0.109774	0.203975	1.08908	0.179208	0.381303	0.729931	0.13657	0.0760242
0.800347	0.182929	1.35227	0.653656	0.134084	0.0196067	1.36647	0.144105	0.877902	0.914179	0.0917885	0.0836961
1.02879	0.182099	0.921924	0.586637	0.228073	0.00624207	0.78176	0.154607	0.251539	0.99269	0.100708	0.147368
1.1426	0.207722	1.27034	0.73529	0.156051	0.0331477	0.856349	0.109604	1.01128	0.703684	0.300043	0.213546
1.00421	0.162942	1.85716	0.584916	0.106438	0.138498	0.695123	0.0745913	0.462919	0.846086	0.0898203	0.0837705
0.74767	0.249661	2.35275	0.804862	0.140475	0.106726	0.683652	0.0870527	0.359306	0.45326	0.137787	0.0920608
1.09423	0.398822	0.816047	0.680736	0.141608	-0.00919688	0.835317	0.0113133	0.694988	0.822069	0.204817	0.0851708
1.46245	0.225062	1.05196	0.520021	0.151344	0.0925764	0.890929	0.111772	0.142479	1.12579	0.158152	0.0925739
0.915276	0.280979	0.388742	0.59925	0.122499	-0.0279401	1.16373	0.142398	0.155409	1.00675	0.117479	0.0871362
0.938813	0.231107	0.323913	0.562206	0.111494	0.133619	0.938012	0.0180901	1.30596	0.889242	0.138056	0.0216477
0.754361	0.326713	1.26197	0.57921	0.0906561	0.0771204	1.00447	0.170139	1.83757	1.32483	0.088274	0.118528
0.81957	0.200031	0.455579	0.870237	0.0501288	0.167191	0.770083	0.118291	1.07561	0.928524	0.147299	0.062127
1.24856	0.431709	1.92878	0.62814	0.131026	0.0836939	0.691138	0.164593	0.674263	1.16395	0.132545	0.0790256
0.817129	0.246947	0.547024	0.666287	0.20954	0.126505	0.950247	-0.00587453	1.50086	1.11009	0.183319	0.0321083
0.965774	0.186767	1.11138	0.863358	0.113111	0.213209	0.873754	0.186686	0.462853	1.15212	0.13443	0.0656359
0.698392	0.259904	0.307307	0.832584	0.099683	0.00323309	0.801191	0.249447	1.41676	1.22952	0.106425	0.0611092
1.1157	0.192862	0.456632	0.648243	0.0634021	0.121788	0.744587	0.112497	0.269511	1.2267	0.228795	0.0935811
0.89113	0.446699	0.373549	1.0614	0.108365	0.354648	0.838377	0.206005	1.11534	1.05861	0.138965	0.0273795
1.04637	0.313874	0.913962	0.854275	0.0689166	0.167389	0.805257	0.154806	0.964642	1.00355	0.107629	0.0537055
0.929944	0.247113	1.01957	0.756052	0.113039	0.253868	0.74197	0.225524	0.235979	0.514232	0.135586	0.0450102
1.07351	0.342458	1.08281	0.704785	0.0619481	-0.0238998	0.792393	0.161612	0.277819	1.02122	0.16039	0.0466351
0.852477	0.185537	1.85564	0.912747	0.0969523	0.339513	0.636716	0.190948	1.14087	0.755838	0.158783	0.0624422
1.03592	0.255491	1.31809	1.03678	0.120303	0.150636	0.733666	0.199741	1.8986	1.08825	0.164403	0.0270349
1.02041	0.27934	1.21387	1.08031	0.0898308	0.180791	0.603397	0.284208	0.669369	1.01835	0.128546	0.0421758
0.96328	0.249868	0.872004	0.786014	0.10156	0.186598	0.863711	0.20518	0.113074	1.22385	0.162162	0.0934344
0.790499	0.311957	0.313173	0.565233	0.0966613	0.0106074	0.437938	0.212802	1.34065	1.06274	0.10343	0.09247
1.20284	0.353702	0.311335	0.647159	0.107218	0.242641	1.03997	0.295992	0.79113	0.922643	0.133752	0.0585059
0.974925	0.194167	1.12199	0.874662	0.0700722	0.241232	0.61798	0.253325	0.748703	1.06976	0.137619	0.0368245
0.964653	0.307377	0.766097	1.02081	0.0828707	0.101147	1.06153	0.271424	0.433335	0.836798	0.0374141	0.0433965
1.05161	0.198028	0.132413	0.845079	0.102689	-0.0405156	0.967183	0.114828	0.804078	1.02007	0.151815	0.120248
1.00312	0.289226	0.452138	0.706921	0.0931584	0.184833	0.522833	0.238162	0.356814	0.974933	0.205369	0.042046
0.971046	0.213456	0.324572	0.481461	0.103474	0.0375119	0.656687	0.162384	0.142119	0.973995	0.149846	0.0332995
1.13217	0.266655	1.52958	0.722243	0.114957	0.125957	1.0419	0.22236	0.220728	1.26488	0.179707	0.0534556
1.13373	0.315195	1.1724	0.761572	0.0735953	0.14217	0.714481	0.152215	0.16908	1.60049	0.163014	0.040009
0.917812	0.305401	0.203252	1.31973	0.0947558	0.162193	0.71023	0.172775	1.04633	1.0869	0.147689	0.0472605
1.13587	0.161433	1.69568	0.649728	0.135319	-0.0428671	1.39566	0.10506	0.992181	1.28822	0.128534	0.0308477
0.806792	0.346855	0.135442	0.559181	0.0890438	0.0510295	1.221	0.0912754	0.165567	1.0967	0.175668	0.158846
1.15209	0.344558	1.28705	0.496273	0.129377	0.0588966	1.19382	0.112398	0.861627	1.18757	0.118281	0.0383974
1.07601	0.232891	0.824632	0.675608	0.0571271	0.0635933	0.969159	0.16215	1.09902	1.18447	0.150442	0.0593706
0.921013	0.371292	0.922033	0.859565	0.144462	0.198513	0.95288	0.15438	1.00895	1.30007	0.154457	0.0454545
0.831658	0.189258	1.43685	0.638405	0.121164	0.0748486	0.852017	0.120343	1.02151	1.09038	0.0900239	0.0355659
0.773794	0.322299	0.718813	0.723153	0.0879423	0.0978328	0.934646	0.155262	1.0886	1.27656	0.120946	0.0432729
1.00998	0.338509	0.945122	0.837777	0.097204	-0.0235812	1.44083	0.273871	1.86381	1.1395	0.106402	0.111302
1.18042	0.309466	0.36728	0.576851	0.0966517	0.183907	0.820295	0.278868	0.985551	0.902393	0.154939	0.0393471
1.29213	0.2312	0.780897	0.910635	0.142273	0.120138	0.844106	0.11231	1.03139	1.3375	0.194424	0.0442535
1.1068	0.268783	1.44812	0.488499	0.0983246	0.289354	1.68085	0.151434	1.53554	1.55596	0.147456	0.0530358
1.25588	0.320037	1.24466	0.770085	0.0976119	0.144744	1.00463	0.320341	0.869213	0.984378	0.154153	0.0474255
0.878289	0.255199	1.75661	0.847909	0.107553	0.118772	0.938594	0.209727	0.902844	1.3888	0.129684	0.0520981
1.05816	0.320347	0.219589	0.673091	0.10599	0.195167	0.977577	0.166488	0.796049	0.988238	0.111825	0.0866392
1.15013	0.311645	1.44777	0.45559	0.0999974	0.13727	0.692973	0.220399	0.676009	1.21895	0.153978	0.0550889
0.810147	0.272857	1.23157	0.961481	0.082088	0.117018	0.727364	0.228083	0.420585	1.62205	0.18381	0.0341628
0.911879	0.318267	0.31189	0.717308	0.147185	0.340814	0.647579	0.255594	1.4244	1.55786	0.0785932	0.0477701
1.08768	0.333002	0.503721	0.595198	0.106048	0.11867	0.624248	0.182304	0.818489	1.07956	0.136137	0.0322375
0.828305	0.227981	0.336423	0.832481	0.0550241	0.114233	0.74578	0.266362	1.08756	1.54569	0.155424	0.0373502
0.987957	0.345897	1.76635	0.532737	0.125585	0.196997	0.833262	0.259135	1.1794	1.0514	0.260175	0.0481225
1.28083	0.314867	0.0713462	0.92262	0.0675614	0.173396	0.78357	0.255397	0.851052	1.25604	0.143133	0.0293315
0.831747	0.352092	0.962579	1.05985	0.115051	0.201133	0.807636	0.190154	0.835962	1.30915	0.115742	0.0464982
1.28394	0.33006	0.578091	0.639466	0.0809653	0.070256	0.821278	0.272558	0.20188	1.11404	0.151163	0.0993628
1.21591	0.339042	1.29898	0.829148	0.0767073	0.203616	0.860603	0.320507	0.966679	1.29486	0.230503	0.110042
0.858677	0.421069	1.20959	0.806241	0.108515	0.30526	1.08159	0.209377	0.784011	1.2332	0.182338	0.0643507
1.13311	0.257908	1.29089	0.919432	0.0712936	0.127845	0.624507	0.393513	0.78579	1.00531	0.170003	0.0464407
0.81691	0.425852	0.742949	0.545301	0.270771	0.242123	0.83446	0.0860936	1.0032	1.0022	0.140304	0.0583065
1.0229	0.526205	1.38905	0.718208	0.116202	0.36245	0.651195	0.258161	0.824676	0.876527	0.268923	0.0612707
1.12799	0.19606	0.962638	0.785856	0.0828123	0.261016	1.29536	0.280044	0.627539	0.980603	0.180731	0.066149
1.12067	0.21362	1.60373	0.839955	0.18742	0.12463	1.03686	0.304967	0.76382	0.839115	0.111387	0.037002
1.11663	0.278953	1.82508	0.712469	0.0900698	0.0943841	1.09686	0.331542	0.133453	0.902365	0.224641	0.0449667
0.911461	0.368952	0.89932	0.398359	0.120592	0.363093	1.03065	0.285227	0.600516	1.1346	0.123525	0.0574067
1.15551	0.243817	1.18342	0.714183	0.10398	0.103994	1.48778	0.172088	1.08426	1.88277	0.234163	0.0351883
1.13162	0.253019	1.1424	0.795246	0.151021	0.241212	0.961721	0.200231	0.319508	1.02437	0.157755	0.0510572
0.851725	0.320267	0.84038	0.557631	0.110873	0.224775	0.981627	0.154639	1.13831	1.0598	0.199689	0.0825218
1.34878	0.219579	0.984784	1.05217	0.141434	0.22163	0.636783	0.297256	0.254488	1.14828	0.170771	0.0850129
0.940793	0.378493	0.913332	0.774336	0.081353	0.0792192	0.916969	0.320902	1.01959	1.10742	0.125359	0.103032
1.08006	0.21639	1.61904	0.614333	0.0759553	0.201026	0.980077	0.167243	0.688542	0.800987	0.181621	0.0674728
0.930983	0.266549	0.560501	0.633993	0.0640001	0.214303	1.03837	0.217007	0.806618	0.855386	0.11599	0.115667
0.965014	0.394145	0.522197	0.56851	0.146715	0.264643	1.0157	0.265177	0.735275	1.49765	0.107272	0.110821
1.60868	0.247701	0.973124	0.606863	0.0970829	0.123277	1.04441	0.310612	0.483306	1.03274	0.122824	0.0521507
0.779005	0.327072	0.967539	1.17735	0.0900645	0.030024	1.14872	0.177034	0.696075	1.24624	0.270476	0.111049
1.00914	0.261878	1.14305	0.576354	0.163124	0.219339	0.950245	0.169486	0.961169	1.17339	0.123229	0.056445
0.885229	0.251864	0.331375	0.584096	0.0781347	0.0542042	1.26633	0.128854	0.901322	1.01519	0.129821	0.0401136
1.0213	0.488425	1.0103	0.744047	0.101057	0.222402	0.726441	0.196665	1.70097	0.780216	0.147522	0.0511182
1.10632	0.192684	0.470569	0.692413	0.0997212	0.142805	1.309	0.216767	0.773933	1.47279	0.238634	0.18919
0.921816	0.269255	0.637424	0.714042	0.128345	-0.0228047	1.70579	0.157545	0.860963	1.32966	0.109303	0.0450502
0.849963	0.449476	0.174494	0.90345	0.146526	0.273792	1.57384	0.14629	1.02464	0.925378	0.149273	0.0669934
1.00272	0.382006	1.29889	0.525596	0.106872	0.214983	1.63253	0.145173	0.919506	1.03211	0.182623	0.124186
0.672543	0.276995	1.34651	0.917899	0.0784406	0.0668009	1.18796	0.164416	0.748738	1.39655	0.150263	0.0812478
0.887266	0.179463	0.596161	0.849334	0.17786	0.0686235	0.808909	0.0572471	1.10628	1.07092	0.147155	0.0278961
0.857325	0.30373	1.8432	0.863649	0.160303	0.0125702	1.44849	0.184217	0.735652	1.25212	0.103315	0.0669106
0.987973	0.348368	1.57079	1.35221	0.153331	0.268025	1.47808	0.237107	0.602025	1.09555	0.141471	0.0445595
1.01946	0.210502	1.11422	1.02532	0.0989321	0.135925	1.23113	0.103647	0.42578	1.7248	0.177486	0.0471987
1.27096	0.252514	0.898852	1.39414	0.171547	0.249369	0.890551	0.194124	0.523252	1.31142	0.1663	0.0752935
0.808432	0.331639	1.1623	0.728237	0.124375	0.0833158	1.30891	0.167939	0.156062	1.2362	0.142137	0.0875278
0.800493	0.228853	1.33524	0.969155	0.119634	0.0930894	0.880665	0.168893	0.533575	0.858293	0.179633	0.0778632
1.0402	0.267659	2.03129	0.994646	0.125898	0.10464	1.87082	0.135769	0.624526	1.72787	0.18937	0.075662
0.856125	0.236579	1.03642	1.02655	0.09469	0.0742092	1.2456	0.180561	0.642449	1.38941	0.094693	0.0639246
0.993092	0.195533	0.173989	0.82088	0.127233	0.110265	1.86544	0.177792	0.775513	0.703012	0.144014	0.0401424
1.31471	0.365815	1.25291	0.757128	0.159861	0.142599	1.16549	0.191723	0.605467	0.870974	0.163948	0.103194
1.19892	0.238426	0.490084	1.05196	0.106009	0.168368	1.20534	0.229631	0.702464	0.835049	0.146823	0.0540291
1.5748	0.317907	1.3696	1.00199	0.122031	0.459003	1.21617	0.243909	0.780195	0.751851	0.158419	0.0388628
1.21648	0.325765	1.60831	1.18017	0.160127	0.252927	1.81935	0.0899728	0.658443	1.19431	0.186301	0.0236903
1.08937	0.229911	1.25337	1.29328	0.0827985	0.737683	1.37162	0.164495	0.590864	0.631513	0.189157	0.0471749
0.840647	0.188256	0.764013	0.989557	0.1487	0.0820444	1.05832	0.126528	0.805328	1.02074	0.109253	0.0593306
1.29001	0.214493	0.902613	1.00962	0.108286	0.104604	1.29963	0.144283	0.121848	1.02148	0.1804	0.0738434
1.00847	0.288535	1.13847	0.83796	0.13964	0.16364	0.540489	0.258033	0.824421	0.611101	0.235785	0.0899516
1.15495	0.281332	1.85759	1.48268	0.124006	0.147768	0.770602	0.253825	0.76708	1.09468	0.146922	0.104038
1.14608	0.367504	0.925547	0.96735	0.109066	0.201729	1.2944	0.147382	1.17365	0.678207	0.415001	0.142062
0.768327	0.339873	1.10102	0.907806	0.125597	0.218656	1.0914	0.168912	0.876069	0.959239	0.16061	0.0663399
1.00653	0.211752	0.825151	1.19116	0.13542	0.0832584	1.75865	0.472555	1.37276	0.859252	0.130512	0.0989388
0.898185	0.337541	2.23773	0.850934	0.173654	0.112177	1.97901	0.218319	0.875403	0.948682	0.0925507	0.0885611
0.968296	0.233181	1.23885	1.43688	0.11404	0.164593	1.13069	0.176378	0.844017	1.03803	0.169153	0.0515625
0.893499	0.368728	0.380759	1.58521	0.116164	0.252857	1.66161	0.232588	0.793155	1.25806	0.190035	0.0738644
0.982118	0.176573	1.09457	1.48433	0.067914	0.0971169	1.379	0.115558	0.91012	1.20985	0.230028	0.0620161
1.13849	0.246402	0.738424	1.03481	0.096571	0.0799648	1.21651	0.241347	1.26611	1.18679	0.105244	0.143152
1.62969	0.391645	0.0659753	1.16531	0.105256	0.244304	1.49404	0.163792	1.46922	0.751851	0.16736	0.101188
1.16477	0.321504	1.54786	0.679593	0.171154	0.0649379	1.3469	0.065482	0.879048	1.21654	0.217823	0.0309958
0.929341	0.384749	0.841853	0.639283	0.0741008	0.141671	1.10431	0.165632	0.688543	0.8851	0.128143	0.0327113
0.881243	0.317681	0.233327	0.683663	0.112759	0.153556	1.26445	0.260886	0.986996	1.09218	0.167478	0.0847174
1.13985	0.280428	1.15497	0.487125	0.0543422	-0.0306188	1.67886	0.117789	0.551205	1.3366	0.201373	0.0660963
0.867584	0.297295	0.41813	0.938758	0.0779637	0.0170151	1.22278	0.118249	1.29613	1.19317	0.184647	0.0396026
0.972026	0.265727	0.575016	0.657685	0.0568977	0.0865308		0.233592	0.249382	1.81414	0.150009	0.0495544
0.926428	0.572114	0.20268	0.688711	0.107042	0.0682008		0.0300933	0.231112	0.95726	0.139499	0.0250625
1.29994	0.387947	1.52326	0.711436	0.0896885	0.0885552		0.224075	1.07307	1.05813	0.122607	0.0487703
1.12282	0.228841	1.28772	0.952457	0.116677	0.0282226		0.252783	0.618037	1.43259	0.221982	0.0447027
0.844225	0.439711	1.17459	0.739727	0.115407	0.180044		0.151355	0.73691	1.01365	0.159407	0.0453246
1.1842	0.426509	1.27023	0.828665	0.0911956	0.0488511		0.17507	0.758312	1.4647	0.0941546	0.0291638
1.06362	0.275577	1.4322	0.907962	0.077711	0.0789441		0.123066	0.11799	1.06447	0.205084	0.106614
1.05067	0.305182	1.35695	0.949285	0.121419	0.107634		0.244923	0.18364	1.24085	0.11209	0.0711578
1.35746	0.303998	1.02758	0.550309	0.135644	0.0891202		0.113711	0.682962	1.06811	0.214939	0.0506023
1.49033	0.245171	0.964018	0.855446	0.210228	0.249447		0.171133	0.833286	1.28225	0.152644	0.0782043
1.17806	0.228922	0.419625	0.66848	0.112613	0.278643		0.0284322	1.22913	0.748116	0.187047	0.124869
1.06488	0.255721	1.96258	0.730419	0.0831331	0.148255		0.100426	0.778425	0.922718	0.168138	0.0786585
1.11533	0.387102	1.61989	0.936685	0.113891	0.189028		0.265889	0.681563	0.824216	0.118724	0.0441314
1.47479	0.27633	1.49854	1.10576	0.0330138	0.113179		0.125012	0.850992	0.99847	0.176572	0.0583872
1.2055	0.303131	1.2474	0.953507	0.0704015	0.221325		0.113259	1.19449	0.85658	0.120216	0.136165
1.02246	0.289619	1.13083	0.990056	0.170021	0.124566		0.144527	0.195754	0.767835	0.110471	0.102038
1.26026	0.304988	0.636669	0.893963	0.0951021	0.0569954		0.095	1.09251	1.00742	0.129415	0.0906233
1.17622	0.259205	0.691205	0.473409	0.112264	0.149132		0.143239	0.664125	1.16731	0.268761	0.0873587
1.31496	0.264753	1.20949	0.86606	0.123456	0.0656049		0.18769	0.777545	1.05902	0.132633	0.116015
0.60402	0.290807	1.40622	0.762792	0.136683	0.032932		0.216428	0.440271	1.35435	0.140706	0.049136
0.833417	0.279838	1.98681	0.994975	0.0686553	0.159032		0.189293	0.150667	0.761642	0.158079	0.080202
0.954706	0.217377	0.59136	0.924345	0.0914442	0.0672671		0.0760299	0.942695	0.82173	0.254217	0.147991
1.25351	0.256458	1.50641	0.727008	0.115458	0.169104		0.157364	1.26444	1.14685	0.127065	0.0515667
1.18729	0.277159	1.27114	0.768266	0.132163	0.0478888		0.114828	1.06274	0.719001	0.138551	0.0652014
1.23715	0.192862	1.39455	0.738033	0.151382	0.113218		0.144969	0.663532	1.53177	0.109623	0.0756339
0.969095	0.237707	0.780088	0.696659	0.0790163	0.271783		0.201241	1.63135	1.5695	0.131889	0.0835045
1.61245	0.448119	1.58323	0.913513	0.149383	0.143564		0.139528	0.41236	1.14189	0.179843	0.0622611
0.932265	0.180885	0.910177	0.517357	0.0840306	0.170579		0.196977	0.873696	1.1356	0.153918	0.0361759
1.25457	0.374983	0.265829	0.760526	0.105859	0.281984		0.0609297	0.982306	1.20194	0.145755	0.0716597
1.00855	0.302618	0.361569	0.890526	0.14289	0.224869		0.106242	0.105388	1.09992	0.159103	0.0419281
1.49744	0.209921	1.35943	0.952276	0.0964276	0.169788		0.212402	1.41588	0.965141	0.197749	0.0644953
1.20782	0.318376	0.194522	0.822015	0.16513	0.106321		0.0618916	0.394342	1.28809	0.143643	0.0279074
0.853297	0.352505	1.26162	0.687229	0.0912413	0.149158		0.16349	0.847233	1.18848	0.129425	0.0395767
1.08763	0.136736	0.470143	0.604378	0.172768	0.112145		0.12856	0.0479963	0.943577	0.099506	0.0601813
1.17863	0.252668	0.577703	0.606336	0.0806509	0.111315		0.166955	1.01428	1.26683	0.13235	0.0890896
1.06755	0.27796	0.764563	0.920417	0.115817	0.0729633		0.220455	0.814313	1.32039	0.177015	0.140998
1.07481	0.215625	0.163688	0.699589	0.103821	0.268336		0.194993	1.15704	1.07246	0.209041	0.0398329
1.26995	0.404313	0.765075	1.27536	0.123324	0.163474		0.243279	1.03361	0.90522	0.0991852	0.0391331
1.00117	0.178898	0.193765	0.864283	0.0884256	0.0890161		0.145223	0.805932	1.31303	0.10607	0.0974585
0.953671	0.357605	0.401526	0.76805	0.139594	0.0656453		0.231321	1.18574	0.857381	0.116741	0.044721
1.19197	0.412751	0.400938	0.660601	0.167684	0.23612		0.143896	0.634751	0.861306	0.0846626	0.020618
0.825986	0.237261	0.671701	0.761396	0.120053	0.0786276		0.149498	0.248042	0.84599	0.110174	0.0915807
1.27711	0.284965	0.091011	0.988529	0.126276	0.0721508		0.182423	0.93749	1.02005	0.0539582	0.125233
1.14675	0.316202	0.844621	0.814872	0.0973017	0.146312		0.286839	0.160099	1.01861	0.197332	0.0660297
1.02949	0.341529	0.116106	0.887702	0.152198	0.137772		0.230861	0.706969	1.0114	0.136367	0.10624
0.906386	0.310693	0.529599	0.866535	0.0932944	0.129679		0.00861579	0.708725	0.700699	0.0880269	0.0843426
0.883657	0.469817	0.685575	0.969421	0.139531	0.0606024		0.113001	0.822774	1.35082	0.0889984	0.101454
1.20154	0.421792	1.24978	0.761488	0.0940485	0.135809		0.115875	0.989774	0.946532	0.131385	0.0987149
1.19931	0.230493	0.843963	0.81701	0.105599	0.0441448		0.308028	0.764863	0.868367	0.0971721	0.0507406
1.05851	0.273061	0.886592	0.765239	0.101823	0.144075		0.313292	0.260221	0.999	0.119732	0.0308336
0.965662	0.491635	0.950854	0.838975	0.07183	0.248389		0.204386	0.695121	0.938441	0.150367	0.0682435
0.696548	0.361329	0.720084	0.853651	0.0621053	0.10869		-0.0352686	0.105363	1.17504	0.109173	0.0687243
0.827071	0.215737	1.01468	1.23002	0.134958	0.285283		0.307226	0.242589	0.979706	0.13391	0.0296986
1.16398	0.28673	0.196894	0.738238	0.0895111	0.137673		0.291651	0.155417	1.22055	0.152483	0.11494
1.41248	0.234095	0.671396	0.751456	0.0480725	0.183549		0.360939	0.862126	1.08834	0.117679	0.0200249
1.23179	0.341918	1.37984	0.68862	0.140804	0.112295		0.263075	0.603543	0.91128	0.187645	0.0880178
0.835148	0.314699	1.09989	1.24289	0.0617176	0.202532		0.0558234	0.822719	1.32935	0.124408	0.0874268
0.716317	0.26044	0.750681	1.10355	0.200462	0.206618		0.293934	0.387885	1.00222	0.144835	0.0448031
1.22697	0.382589	0.165131	0.750322	0.106748	0.269457		0.0393004	0.87928	1.09201	0.128838	0.0452664
1.05662	0.141405	1.14511	1.00287	0.143161	0.182761		0.197486	0.170641	1.28906	0.124146	0.0698081
0.703796	0.300412	0.2392	0.625939	0.105245	0.162832		0.281114	0.0880202	1.00051	0.0985198	0.0605224
0.761925	0.266957	0.01379	1.19603	0.0974462	0.208433		0.176206	0.107958	0.912179	0.178182	0.0470078
0.820411	0.503263	0.159711	0.596288	0.128272	0.0657175		0.0373189	0.602121	0.612691	0.101331	0.099127
0.809784	0.235759	0.488511	0.718355	0.146482	0.154282		0.0702672	0.576973	0.868412	0.0890124	0.0574663
0.948389	0.526051	0.837483	0.86947	0.0807964	0.09009		0.178527	0.685289	0.890561	0.133783	0.0977744
1.07465	0.22164	1.03116	0.680676	0.192676	0.0783758		0.137366	0.802752	0.76341	0.095171	0.0262979
0.756737	0.303035	0.662085	0.840698	0.209153	0.129989		0.137	0.487923	0.87343	0.0961396	0.0910444
1.0423	0.357934	1.24333	0.663899	0.0927962	0.0815951		0.262614	1.86932	0.721429	0.221026
0.732829	0.486808	0.0744333	0.692048	0.141184	0.192697		0.366816	0.422638	0.995583	0.0877103
1.16901	0.184567	0.377564	1.50675	0.266658	0.052971		0.213613	1.14426	0.935974	0.205167
0.766914	0.521781	1.01008	0.789651	0.106617	0.123487		0.228906	1.39129	1.20079	0.11246
0.993327	0.389301	0.695176	1.19586	0.105532	0.0812361		0.226769	0.22957	0.861536	0.127404
0.885257	0.441063	0.19425	1.27351	0.107013	0.176502		0.17163	1.39207	1.41901	0.153637
1.36122	0.404877	0.745501	0.620578	0.100356	0.0904797		0.285312	1.55289	1.20681	0.0948284
0.894556	0.443991	0.635182	0.777261	0.0912519	0.0614892		0.227535	1.76692	1.18618	0.102578
1.13215	0.550071	0.432355	0.769735	0.161078	0.198449		0.295173	1.25682	1.08357	0.135702
1.21673	0.355617	0.774579	1.16853	0.126847	0.0528075		0.269306	1.11463	0.815617	0.143576
0.840652	0.341274	0.488837	1.54544	0.141269	0.09098		0.295324	1.14935	0.956314	0.115457
0.987557	0.561246	0.261385	1.33387	0.128653	0.0985848		0.273853	0.654087	1.41027	0.144477
0.996121	0.260487	1.22222	0.853184	0.0563666	0.0929715		0.132181	1.97249	1.15706	0.184054
0.597204	0.298336	0.105152	0.716159	0.168229	0.0304		0.180139	1.23253	0.814907	0.143966
0.845362	0.300582	0.791164	0.818744	0.154409	0.100861		0.288037	1.47174	1.10314	0.10682
0.998137	0.53592	0.331947	0.778298	0.138584	0.212629		0.275701	1.23791	1.02991	0.192659
1.0997	0.310741	0.545152	0.95688	0.126	0.0698417		0.17037	1.27599	1.16514	0.104797
1.38416	0.271034	0.749131	1.48378	0.0988216	0.231038		0.341975	0.581955	1.36597	0.131109
0.769968	0.369796	0.369179	0.937679	0.108111	0.0350839		0.141055	1.00347	0.857713	0.137388
0.970496	0.116553	0.985898	1.08787	0.125873	0.165028		0.111509	1.8844	1.20993	0.15524
1.26019	0.246097	0.743635	1.5342	0.0822154	0.0566768		0.199208	0.816935	1.00674	0.109873
0.94426	0.176508	0.232084	1.17032	0.153463	0.0939178		0.155325	0.964484	1.07237	0.250104
1.9095	0.18811	0.154581	0.915933	0.102024	0.11038		0.235517	0.604152	0.95047	0.136978
1.25422	0.201237	1.09126	1.14885	0.0688401	0.147979		0.237856	1.47785	1.35339	0.0759379
0.771176	0.160449	0.301395	1.14676	0.158994	0.0434545		0.232698	1.16924	0.891036	0.14397
0.783317	0.316079	1.08428	0.920369	0.0842706	0.0877756		0.163187	1.61166	0.995237	0.129992
0.982133	0.319128	0.843558	1.09219	0.125067	0.126229		0.223158	1.03853	1.01787	0.177743
0.952065	0.650169	0.502783	1.14203	0.0959359	0.0680627		0.262276	0.830596	0.631251	0.169473
0.629316	0.226107	0.905975	1.20867	0.109324	0.0447832		0.135904	0.931228	1.06614	0.203951
0.833805	0.234605	0.798758	1.14004	0.0684365	0.0854697		0.228887	0.281482	0.857378	0.18545
0.819898	0.366286	0.534112	1.28558	0.0639427	0.124551		0.252724	0.194422	0.706091	0.142742
1.07758	0.145525	0.986437	0.962936	0.103659	0.104042		0.21577	1.18802	0.676469	0.185804
0.749083	0.151467	0.991646	1.21091	0.182436	0.0812393		0.244852	1.257	0.867191	0.179375
0.744776	0.254995	0.746861	1.16331	0.0768411	0.0273219		0.236514	0.0590963	0.747935	0.200874
0.74621	0.258339	0.627778	1.37388	0.0993729	0.210001		0.193674	1.10812	0.67781	0.148606
0.811972	0.332799	1.00013	1.10822	0.0693701	0.0638716		0.514454	1.05758	0.683263	0.161524
1.0413	0.211519	1.20201	1.29246	0.0680935	0.0909673		0.176787	0.110901	0.945156	0.144625
0.854262	0.149456	0.235519	1.11298	0.035069	0.0866572		0.257359	1.06993	0.903377	0.144797
0.800576	0.196522	0.121047	0.975674	0.150592	0.128176		0.319371	0.767197	0.894962	0.176566
0.867111	0.290319	1.11724	1.11278	0.0857268	0.0623527		0.244293	1.00748	0.882009	0.104348
0.939914	0.301969	0.268366	1.66227	0.132805	0.174071		0.10828	1.25842	1.29141	0.108427
1.26596	0.247904	0.252178	1.21732	0.0873391	0.140065		0.192231	1.02257	0.766408	0.0626015
0.874094	0.163545	1.63565	1.70518	0.137449	0.144835		0.2755	0.925958	1.09608	0.106362
1.18998	0.20842	0.0905872	1.74421	0.0730621	0.0481352		0.373538	0.177234	0.865125	0.0929129
0.76869	0.261589	1.03056	1.2529	0.111265	0.0565971		0.20626	1.24453	0.920482	0.124227
0.949813	0.230327	1.18444	1.34635	0.134541	0.114845		0.413509	0.729369	0.816825	0.138518
0.855309	0.333374	1.76162	1.19943	0.104121	0.0721497		0.312521	1.0016	0.67276	0.105243
0.967724	0.219774	1.35697	1.29683	0.10787	0.0385825		0.22324	0.107526	0.664733	0.145057
0.762899	0.257826	0.876635	1.48597	0.107277	0.125889		0.358171	1.41644	0.854121	0.0954293
0.777012	0.175494	0.491679	1.39302	0.0772925	0.0503402		0.470616	0.796841	0.989784	0.140031
0.872645	0.327665	1.77198	0.929941	0.111488	0.0423573		0.364546	0.508235	0.944094	0.157984
0.878998	0.224928	1.6034	1.2449	0.0718226	0.0670696		0.312087	1.16441	0.795817	0.146259
0.951293	0.272252	1.45388	1.20031	0.0871341	0.10356		0.481402	0.101983	0.336393	0.139688
0.906946	0.220719	0.991853	1.42627	0.108997	0.0755411		0.444981	0.346491	1.13293	0.122667
0.862462	0.326426	1.65519	1.45571	0.0955237	0.0396446		0.464812	0.116455	0.560082	0.163827
0.896116	0.328876	0.7272	1.22356	0.10397	0.0575997		0.41359	0.981342	0.689229	0.195755
0.861569	0.238129	1.00203	1.38777	0.113863	0.0852626		0.33683	0.917531	0.558081	0.176607
0.996449	0.257473	0.881614	1.49049	0.0708486	0.0746021		0.46647	0.746311	1.31076	0.187736
1.10873	0.158137	0.921964	1.44168	0.09404	0.0723504		0.34486	0.797341	0.989072	0.0583016
0.940981	0.182674	1.26075	1.32529	0.123177	0.0375778		0.407276	0.404303	0.792423	0.103534
1.06232	0.257623	1.11063	1.20132	0.0820635	0.137722		0.37531	1.22254	0.743718	0.095637
1.01169	0.174585	0.0517074	1.26366	0.122775	0.0395469		0.384033	0.916281	0.661889	0.19257
0.71554	0.227677	0.706663	1.52911	0.0516211	0.0415193		0.295894	0.878714	1.26773	0.129763
1.00184	0.295348	0.504881	1.34593	0.135668	0.0731619		0.42672	0.889539	0.952411	0.106324
0.812067	0.158784	0.390739	1.32034	0.109228	0.0610644		0.407312	1.25498	1.03191	0.123473
0.853703	0.196807	0.338124	1.17739	0.0780976	0.055911		0.241514	0.304481	0.847189	0.0910437
0.88915	0.257131	0.183921	0.919826	0.0832212	0.0252232		0.162849	0.245041	1.1551	0.13108
0.89391	0.246502	0.709303	1.19749	0.0934601			0.284398	1.28441	0.996823	0.133577
0.861669	0.271596	0.831713	0.951178	0.132809			0.270354	0.941331	0.996922	0.0729007
0.929597	0.211552	0.300385	1.38586	0.0846487			0.2105	0.872847	0.847903	0.132061
0.928284	0.212497	1.00903	1.12378	0.0826434			0.180667	0.247782	1.14638	0.214093
0.825487	0.308356	0.805254	1.36232	0.0912827			0.137076	1.16725	0.859594	0.0996415
1.00698	0.295719	0.329416	1.04783	0.0857724			0.177497	0.512821	1.01659	0.119361
0.718655	0.24941	0.354635	1.23222	0.200019			0.227533	1.35969	0.832503	0.152516
0.972113	0.33731	1.07796	2.21041	0.164898			0.249909	0.74136	0.798051	0.00950811
0.698961	0.130055	0.453657	1.278	0.149739			0.158663	0.372143	0.747272	0.188974
1.24567	0.302364	0.677378	1.1122	0.271139			0.250168	1.38245	0.71107	0.132323
0.824708	0.237294	1.13326	1.00351	0.187851			0.219322	0.834277	0.946925	0.0891654
0.968499	0.381879	0.826826	1.57505	0.154849			0.247566	0.465636	0.966234	0.135206
0.855882	0.242283	1.02861	1.1282	0.116098			0.141283	0.585173	0.615475	0.0843447
1.05793	0.300809	1.3379	1.52226	0.171154			0.186602	1.25339	1.04739	0.10668
1.09187	0.18866	0.724839	1.51626	0.231131			0.212276	0.887206	0.665325	0.142874
0.804851	0.384927	0.943427	1.34047	0.294661			0.2104	1.36062	0.662599	0.200111
0.929566	0.318895	0.79118	1.30984	0.120472			0.123287	0.438859	0.773759	0.104257
1.02621	0.302371	1.13694	1.05431	0.117654			0.184891	0.900861	0.578821	0.0979274
1.05928	0.175662	0.344532	0.823983	0.164979			0.296194	0.853623	0.953071	0.121272
0.768214	0.20192	0.537796	1.15463	0.197891			0.259748	0.527175	1.11969	0.112107
0.74739	0.128157	0.952648	1.14767	0.271802			0.092876	0.113007	1.18188	0.116854
1.15097	0.228167	0.234623	1.28746	0.164176			0.314618	0.323945	0.838471	0.136815
1.00518	0.275166	0.269835	1.51963	0.202722			0.242975	0.769243	1.22986	0.129954
1.14796	0.232689	0.118039	1.42384	0.114971			0.249168	1.18924	1.03176	0.107876
1.0562	0.268143	0.872627	1.24588	0.161378			0.124258	0.235127	0.767719	0.0568893
1.03448	0.287956	0.258197	1.1534	0.188273			0.163642	1.0324	0.750925	0.0812177
0.869164	0.201177	1.672	1.11471	0.175723			0.170669	0.174774	1.10044	0.0933081
1.23094	0.372928	0.831718	0.994283	0.107854			0.156389	0.746287	1.27126	0.126064
0.724618	0.251203	1.27141	1.3017	0.174304			0.310252	0.926296	0.943666	0.126584
0.696683	0.138108	1.13505	0.913191	0.148161			0.22866	0.977238	0.684428	0.112902
0.965153	0.160209	0.381925	1.37337	0.180974			0.284844	0.412525	1.06242	0.090803
0.798162	0.334524	0.23282	1.33124	0.226638			0.197304	0.0881766	1.26939	0.158841
1.07804	0.244817	0.751179	1.72538	0.240279			0.127017	1.0682	1.15667	0.168254
1.28249	0.295012	0.133237	1.03935	0.150511			0.313162	1.02857	1.22068	0.0695083
0.977516	0.245555	0.61522	1.26216	0.148007			0.149762	0.158673	0.851533	0.110782
0.949632	0.196928	0.951307	0.869257	0.165979			0.209559	1.50265	1.17556	0.213999
0.922829	0.390234	1.21428	1.1295	0.197655			0.128224	1.07255	0.877136	0.0906731
0.904565	0.330978	0.584361	1.36155	0.184711			0.117076	0.911097	0.523477	0.107245
0.674178	0.162807	0.125301	1.02793	0.154135			0.280056	1.35248	0.741206	0.14424
1.04632	0.186903	0.17538	1.22741	0.110592			0.336063	0.895914	0.701278	0.116728
0.991972	0.271519	0.758023	1.27904	0.18815			0.214832	0.807986	0.942493	0.0407453
1.21125	0.265399	0.565361	1.56827	0.181604			0.301888	0.116054	0.91117	0.0742856
0.909183	0.416143	0.259223	1.06559	0.271973			0.179947	1.73692	0.896012	0.0993888
0.936794	0.241609	0.796174	0.286239	0.145892			0.319987	1.43212	0.645227	0.0809025
1.19843	0.275443	0.161938	1.6859	0.253415			0.161227		1.16272	0.114385
0.979186	0.216433	0.739801	0.910541	0.130883			0.391		0.928099	0.129947
0.998828	0.286163	1.21703	1.14702	0.133682			0.497846		0.980396	0.150931
0.961462	0.220197	1.0307	1.18487	0.17575			0.23642		1.05821	0.0832995
0.964068	0.241289	0.887506	1.30451	0.23191			0.16087		1.24056	0.0900358
1.02142	0.259861	1.60571	1.47374	0.25145			0.156568		1.16797	0.0671541
1.20889	0.269545	0.240859	1.43486	0.344218			0.241103		0.857053	0.144399
1.10212	0.224514	0.914857	1.43128	0.140291			0.299162		0.937101	0.125398
1.30545	0.285831	0.995001	1.73232	0.146681			0.207828		0.888736	0.116492
1.49225	0.237123	0.897517	1.31557	0.138275			0.259232		0.827393	0.108504
0.987923	0.339393	0.940097	1.19327	0.193865			0.100652		1.38055	0.117263
1.08478	0.212949	1.19726	1.52593	0.117917			0.253912		0.901498	0.0715755
1.0778	0.30749	0.848862	1.06497	0.198106			0.208611		1.00823	0.0968121
1.01126	0.322088	0.734932	1.36911	0.242143			0.226732		1.46939	0.0928083
1.04938	0.308827	0.641437	1.16918	0.138015			0.244225		0.661905	0.121851
0.763424	0.350874	1.21622	1.23537	0.350445			0.338435		0.614949	0.0616069
0.94059	0.303782	0.147497	1.28697	0.0895366			0.13334		0.869986	0.104012
0.757739	0.338356	1.0834	1.53977	0.167181			0.200308		1.01181	0.127397
0.797363	0.265385	0.724404	1.27952	0.28424			0.119492		0.57121	0.107325
1.21773	0.42712		1.50365	0.139707			0.266736		0.981667	0.116339
0.825715	0.360416		1.40875	0.210075			0.244614		1.14932	0.0916186
0.999908	0.238219		1.38158	0.217936			0.310326		1.10172	0.156525
0.900429	0.238005		1.17013	0.143008			0.224499		0.889306	0.112896
1.0059	0.289352		1.59712	0.190041			0.276667		0.497254	0.224771
1.03897	0.280439		1.63163	0.235208			0.396567		0.745208	0.168225
0.90135	0.441704		1.41275	0.245735			0.427221		0.569075	0.176475
0.756391	0.271246		1.55375	0.336416			0.323233		0.737421	0.113753
1.12913	0.338082		1.56796	0.159189			0.226461		0.755506	0.138103
1.05603	0.270139		1.65854	0.201993			0.255671		0.863827	0.12157
0.805166	0.408538		0.929378	0.12351			0.277447		0.865876	0.111461
1.12535	0.303214		0.832806	0.183263			0.199744			0.095656
1.03862	0.316456		0.962092	0.154969			0.275946			0.13518
1.25558	0.438581		0.806387	0.207825			0.322707			0.112926
0.805374	0.258848		1.05289	0.170527			0.276753			0.12034
	0.328396		0.878605	0.287223			0.181311			0.0889085
	0.252267		1.24494	0.154502			0.259779			0.11743
	0.318464		1.35468	0.266418			0.286859			0.159159
	0.206389		1.15009	0.14145			0.29789			0.165192
	0.184756		0.722769	0.729946			0.165719			0.110129
	0.330032		1.21059	0.182931			0.196397			0.0792888
	0.289268		1.22927	0.212364			0.203719			0.100706
	0.373429		1.15577	0.192422			0.300266			0.107016
	0.271079		1.34563	0.0908239			0.293154			0.0973301
	0.338734		1.21684	0.283278			0.359591			0.0865508
	0.245837		1.28127	0.108807			0.183802			0.132158
	0.241996		1.06116	0.159205			0.396629			0.0659412
	0.267776		1.1854	0.135553			0.0889429			0.148464
	0.210799		1.04045	0.188214			0.563431			0.136834
	0.262852		1.15699	0.170288			0.172074			0.124536
	0.313344		1.54485	0.125555			0.212204			0.143915
	0.183472		1.01583	0.0936427			0.177142			0.0853512
	0.252242		1.37816	0.168149			0.324608			0.0637969
	0.383779		0.746682	0.232251			0.166557			0.0839144
	0.146881		1.13535	0.210494			0.416274			0.165999
	0.24157		1.13334	0.107404			0.197407			0.108784
	0.220283		0.963425	0.177994			0.100967			0.148182
	0.368296		1.39461	0.249063			0.206757			0.0939033
	0.372714		0.805447	0.139691			0.307203			0.118007
	0.395515		1.08309	0.104012			0.300741			0.0852979
	0.182486		1.55854	0.283817			0.335265			0.0914031
	0.282006		1.19296	0.143076			0.129689			0.107787
	0.409944		1.10103	0.150286			0.297265			0.113272
	0.255976		1.06323	0.245902			0.350178			0.0875363
	0.344943		0.848361	0.214431			0.38553			0.108896
	0.308629		1.60083	0.293232			0.321767
	0.288178		1.16341	0.149303			0.257232
	0.252847		1.28017	0.0894102			0.138301
	0.392527		1.19834	0.177299			0.390925
	0.440245		1.30844	0.254869			0.220009
	0.377565		1.39257	0.259727			0.275432
	0.493083		1.60186	0.253214			0.24985
	0.567118		1.59135	0.111792			0.424416
	0.393973		1.0117	0.191112			0.193057
	0.320338		1.72879	0.169493			0.276073
	0.372395		1.65949	0.156072			0.317565
	0.505674		1.70572	0.255988
	0.386227		1.23609	0.328537
	0.337349		1.29289	0.216654
	0.274005		1.2735	0.180334
	0.370231		0.74926	0.190925
	0.245516		1.29551	0.172961
	0.356399		1.08676	0.207148
	0.412006		0.976924	0.248658
	0.361217		1.34171	0.186966
	0.34097		1.38762	0.178877
	0.352389			0.205065
	0.324293			0.176551
	0.504619			0.24433
	0.261236			0.209626
	0.299443			0.211937
				0.119878
				0.183792
				0.182989
				0.382807
				0.185073
				0.257324
				0.215471
				0.261596
				0.174451
				0.219985
				0.165083
				0.213363
				0.28034
				0.243975
				0.244465
				0.167236
				0.326325
				0.120186
				0.16609
				0.182802
				0.2145
				0.280093
				0.703625
				0.171696
				0.245578
				0.198103
				0.121799
				0.156967
				0.238799
				0.185727
				0.279927
				0.142174
				0.148474
				0.172962
				0.267608
				0.695118
				0.177235
				0.221099
				0.205221
				0.196328
				0.210138
				0.208104
				0.139148
				0.129421
				0.347494
				0.110166
				0.150949
				0.220239
				0.186354
				0.139848
				0.28838
				0.250094
				0.2805
				0.19155
				0.175267
				0.203414
				0.256661
				0.187237
				0.1691
				0.210329
				0.208836
				0.221273
				0.252795
				0.175987
				0.218004
				0.124895
				0.248745
				0.25197
				0.204511
				0.20931
				0.239214
				0.193483
				0.201929
				0.243033
				0.155905
				0.205144
				0.206529
				0.20225
				0.211893
				0.184641
				0.197129
				0.222035
				0.204775
				0.201821
[truncated: 42 more rows]

## Sheet: ED Fig 9f
	RPE1 parental	RPE1 parental	RPE1 UVSSA-KO (3-9)	RPE1 UVSSA-KO + WT	RPE1 UVSSA-KO + C567A-C577A	RPE1 UVSSA-KO + D661-709	RPE1 UVSSA-KO + K679A-R683A		RPE1 parental	RPE1 parental	RPE1 UVSSA-KO (3-9)	RPE1 UVSSA-KO + WT	RPE1 UVSSA-KO + C567A-C577A	RPE1 UVSSA-KO + D661-709	RPE1 UVSSA-KO + K679A-R683A
Trabectedin	0	10	10	10	10	10	10		0	10	10	10	10	10	10
	8	9	7	4	5	1	3	Exp 1	8	9	7	4	5	1	3
	0.191363	0.368367	0.864062	0.845695	0.643871	0.486678	1.39448	Exp 2	0.260162	1	0.491336	0.977119	0.689823	0.580677	1.08268
	0.06155	0.0681274	0.264614	0.62802	0.422467	0.691192	1.59695	Exp 3	0.184158	1	0.454678	1.19861	0.596147	0.553695	1.30469
	0.257929	0.481927	0.571087	0.771012	0.653611	0.416916	0.270344	Exp 4	0.321668	1	0.430663	1.1265	0.837136	0.745184	1.17642
	0.242439	0.379791	0.296639	0.0699292	1.08617	0.573448	2.48894
	0.0376406	0.844953	0.906008	1.27349	0.254782	0.547403	0.863949
	0.2819	1.38292	0.858745	1.16265	1.17711	0.631864	0.884076
	0.190061	0.91074	0.823869	0.225601	0.391751	1.07174	0.350406
	0.324944	1.20853	0.410728	2.54915	0.505865	0.389324	0.929845
	0.423548	0.181053	0.496675	0.614387	0.108583	1.0923	1.05684
	0.230677	1.27323	0.343657	0.837864	0.938299	0.602859	1.60107
	0.0559491	0.889411	0.62581	1.42268	0.881343	0.656556	3.02225
	0.269062	1.2062	0.170799	1.02689	0.395754	0.263415	0.0810797
	0.331707	0.86664	0.356296	1.20897	0.706899	0.804317	1.87876
	0.0650851	1.29174	0.54322	0.792002	0.461407	0.307224	0.210541
	0.118762	1.02928	1.03139	1.30161	0.107877	0.910511	1.24101
	0.168774	1.42574	0.409425	0.701106	0.312641	0.404188	1.25102
	0.435455	1.22781	0.574612	1.16025	0.289597	0.668031	1.27386
	0.0322129	0.205654	0.70598	1.493	0.60527	0.685808	1.21442
	0.335863	0.186955	0.899901	0.687568	0.374328	0.349623	1.32761
	0.0368467	0.407532	0.706076	1.18459	0.534528	0.645706	0.627116
	0.0621053	0.6469	0.251411	0.144726	0.864027	0.133071	1.61207
	0.148056	0.771553	0.192623	1.25212	0.83359	0.304584	1.11916
	0.349293	1.34069	0.354428	0.745781	0.941857	0.381211	1.3918
	0.0241281	2.3724	0.36343	0.161241	0.648985	0.805903	1.58091
	0.174947	0.543793	0.259147	1.03394	1.03661	0.168237	1.23432
	0.0920782	1.44953	0.577877	1.35438	1.29479	0.908797	0.426503
	0.165327	0.590982	0.827559	1.536	0.936264	0.648845	1.75104
	0.149826	0.076821	0.552088	0.227805	0.726493	0.74533	0.816832
	0.074935	1.15934	0.500383	2.14252	0.496557	0.79972	0.624635
	1.02721	1.26638	0.271913	1.05413	1.04029	0.63591	1.46476
	0.27817	1.31484	0.917017	0.66193	0.229402	0.281843	0.382158
	0.393013	1.46401	0.375308	0.820691	0.45765	0.422354	0.220853
	0.22695	0.837523	0.866179	0.601983	0.994788	0.755654	2.05669
	0.312829	0.983584	1.133	0.767137	0.632075	0.720681	0.796888
	0.415047	1.82318	0.537743	0.721617	0.225875	0.687625	1.08965
	0.186909	0.7157	0.413666	1.17053	0.562966	0.841721	0.618946
	0.107402	0.56658	0.270953	0.664868	0.734577	0.454416	1.1364
	0.204099	1.16383	0.574941	1.5527	0.314469	0.779939	1.14137
	0.0210131	1.14132	0.400953	0.649206	0.433424	0.302225	1.17019
	0.199462	0.933691	0.544049	0.461757	0.473465	0.459098	1.06428
	0.31564	1.55009	0.182407	1.77613	0.581348	0.608596	1.35231
	0.413189	1.23321	0.243685	0.727037	0.448975	0.226148	0.936421
	0.386678	0.408704	0.400114	0.948883	0.62609	0.157039	0.438595
	0.212996	1.86773	0.595512	0.38799	0.476387	0.530427	1.44022
	0.514208	1.11977	0.830045	0.737289	0.0290828	0.183052	0.793501
	0.457531	1.58775	0.298605	0.64078	0.130409	0.709986	1.60624
	0.376381	0.766183	0.582739	0.283169	0.270877	0.831979	0.698385
	0.0482815	2.11453	0.569582	1.15441	0.283289	0.370938	1.12431
	0.389602	1.14241	0.556506	0.531162	0.456009	0.57305	0.182106
	0.150638	0.502376	0.816061	1.46394	0.90085	0.25337	1.00061
	0.101319	0.637501	0.936512	0.688369	1.97398	0.174263	0.684637
	0.288218	0.903039	0.843332	0.172959	0.397827	0.569932	1.24071
	0.060158	1.26551	0.937762	0.795593	0.511442	0.272664	1.385
	0.520208	0.953674	0.443	1.65085	0.529931	0.814596	1.05143
	0.592413	1.00538	0.599186	1.38299	1.2053	0.496265	1.18853
	0.279808	1.19788	0.533908	0.301952	0.591902	0.494766	0.127535
	0.0581879	0.330086	0.608608	0.572729	0.520493	0.361251	1.74891
	0.428605	1.1362	0.170021	0.333975	1.03797	0.573178	1.48559
	0.494456	1.01484	0.399158	0.761775	0.237972	0.704721	1.30358
	0.452259	0.308666	0.376398	1.00157	1.16658	0.647035	2.36497
	0.316596	0.719387	0.537516	0.754549	0.958592	0.143026	1.84313
	0.552955	0.72071	0.266118	0.173602	0.43235	1.12238	0.453717
	0.21544	0.749419	0.261219	0.370627	0.731969	0.945401	1.80387
	0.110367	1.02729	0.434069	1.37444	0.141374	0.61732	0.281216
	0.439525	1.4142	0.0783998	0.887931	0.0556306	0.825419	0.653015
	0.27567	0.786329	0.15691	1.42866	0.628038	1.63413	0.771166
	0.0661332	0.976989	0.10941	1.25343	1.39817	0.533425	0.547509
	0.0596946	1.53583	0.146249	1.02279	0.12849	0.196838	1.13766
	0.302928	0.0167549	0.300354	0.621289	0.583055	0.566162	0.939141
	0.656372	0.968896	0.359243	1.75671	0.337305	0.818454	0.0810521
	0.122054	1.36259	0.312373	1.05045	0.303202	1.08027	0.825779
	0.301799	1.28466	0.530867	1.01313	1.92903	0.680568	0.636557
	0.212405	0.11376	0.0894788	0.522953	1.03091	0.882545	1.30434
	0.271741	1.36578	0.252518	1.18812	0.24143	0.551589	0.946318
	0.258676	0.380878	0.324992	1.16698	0.323387	0.459383	0.941816
	0.260394	0.981709	0.287966	1.4474	0.168956	0.59013	1.05029
	0.220129	1.34227	0.380608	0.784199	0.317198	1.19999	1.47536
	0.429282	1.2296	0.476063	0.117377	1.00998	0.169364	1.18974
	0.153806	1.92075	0.44591	1.89391	0.391347	0.475726	1.11013
	0.45598	1.8972	0.59817	1.10484	0.309868	0.361167	1.22764
	0.209573	1.98707	1.20967	1.36801	1.08364	0.754885	1.01009
	0.366379	1.44976	0.172821	2.41055	1.43705	0.198263	1.1326
	0.155049	1.05701	0.0901971	1.14565	0.245358	0.503769
	0.378348	1.76717	0.430427	1.25163	0.0365564	0.478287
	0.25096	1.37263	0.544626	1.34739	1.1031	0.579541
	0.279278	1.43936		1.93004	0.905714
	0.417686	1.37195		2.21307	0.90326
	0.444015	1.5446		0.130998	0.129923
	0.0408554	0.356941		1.2378	1.42455
	0.0737769	0.164752			0.263413
	0.41064	0.450298			0.157232
	0.0326318	0.175441			0.438824
	0.452628	0.440911			0.664053
	0.20468	1.98598			1.57711
	0.0675222	0.790041			0.351223
	0.19616	1.44878			0.0649282
	0.31685	0.357543			1.93104
	0.129283				0.216289
	0.402389				1.31916
					1.55591
					0.299248
					0.61812
					0.154042
					1.68689
					0.141545
					1.07063
					0.487435
					1.7919
					0.500462
					2.31181
					0.219739
					0.85058
					0.882479
					0.879088
					0.0729998
					0.902915
					1.01062
					1.19016
					1.69748
					0.678857
					1.08856
					1.28714
	0.0338689	0.878421	0.45642	1.07356	1.45568	0.551724	1.29165
	0.0983161	1.07371	0.395561	1.54277	0.336725	0.434197	1.38538
	0.31099	0.798534	0.245413	1.01023	0.465052	0.620005	1.07636
	0.190859	0.269075	0.65284	1.30275	0.300776	0.306077	1.55235
	0.123152	0.891888	0.236015	0.579924	0.572089	0.610926	0.952291
	0.121716	1.48661	0.196272	1.57968	0.469376	0.693054	0.56738
	0.101139	0.674834	0.390525	1.79218	0.643371	0.816107	1.72245
	0.129223	1.15807	0.900977	0.978443	0.281396	0.226794	0.71679
	0.0433248	0.708177	0.312753	1.04433	1.23534	0.409975	2.34941
	0.0373801	1.34101	1.0863	1.60224	0.570581	0.857877	1.20398
	0.0288856	1.75465	1.2106	1.32353	0.346238	0.581937	1.34772
	0.118375	2.01641	0.339405	1.57478	0.876655	0.928974	1.06418
	0.507283	1.44319	0.566629	1.47274	1.00316	0.650559	1.0606
	0.106349	1.78125	0.299759	0.877505	0.064012	0.48984	1.93632
	0.0137246	0.938976	0.386084	0.399464	1.06014	0.243189	2.97775
	0.18704	1.10029	0.203231	1.43372	1.69011	0.501824	1.14659
	0.208382	0.645833	0.37389	1.8196	0.378467	0.738979	1.08934
	0.042195	1.8007	0.294062	0.616326	0.440783	0.187433	2.08905
	0.136297	0.970863	0.34575	2.54048	0.280911	0.499898	1.77589
	0.19616	0.811624	0.717583	1.47979	0.140405	0.302023	0.501043
	0.343703	0.278191	0.423504	0.993051	0.541618	0.577099	0.941915
	0.244627	0.621315	0.354515	1.65042	0.57164	0.83191	1.9269
	0.194854	1.0454	0.0823072	0.788692	0.760738	0.695882	1.86249
	0.24928	0.366906	0.404811	1.72617	1.60802	0.788954	0.626335
	0.0372464	0.844159	0.270083	1.11881	0.080148	0.870619	3.43577
	0.50412	0.932068	0.467078	1.59965	0.2953	0.597354	1.42086
	0.218691	1.40229	0.262124	1.19078	0.244389	0.6132	1.31173
	0.246273	0.938536	0.251313	0.653159	0.0780079	0.429923	1.2208
	0.0282237	1.47496	0.223028	1.76308	0.113782	0.735161	0.22892
	0.176556	0.571715	1.01262	0.259171	1.06221	0.642433	0.68049
	0.143666	0.82461	1.04281	1.53812	0.354519	0.606035	1.39287
	0.301195	0.547655	0.434564	0.125684	0.695446	0.360892	0.624645
	0.118506	1.19925	0.112846	0.555985	0.312818	0.251284	2.00178
	0.181356	0.419411	0.735192	2.23395	0.811166	0.454078	1.42733
	0.0947155	1.01037	0.237602	1.68598	0.192458	0.840427	0.514049
	0.527921	1.39343	0.602286	1.82933	0.473289	0.689444	0.881043
	0.313811	0.989511	0.342439	0.601026	0.584416	0.585649	0.72501
	0.232873	1.8871	0.403173	1.34803	0.521992	0.57733	0.830026
	0.189374	0.884782	0.39779	0.519895	0.460308	0.680197	1.69337
	0.284673	0.249821	0.487674	1.13366	0.790781	0.429088	1.98193
		1.28079	0.417792	1.19792	0.506004	0.454827	2.54951
		0.613472	0.355034	0.409445	0.28184	0.712503	1.56323
		1.4032	0.221939	1.06092	0.225817	0.238402	1.48559
		2.33044	1.21434	1.39453	0.764949	0.476673	0.900928
		0.973167	0.263037	1.26422	1.98913	0.665009	0.271219
		0.682952	0.506295	0.450251	0.483135	0.71115	1.01454
		0.58452	0.233568		0.463733	0.28087	1.5358
		0.303545			0.560982	0.277963	2.11002
		1.06348			1.54039	0.358974	0.644895
		0.646461			0.0743168	0.520291	1.07763
		0.582879			1.36992	0.972454	1.53841
		1.04621			0.389594	0.466746	0.688475
		1.01127			0.181712	0.785848	0.233413
		0.141088			0.166222	0.254532
		0.648397			0.911785	0.532497
		0.893805			0.482449	0.349585
		1.20767			0.371911	0.619049
		1.63134			0.648304	0.528576
		2.36471
		0.842965
		1.00411
		0.317912
	0.221216	0.922023	0.403559	0.433394	0.689452	0.667501	1.13023
	0.307636	1.5486	0.302722	1.14645	0.286356	0.384063	1.38509
	0.582808	0.557929	0.183649	1.3218	0.657121	0.525012	0.702415
	0.286619	0.674782	0.128673	0.879582	0.379697	0.486236	1.30391
	0.659957	2.08813	0.430706	0.768846	0.604945	0.662181	1.36784
	0.303179	1.0865	0.336554	1.43872	0.878813	0.651556	1.30957
	0.318973	0.744059	0.405611	1.13024	0.867498	0.533063	0.786
	0.44408	0.912068	0.54712	0.850128	0.626904	0.451182	1.18699
	0.229369	0.402937	0.522362	1.40704	0.375968	0.937476	1.49792
	0.326811	0.481732	0.242305	0.736347	0.230195	0.507634	0.933567
	0.189594	1.09363	0.463687	0.678394	0.90017	0.967104	2.05403
	0.239539	0.297331	0.525356	0.458335	0.778669	0.668809	1.61822
	0.259791	0.821773	0.602056	0.750553	0.834586	0.657569	1.76432
	0.2043	0.298473	0.408769	0.174669	0.109547	0.783045	1.67567
	0.0429531	1.4291	0.533316	2.1107	0.440823	0.477433	0.999206
	0.415395	0.5443	0.423924	0.860046	0.327603	0.31545	2.26225
	0.27896	1.18689	0.194077	0.540639	0.583463	0.227369	0.2458
	0.884047	1.07134	0.377394	1.60922	0.555454	0.493846	1.45265
	0.267626	0.971264	0.178634	2.21893	0.981103	0.300272	1.02196
	0.037463	0.690595	0.46779	1.12512	1.13245	0.260335	2.20239
	0.413231	0.899695	0.534987	1.79257	1.37859	0.444177	0.63174
	0.065669	1.09442	0.47405	0.730739	0.516898	0.500768	1.38164
	0.784404	1.32475	0.190662	1.19173	1.18227	0.288629	1.16295
	0.97296	0.936747	0.248422	0.794464	1.33225	1.04388	1.2828
	0.72482	0.714618	0.211354	3.74676	1.34672	0.723304	2.09911
	0.240045	1.62169	0.6018	1.34154	0.560113	0.623781	1.06911
	0.0871846	1.71565	0.399149	1.643	0.638729	2.45847	0.758693
	0.619803	0.879979	0.277027	0.948943	0.512057	0.407542	0.54076
	0.228493	1.00292	0.272615	1.03128	0.595207	0.250648	1.70274
	0.4255	1.44145	0.327695	2.1745	1.2909	0.426302	1.0138
	0.408915	0.282123	0.197503	1.75243	1.20732	0.546434	0.409153
	0.226546	1.31275	0.633512	0.606011	0.394081	0.820986	1.01885
	0.399217	1.27394	0.701483	1.0968	0.926953	0.468404	1.9393
	0.0217064	0.599792	0.431917	1.38174	1.77339	0.560664	0.620626
	0.264846	1.46122	0.576006	2.04547	0.805158	0.702995	1.01311
	0.199734	1.31308	0.596455	0.937719	1.4871	1.27943	3.29737
	0.269226	0.92915	0.420431	0.803929	1.12698	0.52357	1.37695
	0.339471	0.990874	0.349293	2.27785	0.750858	0.651944	0.378403
	0.262922	1.15595	0.253064	1.45342	0.541511	0.343108	1.80121
	0.36574	0.650127	0.315776	1.09345	0.503444	0.851298	1.83319
	0.529833	1.35304	0.531985	1.00982	0.245382	1.09681	0.696745
	0.245385	1.01125	0.280575	1.5108	0.926336	1.03821	0.746299
	0.0545663	1.00868	0.545034	1.50688	0.213046	0.541181	0.721476
	0.322684	1.0234	0.375937	0.67554	0.615189	0.955669	1.09523
	0.302651	0.814931	0.72021	1.05375	0.89751	0.516516	0.607665
	0.0734778	1.58422	0.455639	1.34167	1.50579	0.709449	1.31984
	0.269231	0.805053	0.372149	1.15959	0.375788	0.633895	1.81379
	0.142222	1.41416	0.525261	0.434313	0.242703	0.865227	0.767842
	0.398944	0.997349	0.52667	1.49846	0.397672	1.87832	0.764992
	0.3698	0.563529	0.487835	1.26367	0.836926	1.32026	0.92353
	0.376933		0.810453	1.06924	0.743598	1.4904	0.576772
	0.349917		0.799877	1.52606	1.71721	0.410018	1.37411
	0.232684		0.438243	0.466463	0.12709	0.663532	0.989508
	0.0876129		0.244986	1.33639	0.722493	1.35678	0.802973
	0.362057		0.538417	0.371991	1.60281	1.35079	1.12679
	0.173786		0.54023	0.814898	1.58517	0.978771	1.56525
	0.398253		0.426276	0.467542	0.161633	1.7656	0.592837
	0.264444		0.260331	1.27093	0.840409	0.816876	1.06615
	0.818984		0.348218	0.571436	2.05522	1.02407	0.573373
	0.419631		0.666075	1.0276	0.391202	1.35457	1.40856
	0.339768		0.509741	1.05655	0.918367	1.08027	1.39701
	0.0380372		0.523713	0.56502	0.682372	0.40239	2.02375
	0.28648		0.512479	0.555701	0.797512	0.466045	1.66674
	0.139699			1.22306	1.48687	1.07504	1.16149
	0.213534			1.15154	0.501985	0.474715	0.36874
	0.376854			0.603752	1.33885	0.660518	0.484909
	0.467119			0.604513	3.04765	0.300036	0.982914
	0.424746			0.732627		0.912292	0.153334
	0.197383			1.67201		0.695887	1.8715
	0.372885			1.47086		0.455295	1.73641
	0.641888			0.485366			0.780624
	0.18807						0.928462
	0.408597						1.6503
	0.0250122						0.581869
	0.571648						1.57075
	0.356161						0.373611
	0.178179						0.717266
	0.11247						1.75575
	0.29525						1.96012
	0.459701						0.885287
	0.103338						0.77267
	0.42188						1.78825
	0.0659165						1.53149
							0.61144
							0.76534
							0.376592
							1.6866
